# Supplementary material for: DNA polymerase POLD1 promotes proliferation and metastasis of bladder cancer by stabilizing MYC
Source: Nat Commun. 2023 Apr 27;14:2421. doi: 10.1038/s41467-023-38160-x (PMC10140023; doi:10.1038/s41467-023-38160-x)
Supplement: Supplementary file 3 — Supplementary Dataset 1 [file 41467_2023_38160_MOESM3_ESM.xlsx]

## Sheet: Sheet1
Supplementary Data 1. DEGs analysis and correlation analysis related POLD1 (top 100).
SYMBOL	Correlation analysis		DEGs analysis
	COR	pvalue	baseMean	log2FoldChange	pvalue	padj
POLD1	1	0	4311.99	-1.32972	1.43e-20	4.17e-18
NUP62	0.771232	1.17e-81	8395.91	-0.568004	0.000949	0.016522
RAD54L	0.771104	1.29e-81	3329.84	-0.411235	0.019507	0.136646
FEN1	0.758287	1.9e-77	7700.99	-0.231218	0.011575	0.099182
C19orf48	0.740034	6.14e-72	1475.64	-0.717314	0.027834	0.172252
CDC45	0.738906	1.3e-71	1597.72	-0.257063	0.040525	0.216791
EXO1	0.730912	2.35e-69	2229.27	-0.235133	0.041133	0.219146
GINS1	0.723099	3.16e-67	3477.44	-0.493843	3.27e-05	0.001092
CLSPN	0.681175	6.07e-57	2250.83	-0.35799	0.000421	0.008775
USP1	0.680012	1.11e-56	5948.1	-0.448255	0.001073	0.01811
DSCC1	0.672307	5.52e-55	729.646	-0.715864	0.000189	0.004738
HNRNPM	0.669646	2.07e-54	5086.16	-0.900777	9.1e-21	2.71e-18
ALYREF	0.660572	1.7e-52	5289.62	-0.399059	0.015661	0.118939
CDC6	0.656303	1.28e-51	5764.43	-0.304541	0.014165	0.111263
TMEM201	0.65272	6.82e-51	1927.47	-0.895016	3.64e-06	0.000171
TRA2B	0.652032	9.38e-51	5918.64	-0.337133	0.004101	0.049296
TOP2A	0.647269	8.3e-50	44099.6	-1.60528	8.29e-40	5.71e-37
PPM1G	0.637421	6.68e-48	18399.6	-0.191998	0.041494	0.219996
SMC2	0.63178	7.68e-47	4415.22	-0.302814	0.037509	0.206041
RANBP1	0.630727	1.2e-46	8134.29	-0.196615	0.037759	0.206522
DDX39A	0.627437	4.87e-46	3400.59	-0.338322	0.00278	0.037279
POLA1	0.624905	1.41e-45	2841.45	-0.357316	0.002225	0.031582
CDK4	0.622255	4.24e-45	8512.23	-0.366892	0.014162	0.111263
DNAJC9	0.61626	4.93e-44	3054.38	-0.364042	0.005143	0.057987
SRSF3	0.614439	1.03e-43	9276.14	-0.658098	2.3e-10	2.64e-08
NOP56	0.612363	2.37e-43	6919.23	-0.199235	0.029535	0.17815
TIPIN	0.609526	7.3e-43	728.551	-0.518238	0.001909	0.028358
ENO1	0.606331	2.57e-42	155238	-0.490227	0.000441	0.009088
UBA2	0.606311	2.59e-42	12818.6	-0.262968	0.039857	0.214029
MTHFD1	0.598948	4.43e-41	8626.25	-0.284771	0.001487	0.023442
STMN1	0.598692	4.88e-41	18016.9	-0.814889	1.62e-11	2.16e-09
HNRNPA2B1	0.597913	6.56e-41	71472.4	-0.178886	0.033781	0.192925
COMMD2	0.597554	7.52e-41	1967.78	-0.869005	3.6e-13	6.1e-11
TOMM40	0.596976	9.36e-41	4505	-0.393014	0.005377	0.059846
CEP128	0.596622	1.07e-40	617.795	-0.481702	0.02121	0.143829
MRTO4	0.593528	3.42e-40	3814.06	-0.317034	0.003816	0.04694
CTPS1	0.591877	6.33e-40	5444.33	-0.482089	0.000368	0.007931
HNRNPU	0.589415	1.57e-39	19059.6	-0.379798	0.000273	0.006361
QSOX2	0.589108	1.76e-39	4779.52	-0.565343	2.22e-07	1.4e-05
MED22	0.58741	3.29e-39	3616.43	-0.363341	0.013082	0.106717
SRRT	0.586259	5e-39	6324.72	-0.247783	0.026631	0.166932
PAICS	0.584655	8.96e-39	10518.3	-0.518574	0.021426	0.144749
GPATCH4	0.579837	5.06e-38	1665.16	-0.514943	0.000414	0.008641
ZNF473	0.577989	9.75e-38	2106.59	-0.287188	0.010864	0.095016
NDE1	0.576177	1.85e-37	3003.87	-0.332341	0.014044	0.110637
FAF1	0.575277	2.54e-37	5640.75	-0.206563	0.045721	0.232911
CSTF2	0.573905	4.1e-37	2210.81	-0.199492	0.044474	0.230024
AUNIP	0.572417	6.89e-37	713.567	-0.488152	0.005352	0.05967
TOMM5	0.571898	8.24e-37	2581.06	-0.287601	0.017379	0.126813
TAF5	0.571071	1.1e-36	705.579	-0.539161	0.001871	0.027923
ABCF2	0.569651	1.79e-36	2158.72	-0.511205	1.5e-06	7.7e-05
EBNA1BP2	0.564619	9.97e-36	4506.1	-0.279374	0.00298	0.039233
HNRNPK	0.562299	2.18e-35	38705.8	-0.257161	0.01344	0.10831
MAGOHB	0.561441	2.91e-35	704.51	-0.51065	0.020332	0.140271
SLC25A5	0.559992	4.71e-35	42949.3	-0.194237	0.011849	0.100479
EIF4A3	0.557108	1.23e-34	11718.1	-0.269304	0.001368	0.021824
DHX9	0.554178	3.2e-34	10026.9	-0.360553	0.000204	0.005025
LONP1	0.552962	4.76e-34	9833.99	-0.464729	0.000321	0.00709
NCBP1	0.549328	1.54e-33	5147.94	-0.382245	0.003528	0.044031
STOML2	0.546111	4.31e-33	7709.25	-0.201388	0.047419	0.238568
STIP1	0.545108	5.92e-33	18089.1	-0.214546	0.006129	0.065389
PDCD2L	0.544732	6.67e-33	998.278	-0.326365	0.0283	0.173122
COPS3	0.544006	8.39e-33	3213.55	-0.37502	0.019055	0.134637
C12orf4	0.543995	8.42e-33	452.208	-0.648112	0.001644	0.025099
C19orf47	0.542926	1.18e-32	678.172	-0.787898	0.003429	0.043321
MCMBP	0.542856	1.21e-32	6449.76	-0.359507	0.001358	0.021725
XPO6	0.540962	2.18e-32	4391.06	-0.228961	0.028656	0.174255
HPRT1	0.539212	3.76e-32	3491.72	-0.344584	0.012437	0.103449
EWSR1	0.537645	6.11e-32	15785.5	-0.256041	0.006439	0.067758
PSMD14	0.537318	6.76e-32	6099.22	-0.216418	0.041568	0.220212
SUB1	0.536649	8.31e-32	3692.4	-0.7235	5.46e-08	4.04e-06
SF1	0.536635	8.34e-32	11366.5	-0.491034	1.01e-07	6.99e-06
GTF2E1	0.536265	9.35e-32	835.29	-0.396679	0.022702	0.151053
PRMT5	0.535795	1.08e-31	6695.56	-0.350757	0.003226	0.041125
DNAJC7	0.534567	1.57e-31	8043.63	-0.255187	0.01074	0.094683
PDXP	0.533744	2.02e-31	2642.63	-0.358745	0.021191	0.143769
FUS	0.533377	2.26e-31	9046.3	-0.689376	1.85e-15	3.97e-13
MRGBP	0.531529	3.96e-31	6198.36	-0.337126	0.001609	0.024827
NSUN2	0.531276	4.28e-31	4304.58	-0.336045	0.011708	0.099738
SAAL1	0.531273	4.28e-31	1744.85	-0.254671	0.043663	0.226815
NVL	0.530274	5.79e-31	1219.79	-0.44093	0.000713	0.01339
RALA	0.52858	9.64e-31	5964.88	-0.525056	0.021041	0.143123
CALM2	0.527924	1.17e-30	25595	-0.482869	0.003259	0.041455
TPM3	0.527331	1.4e-30	12059.3	-0.389776	1.21e-06	6.34e-05
TAF6	0.526186	1.97e-30	6237.2	-0.371885	0.002354	0.032872
PSMA2	0.52573	2.25e-30	8068.06	-0.301763	0.031087	0.183208
RAD51D	0.523378	4.52e-30	562.8	-0.476776	0.02822	0.173075
UBE2V2	0.522227	6.34e-30	5314.95	-0.572251	0.016828	0.12405
ANAPC5	0.521774	7.24e-30	5661.36	-0.225372	0.00778	0.076305
CCDC34	0.521285	8.35e-30	1292.05	-0.514915	0.000166	0.00424
TXLNA	0.520887	9.38e-30	4924.59	-0.515462	0.0102	0.091404
HAUS2	0.519056	1.6e-29	1434.14	-1.06719	1.79e-05	0.000665
JMJD6	0.516347	3.5e-29	5145.44	-0.417826	0.00013	0.003467
NUDCD1	0.516013	3.85e-29	4316.61	-0.288882	0.025872	0.163587
ZCCHC17	0.514694	5.63e-29	4164.13	-0.28766	0.005849	0.063137
COA7	0.514008	6.84e-29	2192.42	-0.268175	0.007662	0.07559
SEC61A1	0.513663	7.55e-29	13165.1	-0.192022	0.048398	0.241272
LYAR	0.512409	1.08e-28	1274.17	-0.297828	0.048284	0.240797
DHX35	0.511936	1.23e-28	1183.17	-0.406267	0.007158	0.072288
RRP15	0.511731	1.31e-28	1541.24	-0.538027	4.51e-05	0.001449
Statistical significance of the correlation analysis was determined by Jarque-Bera test, and DEGs analysis was determined by two-tailed Wald test.
