# Supplementary material for: DNA polymerase POLD1 promotes proliferation and metastasis of bladder cancer by stabilizing MYC
Source: Nat Commun. 2023 Apr 27;14:2421. doi: 10.1038/s41467-023-38160-x (PMC10140023; doi:10.1038/s41467-023-38160-x)
Supplement: Supplementary file 4 — Supplementary Dataset 2 [file 41467_2023_38160_MOESM4_ESM.xlsx]

## Sheet: MS IP-IgG
Accession	Description	Exp. q-value: Combined	Sum PEP Score	Coverage [%]	# Peptides	# PSMs	# Unique Peptides	# AAs	MW [kDa]	calc. pI	Score MSPepSearch: MSPepSearch	Score Sequest HT: Sequest HT	# Peptides (by Search Engine): MSPepSearch	# Peptides (by Search Engine): Sequest HT	# Protein Pathway Groups	# Razor Peptides	Protein FDR Confidence: Combined
Q15149	Plectin OS=Homo sapiens GN=PLEC PE=1 SV=3	0	914.083	40	208	304	203	4684	531.5	5.96	175332	14.23	206	9	0	5	High
P08670	Vimentin OS=Homo sapiens GN=VIM PE=1 SV=4	0	624.368	85	100	377	90	466	53.6	5.12	220109	35.24	98	12	0	14	High
Q13813	Spectrin alpha chain, non-erythrocytic 1 OS=Homo sapiens GN=SPTAN1 PE=1 SV=3	0	478.645	43	109	150	109	2472	284.4	5.35	86005	0	108	1	0	0	High
P35579	Myosin-9 OS=Homo sapiens GN=MYH9 PE=1 SV=4	0	424.223	40	93	143	70	1960	226.4	5.6	76116	10.98	93	4	0	25	High
P04264	Keratin, type II cytoskeletal 1 OS=Homo sapiens GN=KRT1 PE=1 SV=6	0	418.287	61	67	223	48	644	66	8.12	123860	46	67	10	0	20	High
P63261	Actin, cytoplasmic 2 OS=Homo sapiens GN=ACTG1 PE=1 SV=1	0	417.966	77	75	233	17	375	41.8	5.48	131719	11.49	74	4	0	73	High
P15924	Desmoplakin OS=Homo sapiens GN=DSP PE=1 SV=3	0	398.617	31	106	138	106	2871	331.6	6.81	78514	0	106	1	0	0	High
P35908	Keratin, type II cytoskeletal 2 epidermal OS=Homo sapiens GN=KRT2 PE=1 SV=2	0	359.403	70	62	159	47	639	65.4	8	88946	17.92	61	6	0	8	High
Q01082	Spectrin beta chain, non-erythrocytic 1 OS=Homo sapiens GN=SPTBN1 PE=1 SV=2	0	359.098	35	86	117	78	2364	274.4	5.57	66296		86		0	8	High
P13645	Keratin, type I cytoskeletal 10 OS=Homo sapiens GN=KRT10 PE=1 SV=6	0	350.469	57	63	185	47	584	58.8	5.21	103484	18.36	63	9	0	22	High
P35580	Myosin-10 OS=Homo sapiens GN=MYH10 PE=1 SV=3	0	337.117	33	77	106	52	1976	228.9	5.54	59682	2.03	77	1	0	4	High
P05787	Keratin, type II cytoskeletal 8 OS=Homo sapiens GN=KRT8 PE=1 SV=7	0	281.889	63	50	130	34	483	53.7	5.59	72408	13.47	50	4	0	5	High
P35527	Keratin, type I cytoskeletal 9 OS=Homo sapiens GN=KRT9 PE=1 SV=3	0	279.488	51	40	125	38	623	62	5.24	72525	4.39	39	3	0	0	High
P13647	Keratin, type II cytoskeletal 5 OS=Homo sapiens GN=KRT5 PE=1 SV=3	0	275.144	55	47	111	27	590	62.3	7.74	62080	25.87	46	7	0	8	High
P68032	Actin, alpha cardiac muscle 1 OS=Homo sapiens GN=ACTC1 PE=1 SV=1	0	263.798	58	49	174	5	377	42	5.39	95788	11.49	48	4	0	0	High
P02538	Keratin, type II cytoskeletal 6A OS=Homo sapiens GN=KRT6A PE=1 SV=3	0	203.072	46	38	94	3	564	60	8	51050	17.9	37	4	0	0	High
P04259	Keratin, type II cytoskeletal 6B OS=Homo sapiens GN=KRT6B PE=1 SV=5	0	202.996	47	40	89	4	564	60	8	49524	16.07	39	4	0	12	High
P02533	Keratin, type I cytoskeletal 14 OS=Homo sapiens GN=KRT14 PE=1 SV=4	0	192.386	51	35	88	7	472	51.5	5.16	50512	8.5	35	4	0	7	High
P08779	Keratin, type I cytoskeletal 16 OS=Homo sapiens GN=KRT16 PE=1 SV=4	0	190.702	58	37	79	15	473	51.2	5.05	46828	8.5	37	4	0	16	High
O43707	Alpha-actinin-4 OS=Homo sapiens GN=ACTN4 PE=1 SV=2	0	184.641	51	41	67	28	911	104.8	5.44	33898	1.69	40	1	0	13	High
Q562R1	Beta-actin-like protein 2 OS=Homo sapiens GN=ACTBL2 PE=1 SV=2	0	157.89	41	28	76	1	376	42	5.59	42531	9.3	28	2	0	0	High
P05783	Keratin, type I cytoskeletal 18 OS=Homo sapiens GN=KRT18 PE=1 SV=2	0	152.284	52	29	69	26	430	48	5.45	37374	9.65	29	5	0	1	High
P61247	40S ribosomal protein S3a OS=Homo sapiens GN=RPS3A PE=1 SV=2	0	152.215	59	29	84	29	264	29.9	9.73	44666	15.2	27	6	0	0	High
Q6P2Q9	Pre-mRNA-processing-splicing factor 8 OS=Homo sapiens GN=PRPF8 PE=1 SV=2	0	140.227	16	42	54	42	2335	273.4	8.84	27460	0	41	1	0	0	High
Q9BYX7	Putative beta-actin-like protein 3 OS=Homo sapiens GN=POTEKP PE=5 SV=1	0	129.173	28	27	98	1	375	42	6.33	53793	2.31	26	1	0	0	High
Q04695	Keratin, type I cytoskeletal 17 OS=Homo sapiens GN=KRT17 PE=1 SV=2	0	125.882	41	26	63	6	432	48.1	5.02	37155	3.72	26	2	0	1	High
Q9UJV9	Probable ATP-dependent RNA helicase DDX41 OS=Homo sapiens GN=DDX41 PE=1 SV=2	0	117.331	47	29	42	29	622	69.8	6.84	22897	5.65	27	3	0	0	High
P62701	40S ribosomal protein S4, X isoform OS=Homo sapiens GN=RPS4X PE=1 SV=2	0	115.141	60	25	79	25	263	29.6	10.15	40714	5.76	25	3	0	0	High
Q9NX58	Cell growth-regulating nucleolar protein OS=Homo sapiens GN=LYAR PE=1 SV=2	0	115.046	42	21	40	21	379	43.6	9.54	18915	1.9	21	1	0	0	High
P11387	DNA topoisomerase 1 OS=Homo sapiens GN=TOP1 PE=1 SV=2	0	114.445	30	30	42	23	765	90.7	9.31	24211	1.99	30	1	0	9	High
P62750	60S ribosomal protein L23a OS=Homo sapiens GN=RPL23A PE=1 SV=1	0	105.076	47	16	60	16	156	17.7	10.45	32976	2.09	16	2	0	0	High
Q16352	Alpha-internexin OS=Homo sapiens GN=INA PE=1 SV=2	0	101.174	39	23	39	18	499	55.4	5.4	24738		23		0	2	High
Q7Z406	Myosin-14 OS=Homo sapiens GN=MYH14 PE=1 SV=2	0	99.92	10	24	29	11	1995	227.7	5.6	17783		24		0	0	High
O15020	Spectrin beta chain, non-erythrocytic 2 OS=Homo sapiens GN=SPTBN2 PE=1 SV=3	0	96.822	12	32	35	24	2390	271.2	6.11	18953		32		0	0	High
P62280	40S ribosomal protein S11 OS=Homo sapiens GN=RPS11 PE=1 SV=3	0	92.141	59	18	45	18	158	18.4	10.3	27022	1.96	18	1	0	0	High
Q9UM54	Unconventional myosin-VI OS=Homo sapiens GN=MYO6 PE=1 SV=4	0	89.69	16	22	28	22	1294	149.6	8.53	14828		22		0	0	High
P11142	Heat shock cognate 71 kDa protein OS=Homo sapiens GN=HSPA8 PE=1 SV=1	0	88.267	36	24	29	20	646	70.9	5.52	15034		24		0	4	High
P18621	60S ribosomal protein L17 OS=Homo sapiens GN=RPL17 PE=1 SV=3	0	87.635	52	14	38	14	184	21.4	10.17	18594	7.14	14	3	0	0	High
P12814	Alpha-actinin-1 OS=Homo sapiens GN=ACTN1 PE=1 SV=2	0	85.382	27	21	29	8	892	103	5.41	15222		21		0	0	High
O75643	U5 small nuclear ribonucleoprotein 200 kDa helicase OS=Homo sapiens GN=SNRNP200 PE=1 SV=2	0	83.278	12	27	35	27	2136	244.4	6.06	16324		27		0	0	High
Q7Z794	Keratin, type II cytoskeletal 1b OS=Homo sapiens GN=KRT77 PE=2 SV=3	0	83.105	24	19	38	9	578	61.9	5.99	23367		19		0	0	High
P48681	Nestin OS=Homo sapiens GN=NES PE=1 SV=2	0	82.81	17	25	29	25	1621	177.3	4.36	15688		25		0	0	High
Q96SB3	Neurabin-2 OS=Homo sapiens GN=PPP1R9B PE=1 SV=2	0	81.506	23	19	23	18	815	89.1	4.97	13787		19		0	1	High
P26373	60S ribosomal protein L13 OS=Homo sapiens GN=RPL13 PE=1 SV=4	0	79.444	53	16	34	16	211	24.2	11.65	18235	6.29	15	3	0	0	High
P16403	Histone H1.2 OS=Homo sapiens GN=HIST1H1C PE=1 SV=2	0	79.312	30	15	40	13	213	21.4	10.93	21691	7.17	14	2	0	2	High
Q07157	Tight junction protein ZO-1 OS=Homo sapiens GN=TJP1 PE=1 SV=3	0	78.756	13	22	23	21	1748	195.3	6.7	12455		22		0	1	High
O00159	Unconventional myosin-Ic OS=Homo sapiens GN=MYO1C PE=1 SV=4	0	76.506	19	23	28	23	1063	121.6	9.41	15907		23		0	0	High
Q9UHB6	LIM domain and actin-binding protein 1 OS=Homo sapiens GN=LIMA1 PE=1 SV=1	0	75.941	28	19	22	19	759	85.2	6.84	12156		19		0	0	High
P19012	Keratin, type I cytoskeletal 15 OS=Homo sapiens GN=KRT15 PE=1 SV=3	0	72.542	16	14	40	1	456	49.2	4.77	23096	6.28	13	3	0	1	High
P14923	Junction plakoglobin OS=Homo sapiens GN=JUP PE=1 SV=3	0	71.565	26	19	26	19	745	81.7	6.14	13909		19		0	0	High
Q8N1N4	Keratin, type II cytoskeletal 78 OS=Homo sapiens GN=KRT78 PE=2 SV=2	0	71.306	25	17	28	12	520	56.8	6.02	16578	2.22	17	1	0	1	High
P23246	Splicing factor, proline- and glutamine-rich OS=Homo sapiens GN=SFPQ PE=1 SV=2	0	69.802	26	18	24	17	707	76.1	9.44	13720		18		0	1	High
O43795	Unconventional myosin-Ib OS=Homo sapiens GN=MYO1B PE=1 SV=3	0	68.507	15	20	25	19	1136	131.9	9.38	13691		20		0	1	High
Q00839	Heterogeneous nuclear ribonucleoprotein U OS=Homo sapiens GN=HNRNPU PE=1 SV=6	0	68.363	21	19	26	19	825	90.5	6	12417	2.07	19	1	0	0	High
P02768	Serum albumin OS=Homo sapiens GN=ALB PE=1 SV=2	0	67.9	23	16	29	16	609	69.3	6.28	14331	1.7	16	1	0	0	High
P13646	Keratin, type I cytoskeletal 13 OS=Homo sapiens GN=KRT13 PE=1 SV=4	0	67.255	13	12	34	1	458	49.6	4.96	20729	4.5	11	2	0	0	High
P62241	40S ribosomal protein S8 OS=Homo sapiens GN=RPS8 PE=1 SV=2	0	66.614	47	13	26	13	208	24.2	10.32	15179	2.89	13	1	0	0	High
P58107	Epiplakin OS=Homo sapiens GN=EPPK1 PE=1 SV=2	0	65.992	14	21	24	17	5090	555.3	5.6	14270		21		0	0	High
Q9Y230	RuvB-like 2 OS=Homo sapiens GN=RUVBL2 PE=1 SV=3	0	65.849	33	15	20	15	463	51.1	5.64	11989		15		0	0	High
O43172	U4/U6 small nuclear ribonucleoprotein Prp4 OS=Homo sapiens GN=PRPF4 PE=1 SV=2	0	64.933	33	15	18	15	522	58.4	7.42	9721	2.94	15	1	0	0	High
O60306	Intron-binding protein aquarius OS=Homo sapiens GN=AQR PE=1 SV=4	0	64.294	11	19	25	18	1485	171.2	6.37	12591		19		0	0	High
P20700	Lamin-B1 OS=Homo sapiens GN=LMNB1 PE=1 SV=2	0	64.245	27	16	20	14	586	66.4	5.16	10974		16		0	2	High
P07197	Neurofilament medium polypeptide OS=Homo sapiens GN=NEFM PE=1 SV=3	0	62.961	16	16	30	11	916	102.4	4.91	16776		16		0	0	High
P08727	Keratin, type I cytoskeletal 19 OS=Homo sapiens GN=KRT19 PE=1 SV=4	0	62.138	18	14	37	1	400	44.1	5.14	21742	6.01	13	3	0	0	High
P39023	60S ribosomal protein L3 OS=Homo sapiens GN=RPL3 PE=1 SV=2	0	60.48	26	14	23	14	403	46.1	10.18	14954		14		0	0	High
P0DMV9	Heat shock 70 kDa protein 1B OS=Homo sapiens GN=HSPA1B PE=1 SV=1	0	59.661	25	16	20	13	641	70	5.66	10702		16		0	0	High
Q9BVP2	Guanine nucleotide-binding protein-like 3 OS=Homo sapiens GN=GNL3 PE=1 SV=2	0	59.012	23	13	22	13	549	62	9.16	12278	2.98	13	1	0	0	High
Q9HCS7	Pre-mRNA-splicing factor SYF1 OS=Homo sapiens GN=XAB2 PE=1 SV=2	0	58.203	16	14	16	14	855	99.9	6.23	9148	1.76	13	1	0	0	High
Q02413	Desmoglein-1 OS=Homo sapiens GN=DSG1 PE=1 SV=2	0	57.321	11	11	16	11	1049	113.7	5.03	10178		11		0	0	High
Q15029	116 kDa U5 small nuclear ribonucleoprotein component OS=Homo sapiens GN=EFTUD2 PE=1 SV=1	0	57.098	19	18	28	17	972	109.4	5	13777		18		0	1	High
Q15542	Transcription initiation factor TFIID subunit 5 OS=Homo sapiens GN=TAF5 PE=1 SV=3	0	56.864	18	14	18	14	800	86.8	5.64	8945	2.16	13	1	0	0	High
Q5JTH9	RRP12-like protein OS=Homo sapiens GN=RRP12 PE=1 SV=2	0	56.685	15	20	28	19	1297	143.6	8.75	13067		20		0	1	High
O94832	Unconventional myosin-Id OS=Homo sapiens GN=MYO1D PE=1 SV=2	0	56.345	16	17	24	16	1006	116.1	9.39	13336		17		0	0	High
Q9H0A0	RNA cytidine acetyltransferase OS=Homo sapiens GN=NAT10 PE=1 SV=2	0	56.14	15	15	19	15	1025	115.7	8.27	11286		15		0	0	High
P52272	Heterogeneous nuclear ribonucleoprotein M OS=Homo sapiens GN=HNRNPM PE=1 SV=3	0	55.87	26	20	26	20	730	77.5	8.7	13874		20		0	0	High
Q92841	Probable ATP-dependent RNA helicase DDX17 OS=Homo sapiens GN=DDX17 PE=1 SV=2	0	55.67	21	15	16	9	729	80.2	8.27	9988		15		0	6	High
O76094	Signal recognition particle subunit SRP72 OS=Homo sapiens GN=SRP72 PE=1 SV=3	0	55.598	23	15	15	15	671	74.6	9.26	8555	2.11	14	1	0	0	High
Q5T3I0	G patch domain-containing protein 4 OS=Homo sapiens GN=GPATCH4 PE=1 SV=2	0	54.875	34	13	17	13	446	50.4	9.63	8054	2.96	12	1	0	0	High
Q5T749	Keratinocyte proline-rich protein OS=Homo sapiens GN=KPRP PE=1 SV=1	0	54.459	25	13	18	13	579	64.1	8.27	11029		13		0	0	High
O43395	U4/U6 small nuclear ribonucleoprotein Prp3 OS=Homo sapiens GN=PRPF3 PE=1 SV=2	0	54.366	16	12	21	12	683	77.5	9.5	12828		12		0	0	High
P46781	40S ribosomal protein S9 OS=Homo sapiens GN=RPS9 PE=1 SV=3	0	53.722	49	14	20	14	194	22.6	10.65	13181		14		0	0	High
Q9P2M7	Cingulin OS=Homo sapiens GN=CGN PE=1 SV=2	0	53.5	14	17	18	17	1197	136.3	5.54	9440		17		0	0	High
Q5VWQ0	Round spermatid basic protein 1 OS=Homo sapiens GN=RSBN1 PE=1 SV=2	0	52.872	21	14	20	13	802	90	8.6	9367	5.82	10	4	0	1	High
P62269	40S ribosomal protein S18 OS=Homo sapiens GN=RPS18 PE=1 SV=3	0	52.687	49	11	20	11	152	17.7	10.99	12637	0	11	1	0	0	High
Q16643	Drebrin OS=Homo sapiens GN=DBN1 PE=1 SV=4	0	52.604	24	13	18	13	649	71.4	4.45	8885		13		0	0	High
Q9UHB9	Signal recognition particle subunit SRP68 OS=Homo sapiens GN=SRP68 PE=1 SV=2	0	51.367	22	13	15	13	627	70.7	8.56	8959		13		0	0	High
P31943	Heterogeneous nuclear ribonucleoprotein H OS=Homo sapiens GN=HNRNPH1 PE=1 SV=4	0	50.912	26	11	16	4	449	49.2	6.3	10213		11		0	7	High
Q9UNX3	60S ribosomal protein L26-like 1 OS=Homo sapiens GN=RPL26L1 PE=1 SV=1	0	50.796	50	11	24	2	145	17.2	10.55	13332	3.94	11	2	0	0	High
P61254	60S ribosomal protein L26 OS=Homo sapiens GN=RPL26 PE=1 SV=1	0	50.717	50	11	30	2	145	17.2	10.55	16376	7.09	11	3	0	11	High
Q14684	Ribosomal RNA processing protein 1 homolog B OS=Homo sapiens GN=RRP1B PE=1 SV=3	0	50.684	23	13	18	13	758	84.4	9.76	9887		13		0	0	High
P23396	40S ribosomal protein S3 OS=Homo sapiens GN=RPS3 PE=1 SV=2	0	49.533	48	13	21	13	243	26.7	9.66	13199		13		0	0	High
P62847	40S ribosomal protein S24 OS=Homo sapiens GN=RPS24 PE=1 SV=1	0	48.832	22	7	28	7	133	15.4	10.78	14142	2.42	7	1	0	0	High
Q1ED39	Lysine-rich nucleolar protein 1 OS=Homo sapiens GN=KNOP1 PE=1 SV=1	0	48.409	35	14	17	14	458	51.6	9.86	7035	6.84	11	3	0	0	High
P62753	40S ribosomal protein S6 OS=Homo sapiens GN=RPS6 PE=1 SV=1	0	48.327	27	10	18	10	249	28.7	10.84	11447		10		0	0	High
P27635	60S ribosomal protein L10 OS=Homo sapiens GN=RPL10 PE=1 SV=4	0	48.194	43	12	23	12	214	24.6	10.08	11563	2.39	12	1	0	0	High
Q5QNW6	Histone H2B type 2-F OS=Homo sapiens GN=HIST2H2BF PE=1 SV=3	0	48.123	32	8	24	2	126	13.9	10.32	13232	3.89	8	1	0	7	High
P17844	Probable ATP-dependent RNA helicase DDX5 OS=Homo sapiens GN=DDX5 PE=1 SV=1	0	47.1	21	14	16	8	614	69.1	8.92	9068		14		0	0	High
Q96GQ7	Probable ATP-dependent RNA helicase DDX27 OS=Homo sapiens GN=DDX27 PE=1 SV=2	0	46.68	20	16	20	16	796	89.8	9.28	10742		16		0	0	High
Q9UMS4	Pre-mRNA-processing factor 19 OS=Homo sapiens GN=PRPF19 PE=1 SV=1	0	46.613	19	10	22	10	504	55.1	6.61	10171		10		0	0	High
Q15233	Non-POU domain-containing octamer-binding protein OS=Homo sapiens GN=NONO PE=1 SV=4	0	46.341	17	11	17	10	471	54.2	8.95	9595	2.15	11	1	0	0	High
Q86YZ3	Hornerin OS=Homo sapiens GN=HRNR PE=1 SV=2	0	45.87	10	8	14	8	2850	282.2	10.04	7727		8		0	0	High
P49848	Transcription initiation factor TFIID subunit 6 OS=Homo sapiens GN=TAF6 PE=1 SV=1	0	45.182	22	12	12	12	677	72.6	8.6	6713	0	11	1	0	0	High
O00268	Transcription initiation factor TFIID subunit 4 OS=Homo sapiens GN=TAF4 PE=1 SV=2	0	45.15	12	10	11	10	1085	110	9.94	6036		10		0	0	High
O14744	Protein arginine N-methyltransferase 5 OS=Homo sapiens GN=PRMT5 PE=1 SV=4	0	45.002	17	12	15	12	637	72.6	6.29	9237		12		0	0	High
P62805	Histone H4 OS=Homo sapiens GN=HIST1H4A PE=1 SV=2	0	44.968	53	12	17	12	103	11.4	11.36	10554		12		0	0	High
Q9NVP1	ATP-dependent RNA helicase DDX18 OS=Homo sapiens GN=DDX18 PE=1 SV=2	0	44.633	23	12	14	12	670	75.4	9.5	7150		12		0	0	High
Q16778	Histone H2B type 2-E OS=Homo sapiens GN=HIST2H2BE PE=1 SV=3	0	44.25	31	7	22	1	126	13.9	10.32	12015	3.89	7	1	0	0	High
Q13573	SNW domain-containing protein 1 OS=Homo sapiens GN=SNW1 PE=1 SV=1	0	43.752	19	12	15	12	536	61.5	9.52	8500		12		0	0	High
P41219	Peripherin OS=Homo sapiens GN=PRPH PE=1 SV=2	0	43.658	8	7	24	1	470	53.6	5.47	14885	3.89	7	2	0	0	High
O75533	Splicing factor 3B subunit 1 OS=Homo sapiens GN=SF3B1 PE=1 SV=3	0	43.151	11	14	15	14	1304	145.7	7.09	7835		14		0	0	High
Q71U36	Tubulin alpha-1A chain OS=Homo sapiens GN=TUBA1A PE=1 SV=1	0	42.825	23	11	13	11	451	50.1	5.06	7323		11		0	0	High
Q14247	Src substrate cortactin OS=Homo sapiens GN=CTTN PE=1 SV=2	0	42.305	21	12	14	12	550	61.5	5.4	7999		12		0	0	High
P47756	F-actin-capping protein subunit beta OS=Homo sapiens GN=CAPZB PE=1 SV=4	0	42.277	37	11	12	11	277	31.3	5.59	7100		11		0	0	High
P19474	E3 ubiquitin-protein ligase TRIM21 OS=Homo sapiens GN=TRIM21 PE=1 SV=1	0	41.79	24	11	14	11	475	54.1	6.38	7822	2.31	10	1	0	0	High
Q9BZJ0	Crooked neck-like protein 1 OS=Homo sapiens GN=CRNKL1 PE=1 SV=4	0	41.437	14	14	15	14	848	100.4	8	7939		14		0	0	High
Q10570	Cleavage and polyadenylation specificity factor subunit 1 OS=Homo sapiens GN=CPSF1 PE=1 SV=2	0	41.297	11	15	19	15	1443	160.8	6.4	8401		15		0	0	High
P62266	40S ribosomal protein S23 OS=Homo sapiens GN=RPS23 PE=1 SV=3	0	40.644	29	9	17	9	143	15.8	10.49	9892	2.6	9	1	0	0	High
Q9BU76	Multiple myeloma tumor-associated protein 2 OS=Homo sapiens GN=MMTAG2 PE=1 SV=1	0	40.62	44	10	13	10	263	29.4	10.02	6759	2.9	9	1	0	0	High
P11021	78 kDa glucose-regulated protein OS=Homo sapiens GN=HSPA5 PE=1 SV=2	0	40.031	23	13	18	11	654	72.3	5.16	8823		13		0	0	High
P62899	60S ribosomal protein L31 OS=Homo sapiens GN=RPL31 PE=1 SV=1	0	39.938	38	9	19	9	125	14.5	10.54	9721	5.26	9	2	0	0	High
P46777	60S ribosomal protein L5 OS=Homo sapiens GN=RPL5 PE=1 SV=3	0	39.827	35	11	14	11	297	34.3	9.72	7613		11		0	0	High
P68104	Elongation factor 1-alpha 1 OS=Homo sapiens GN=EEF1A1 PE=1 SV=1	0	39.312	21	9	10	9	462	50.1	9.01	6333		9		0	0	High
O43290	U4/U6.U5 tri-snRNP-associated protein 1 OS=Homo sapiens GN=SART1 PE=1 SV=1	0	39.253	20	13	14	13	800	90.2	6.13	7028		13		0	0	High
P38646	Stress-70 protein, mitochondrial OS=Homo sapiens GN=HSPA9 PE=1 SV=2	0	39.088	15	10	11	10	679	73.6	6.16	6900		10		0	0	High
O14950	Myosin regulatory light chain 12B OS=Homo sapiens GN=MYL12B PE=1 SV=2	0	38.729	40	8	13	7	172	19.8	4.84	8050	2.09	8	1	0	1	High
P22087	rRNA 2'-O-methyltransferase fibrillarin OS=Homo sapiens GN=FBL PE=1 SV=2	0	38.327	32	8	12	8	321	33.8	10.18	5575	2.26	8	1	0	0	High
P62263	40S ribosomal protein S14 OS=Homo sapiens GN=RPS14 PE=1 SV=3	0	38.179	32	7	14	7	151	16.3	10.05	7860		7		0	0	High
Q99459	Cell division cycle 5-like protein OS=Homo sapiens GN=CDC5L PE=1 SV=2	0	38.133	13	12	16	12	802	92.2	8.18	9319		12		0	0	High
P19013	Keratin, type II cytoskeletal 4 OS=Homo sapiens GN=KRT4 PE=1 SV=4	0	37.977	13	10	16	1	534	57.3	6.61	9876		10		0	0	High
P02545	Prelamin-A/C OS=Homo sapiens GN=LMNA PE=1 SV=1	0	37.847	14	9	11	8	664	74.1	7.02	6252		9		0	0	High
P42766	60S ribosomal protein L35 OS=Homo sapiens GN=RPL35 PE=1 SV=2	0	37.648	37	8	26	7	123	14.5	11.05	16068	2.13	7	1	0	1	High
O43660	Pleiotropic regulator 1 OS=Homo sapiens GN=PLRG1 PE=1 SV=1	0	37.303	25	11	16	11	514	57.2	9.17	6883		11		0	0	High
O00571	ATP-dependent RNA helicase DDX3X OS=Homo sapiens GN=DDX3X PE=1 SV=3	0	37.267	15	11	12	9	662	73.2	7.18	7448		11		0	0	High
O15144	Actin-related protein 2/3 complex subunit 2 OS=Homo sapiens GN=ARPC2 PE=1 SV=1	0	36.552	30	10	12	10	300	34.3	7.36	6595		10		0	0	High
P49411	Elongation factor Tu, mitochondrial OS=Homo sapiens GN=TUFM PE=1 SV=2	0	36.165	23	11	13	11	452	49.5	7.61	7033		11		0	0	High
P07196	Neurofilament light polypeptide OS=Homo sapiens GN=NEFL PE=1 SV=3	0	36.011	11	8	19	5	543	61.5	4.65	11566		8		0	0	High
O15143	Actin-related protein 2/3 complex subunit 1B OS=Homo sapiens GN=ARPC1B PE=1 SV=3	0	35.395	26	10	10	10	372	40.9	8.35	6001		10		0	0	High
P62979	Ubiquitin-40S ribosomal protein S27a OS=Homo sapiens GN=RPS27A PE=1 SV=2	0	35.251	41	8	19	3	156	18	9.64	9930	0	7	1	0	7	High
P04406	Glyceraldehyde-3-phosphate dehydrogenase OS=Homo sapiens GN=GAPDH PE=1 SV=3	0	35.174	28	9	13	9	335	36	8.46	6714		9		0	0	High
P55795	Heterogeneous nuclear ribonucleoprotein H2 OS=Homo sapiens GN=HNRNPH2 PE=1 SV=1	0	35.097	19	8	13	1	449	49.2	6.3	7986		8		0	0	High
P07305	Histone H1.0 OS=Homo sapiens GN=H1F0 PE=1 SV=3	0	34.403	29	7	17	7	194	20.9	10.84	10426	1.94	7	1	0	0	High
Q9H6F5	Coiled-coil domain-containing protein 86 OS=Homo sapiens GN=CCDC86 PE=1 SV=1	0	34.362	27	9	14	9	360	40.2	10.33	7493		9		0	0	High
P62249	40S ribosomal protein S16 OS=Homo sapiens GN=RPS16 PE=1 SV=2	0	34.184	54	10	18	10	146	16.4	10.21	10336		10		0	0	High
P60660	Myosin light polypeptide 6 OS=Homo sapiens GN=MYL6 PE=1 SV=2	0	34.008	37	6	13	6	151	16.9	4.65	7256		6		0	0	High
P06396	Gelsolin OS=Homo sapiens GN=GSN PE=1 SV=1	0	33.729	12	11	12	11	782	85.6	6.28	5721		11		0	0	High
P07355	Annexin A2 OS=Homo sapiens GN=ANXA2 PE=1 SV=2	0	33.635	24	9	10	9	339	38.6	7.75	6241		9		0	0	High
Q08188	Protein-glutamine gamma-glutamyltransferase E OS=Homo sapiens GN=TGM3 PE=1 SV=4	0	33.621	11	8	9	8	693	76.6	5.86	5455		8		0	0	High
O00567	Nucleolar protein 56 OS=Homo sapiens GN=NOP56 PE=1 SV=4	0	33.337	12	7	8	7	594	66	9.19	5519		7		0	0	High
O43143	Pre-mRNA-splicing factor ATP-dependent RNA helicase DHX15 OS=Homo sapiens GN=DHX15 PE=1 SV=2	0	33.282	12	10	12	9	795	90.9	7.46	6745		10		0	1	High
P38919	Eukaryotic initiation factor 4A-III OS=Homo sapiens GN=EIF4A3 PE=1 SV=4	0	32.905	18	8	10	8	411	46.8	6.73	5872		8		0	0	High
P08708	40S ribosomal protein S17 OS=Homo sapiens GN=RPS17 PE=1 SV=2	0	32.881	33	7	11	7	135	15.5	9.85	5825		7		0	0	High
Q6WCQ1	Myosin phosphatase Rho-interacting protein OS=Homo sapiens GN=MPRIP PE=1 SV=3	0	32.704	11	9	9	9	1025	116.5	6.21	4781		9		0	0	High
P84243	Histone H3.3 OS=Homo sapiens GN=H3F3A PE=1 SV=2	0	32.548	37	8	15	8	136	15.3	11.27	9364		8		0	0	High
Q13428	Treacle protein OS=Homo sapiens GN=TCOF1 PE=1 SV=3	0	32.288	5	6	7	6	1488	152	9.04	4033		6		0	0	High
P42285	Superkiller viralicidic activity 2-like 2 OS=Homo sapiens GN=SKIV2L2 PE=1 SV=3	0	32.269	10	10	11	10	1042	117.7	6.52	6217		10		0	0	High
Q15393	Splicing factor 3B subunit 3 OS=Homo sapiens GN=SF3B3 PE=1 SV=4	0	32.229	10	13	15	13	1217	135.5	5.26	7336		13		0	0	High
P61160	Actin-related protein 2 OS=Homo sapiens GN=ACTR2 PE=1 SV=1	0	31.861	23	9	10	9	394	44.7	6.74	5131		9		0	0	High
P28799	Granulins OS=Homo sapiens GN=GRN PE=1 SV=2	0	31.303	11	7	12	7	593	63.5	6.83	6458	3.03	6	1	0	0	High
P21741	Midkine OS=Homo sapiens GN=MDK PE=1 SV=1	0	31.244	43	6	9	6	143	15.6	9.79	4946	3.07	6	1	0	0	High
Q96SB4	SRSF protein kinase 1 OS=Homo sapiens GN=SRPK1 PE=1 SV=2	0	30.836	15	9	12	6	655	74.3	6.16	6104		9		0	3	High
Q6PCB5	Round spermatid basic protein 1-like protein OS=Homo sapiens GN=RSBN1L PE=1 SV=2	0	30.498	11	9	16	8	846	94.8	8.78	7523	2.22	8	2	0	0	High
P21333	Filamin-A OS=Homo sapiens GN=FLNA PE=1 SV=4	0	30.166	5	11	11	10	2647	280.6	6.06	5675		11		0	1	High
P39019	40S ribosomal protein S19 OS=Homo sapiens GN=RPS19 PE=1 SV=2	0	30.051	39	8	11	8	145	16.1	10.32	6468		8		0	0	High
P61158	Actin-related protein 3 OS=Homo sapiens GN=ACTR3 PE=1 SV=3	0	29.968	17	7	7	7	418	47.3	5.88	4256		7		0	0	High
Q6KB66	Keratin, type II cytoskeletal 80 OS=Homo sapiens GN=KRT80 PE=1 SV=2	0	29.679	19	10	11	8	452	50.5	5.67	6057		10		0	0	High
Q9HBM6	Transcription initiation factor TFIID subunit 9B OS=Homo sapiens GN=TAF9B PE=1 SV=1	0	29.539	42	9	10	4	251	27.6	9.55	5647		9		0	5	High
P62277	40S ribosomal protein S13 OS=Homo sapiens GN=RPS13 PE=1 SV=2	0	29.357	34	8	15	8	151	17.2	10.54	8127		8		0	0	High
P46776	60S ribosomal protein L27a OS=Homo sapiens GN=RPL27A PE=1 SV=2	0	29.29	39	7	19	7	148	16.6	11	8202	1.79	6	2	0	0	High
Q5D862	Filaggrin-2 OS=Homo sapiens GN=FLG2 PE=1 SV=1	0	29.214	5	6	6	6	2391	247.9	8.31	3337		6		0	0	High
P62917	60S ribosomal protein L8 OS=Homo sapiens GN=RPL8 PE=1 SV=2	0	28.935	31	8	16	8	257	28	11.03	9329		8		0	0	High
O43447	Peptidyl-prolyl cis-trans isomerase H OS=Homo sapiens GN=PPIH PE=1 SV=1	0	28.805	41	10	11	9	177	19.2	8.07	5562	0	9	1	0	1	High
P15880	40S ribosomal protein S2 OS=Homo sapiens GN=RPS2 PE=1 SV=2	0	28.747	25	8	14	8	293	31.3	10.24	7061		8		0	0	High
O75683	Surfeit locus protein 6 OS=Homo sapiens GN=SURF6 PE=1 SV=3	0	28.742	21	7	9	7	361	41.4	10.64	5256		7		0	0	High
P62851	40S ribosomal protein S25 OS=Homo sapiens GN=RPS25 PE=1 SV=1	0	28.701	34	6	12	6	125	13.7	10.11	7760		6		0	0	High
Q96DI7	U5 small nuclear ribonucleoprotein 40 kDa protein OS=Homo sapiens GN=SNRNP40 PE=1 SV=1	0	28.475	25	8	13	8	357	39.3	8.1	6483		8		0	0	High
P05141	ADP/ATP translocase 2 OS=Homo sapiens GN=SLC25A5 PE=1 SV=7	0	28.406	18	8	13	8	298	32.8	9.69	7210		8		0	0	High
P62136	Serine/threonine-protein phosphatase PP1-alpha catalytic subunit OS=Homo sapiens GN=PPP1CA PE=1 SV=1	0	28.361	23	8	11	4	330	37.5	6.33	5041		8		0	4	High
Q9C0J8	pre-mRNA 3' end processing protein WDR33 OS=Homo sapiens GN=WDR33 PE=1 SV=2	0	28.332	8	9	10	9	1336	145.8	9.17	5147		9		0	0	High
P62891	60S ribosomal protein L39 OS=Homo sapiens GN=RPL39 PE=1 SV=2	0	28.33	24	3	21	3	51	6.4	12.56	8873	2.18	3	1	0	0	High
Q8IY81	pre-rRNA processing protein FTSJ3 OS=Homo sapiens GN=FTSJ3 PE=1 SV=2	0	28.016	10	9	9	9	847	96.5	8.4	4981		9		0	0	High
P68371	Tubulin beta-4B chain OS=Homo sapiens GN=TUBB4B PE=1 SV=1	0	27.857	16	7	11	1	445	49.8	4.89	4961		7		0	6	High
O95639	Cleavage and polyadenylation specificity factor subunit 4 OS=Homo sapiens GN=CPSF4 PE=1 SV=1	0	27.778	32	8	10	8	269	30.2	8.31	4801		8		0	0	High
Q9GZL7	Ribosome biogenesis protein WDR12 OS=Homo sapiens GN=WDR12 PE=1 SV=2	0	27.754	22	8	10	8	423	47.7	5.9	5365		8		0	0	High
Q13435	Splicing factor 3B subunit 2 OS=Homo sapiens GN=SF3B2 PE=1 SV=2	0	27.464	9	8	9	8	895	100.2	5.67	4906		8		0	0	High
Q9Y265	RuvB-like 1 OS=Homo sapiens GN=RUVBL1 PE=1 SV=1	0	27.426	19	8	8	8	456	50.2	6.42	4825		8		0	0	High
P07437	Tubulin beta chain OS=Homo sapiens GN=TUBB PE=1 SV=2	0	26.388	17	7	11	1	444	49.6	4.89	4673		7		0	0	High
P83731	60S ribosomal protein L24 OS=Homo sapiens GN=RPL24 PE=1 SV=1	0	26.121	31	6	11	6	157	17.8	11.25	6519	1.62	5	1	0	0	High
Q07020	60S ribosomal protein L18 OS=Homo sapiens GN=RPL18 PE=1 SV=2	0	26.106	31	5	5	5	188	21.6	11.72	3257		5		0	0	High
Q92747	Actin-related protein 2/3 complex subunit 1A OS=Homo sapiens GN=ARPC1A PE=1 SV=2	0	26.105	22	9	12	9	370	41.5	8.18	6333		9		0	0	High
P52907	F-actin-capping protein subunit alpha-1 OS=Homo sapiens GN=CAPZA1 PE=1 SV=3	0	25.666	22	7	11	4	286	32.9	5.69	5710		7		0	3	High
Q96ME7	Zinc finger protein 512 OS=Homo sapiens GN=ZNF512 PE=1 SV=2	0	25.398	16	7	7	7	567	64.6	9.76	3889		7		0	0	High
Q5T280	Putative methyltransferase C9orf114 OS=Homo sapiens GN=C9orf114 PE=1 SV=3	0	25.32	16	7	9	7	376	42	7.43	5338		7		0	0	High
Q92522	Histone H1x OS=Homo sapiens GN=H1FX PE=1 SV=1	0	25.191	17	5	7	5	213	22.5	10.76	4050		5		0	0	High
Q96N67	Dedicator of cytokinesis protein 7 OS=Homo sapiens GN=DOCK7 PE=1 SV=4	0	25.163	4	10	10	10	2140	242.4	6.8	5392		10		0	0	High
Q9BYG3	MKI67 FHA domain-interacting nucleolar phosphoprotein OS=Homo sapiens GN=NIFK PE=1 SV=1	0	25.01	22	6	7	6	293	34.2	9.88	3938		6		0	0	High
P62987	Ubiquitin-60S ribosomal protein L40 OS=Homo sapiens GN=UBA52 PE=1 SV=2	0	25.005	34	6	14	1	128	14.7	9.83	7760		6		0	0	High
Q969P6	DNA topoisomerase I, mitochondrial OS=Homo sapiens GN=TOP1MT PE=1 SV=1	0	24.726	11	8	11	1	601	69.8	9.41	4987	1.99	8	1	0	0	High
P61353	60S ribosomal protein L27 OS=Homo sapiens GN=RPL27 PE=1 SV=2	0	24.657	43	5	8	5	136	15.8	10.56	4652		5		0	0	High
Q06830	Peroxiredoxin-1 OS=Homo sapiens GN=PRDX1 PE=1 SV=1	0	24.086	33	7	14	5	199	22.1	8.13	7352		7		0	2	High
P62424	60S ribosomal protein L7a OS=Homo sapiens GN=RPL7A PE=1 SV=2	0	23.916	34	8	11	8	266	30	10.61	5041		8		0	0	High
P12268	Inosine-5'-monophosphate dehydrogenase 2 OS=Homo sapiens GN=IMPDH2 PE=1 SV=2	0	23.765	16	7	8	6	514	55.8	6.9	4120		7		0	1	High
P25705	ATP synthase subunit alpha, mitochondrial OS=Homo sapiens GN=ATP5A1 PE=1 SV=1	0	23.689	14	9	10	9	553	59.7	9.13	4718		9		0	0	High
Q9UGY1	Nucleolar protein 12 OS=Homo sapiens GN=NOL12 PE=1 SV=1	0	23.68	29	6	8	6	213	24.6	10.23	3163	5.36	4	2	0	0	High
Q9UHR5	SAP30-binding protein OS=Homo sapiens GN=SAP30BP PE=1 SV=1	0	23.669	18	6	12	6	308	33.9	4.84	6453		6		0	0	High
P36873	Serine/threonine-protein phosphatase PP1-gamma catalytic subunit OS=Homo sapiens GN=PPP1CC PE=1 SV=1	0	23.527	18	6	6	2	323	37	6.54	3496		6		0	0	High
O60508	Pre-mRNA-processing factor 17 OS=Homo sapiens GN=CDC40 PE=1 SV=1	0	23.437	13	8	9	8	579	65.5	7.06	4715		8		0	0	High
P46779	60S ribosomal protein L28 OS=Homo sapiens GN=RPL28 PE=1 SV=3	0	23.371	34	6	9	6	137	15.7	12.02	6049		6		0	0	High
P40429	60S ribosomal protein L13a OS=Homo sapiens GN=RPL13A PE=1 SV=2	0	23.227	28	8	12	8	203	23.6	10.93	6092		8		0	0	High
Q9Y3C6	Peptidyl-prolyl cis-trans isomerase-like 1 OS=Homo sapiens GN=PPIL1 PE=1 SV=1	0	23.148	36	6	8	6	166	18.2	7.99	4238		6		0	0	High
P62841	40S ribosomal protein S15 OS=Homo sapiens GN=RPS15 PE=1 SV=2	0	23.106	28	5	12	5	145	17	10.39	4557	1.7	5	1	0	0	High
P12036	Neurofilament heavy polypeptide OS=Homo sapiens GN=NEFH PE=1 SV=4	0	23.074	3	5	18	1	1026	112.4	6.18	9889	4.19	4	2	0	0	High
P62244	40S ribosomal protein S15a OS=Homo sapiens GN=RPS15A PE=1 SV=2	0	22.948	35	6	10	6	130	14.8	10.13	4935		6		0	0	High
Q8IWS0	PHD finger protein 6 OS=Homo sapiens GN=PHF6 PE=1 SV=1	0	22.757	17	6	10	6	365	41.3	8.68	5243		6		0	0	High
P07237	Protein disulfide-isomerase OS=Homo sapiens GN=P4HB PE=1 SV=3	0	22.689	17	8	8	8	508	57.1	4.87	3674		8		0	0	High
Q9NWB6	Arginine and glutamate-rich protein 1 OS=Homo sapiens GN=ARGLU1 PE=1 SV=1	0	22.358	17	6	6	6	273	33.2	10.35	4152		6		0	0	High
P84090	Enhancer of rudimentary homolog OS=Homo sapiens GN=ERH PE=1 SV=1	0	22.322	38	4	5	4	104	12.3	5.92	2816		4		0	0	High
Q92922	SWI/SNF complex subunit SMARCC1 OS=Homo sapiens GN=SMARCC1 PE=1 SV=3	0	22.271	8	9	11	9	1105	122.8	5.76	4920		9		0	0	High
P08238	Heat shock protein HSP 90-beta OS=Homo sapiens GN=HSP90AB1 PE=1 SV=4	0	22.23	10	7	8	4	724	83.2	5.03	3714		7		0	2	High
O00422	Histone deacetylase complex subunit SAP18 OS=Homo sapiens GN=SAP18 PE=1 SV=1	0	22.167	34	6	7	6	153	17.6	9.35	4536		6		0	0	High
P32119	Peroxiredoxin-2 OS=Homo sapiens GN=PRDX2 PE=1 SV=5	0	22.114	23	5	7	4	198	21.9	5.97	4681		5		0	0	High
O96019	Actin-like protein 6A OS=Homo sapiens GN=ACTL6A PE=1 SV=1	0	22.108	21	8	11	8	429	47.4	5.6	4711		8		0	0	High
P02765	Alpha-2-HS-glycoprotein OS=Homo sapiens GN=AHSG PE=1 SV=1	0	22.038	9	5	5	5	367	39.3	5.72	3463		5		0	0	High
Q49A26	Putative oxidoreductase GLYR1 OS=Homo sapiens GN=GLYR1 PE=1 SV=3	0	22.033	14	8	10	8	553	60.5	9.17	4471		8		0	0	High
P81605	Dermcidin OS=Homo sapiens GN=DCD PE=1 SV=2	0	21.922	44	4	8	4	110	11.3	6.54	4884		4		0	0	High
Q03701	CCAAT/enhancer-binding protein zeta OS=Homo sapiens GN=CEBPZ PE=1 SV=3	0	21.857	7	8	10	8	1054	120.9	5.94	3977		8		0	0	High
P62316	Small nuclear ribonucleoprotein Sm D2 OS=Homo sapiens GN=SNRPD2 PE=1 SV=1	0	21.675	40	5	6	5	118	13.5	9.91	3655		5		0	0	High
Q02878	60S ribosomal protein L6 OS=Homo sapiens GN=RPL6 PE=1 SV=3	0	21.554	19	7	7	7	288	32.7	10.58	4019		7		0	0	High
P18583	Protein SON OS=Homo sapiens GN=SON PE=1 SV=4	0	21.406	3	5	6	5	2426	263.7	5.64	2735		5		0	0	High
O15145	Actin-related protein 2/3 complex subunit 3 OS=Homo sapiens GN=ARPC3 PE=1 SV=3	0	21.399	30	6	6	6	178	20.5	8.59	3776		6		0	0	High
P01614	Ig kappa chain V-II region Cum OS=Homo sapiens PE=1 SV=1	0	21.346	17	4	16	4	115	12.7	5.4	9693		4		0	0	High
Q9P2I0	Cleavage and polyadenylation specificity factor subunit 2 OS=Homo sapiens GN=CPSF2 PE=1 SV=2	0	21.195	5	5	9	5	782	88.4	5.11	4905		5		0	0	High
Q00059	Transcription factor A, mitochondrial OS=Homo sapiens GN=TFAM PE=1 SV=1	0	20.996	20	6	8	6	246	29.1	9.72	4051		6		0	0	High
P62861	40S ribosomal protein S30 OS=Homo sapiens GN=FAU PE=1 SV=1	0	20.965	20	4	11	4	59	6.6	12.15	7114		4		0	0	High
Q6P5R6	60S ribosomal protein L22-like 1 OS=Homo sapiens GN=RPL22L1 PE=1 SV=2	0	20.947	25	4	5	4	122	14.6	9.38	3214		4		0	0	High
Q6NZY4	Zinc finger CCHC domain-containing protein 8 OS=Homo sapiens GN=ZCCHC8 PE=1 SV=2	0	20.716	11	7	8	7	707	78.5	4.87	4106		7		0	0	High
P62140	Serine/threonine-protein phosphatase PP1-beta catalytic subunit OS=Homo sapiens GN=PPP1CB PE=1 SV=3	0	20.693	15	5	5	1	327	37.2	6.19	3107		5		0	0	High
Q16594	Transcription initiation factor TFIID subunit 9 OS=Homo sapiens GN=TAF9 PE=1 SV=1	0	20.53	20	6	7	1	264	29	8.66	4491		6		0	0	High
P04637	Cellular tumor antigen p53 OS=Homo sapiens GN=TP53 PE=1 SV=4	0	20.438	15	6	7	6	393	43.6	6.79	3659		6		0	0	High
Q9Y2W1	Thyroid hormone receptor-associated protein 3 OS=Homo sapiens GN=THRAP3 PE=1 SV=2	0	20.352	5	5	6	5	955	108.6	10.15	3912		5		0	0	High
P63244	Receptor of activated protein C kinase 1 OS=Homo sapiens GN=RACK1 PE=1 SV=3	0	20.208	16	6	6	6	317	35.1	7.69	3586		6		0	0	High
Q9NZM5	Glioma tumor suppressor candidate region gene 2 protein OS=Homo sapiens GN=GLTSCR2 PE=1 SV=2	0	19.957	10	5	7	5	478	54.4	10.32	3867		5		0	0	High
Q4VCS5	Angiomotin OS=Homo sapiens GN=AMOT PE=1 SV=1	0	19.64	7	7	8	7	1084	118	7.64	3651	2.08	6	1	0	0	High
P62318	Small nuclear ribonucleoprotein Sm D3 OS=Homo sapiens GN=SNRPD3 PE=1 SV=1	0	19.631	32	3	4	3	126	13.9	10.32	2855		3		0	0	High
P62910	60S ribosomal protein L32 OS=Homo sapiens GN=RPL32 PE=1 SV=2	0	19.551	33	5	7	5	135	15.9	11.33	2982		5		0	0	High
Q15545	Transcription initiation factor TFIID subunit 7 OS=Homo sapiens GN=TAF7 PE=1 SV=1	0	19.501	21	5	7	5	349	40.2	5.2	2619	0	4	1	0	0	High
Q08554	Desmocollin-1 OS=Homo sapiens GN=DSC1 PE=1 SV=2	0	19.295	7	5	7	5	894	99.9	5.43	3694		5		0	0	High
Q9NWU5	39S ribosomal protein L22, mitochondrial OS=Homo sapiens GN=MRPL22 PE=1 SV=1	0	19.115	19	5	6	5	206	23.6	9.94	3497		5		0	0	High
P61313	60S ribosomal protein L15 OS=Homo sapiens GN=RPL15 PE=1 SV=2	0	19.027	28	6	7	6	204	24.1	11.62	4125		6		0	0	High
Q9BQ67	Glutamate-rich WD repeat-containing protein 1 OS=Homo sapiens GN=GRWD1 PE=1 SV=1	0	18.96	7	5	7	5	446	49.4	4.92	3662		5		0	0	High
Q9Y388	RNA-binding motif protein, X-linked 2 OS=Homo sapiens GN=RBMX2 PE=1 SV=2	0	18.927	16	5	6	5	322	37.3	9.83	3439		5		0	0	High
P59998	Actin-related protein 2/3 complex subunit 4 OS=Homo sapiens GN=ARPC4 PE=1 SV=3	0	18.724	28	5	6	5	168	19.7	8.43	3678		5		0	0	High
P10619	Lysosomal protective protein OS=Homo sapiens GN=CTSA PE=1 SV=2	0	18.604	9	5	5	5	480	54.4	6.61	3014		5		0	0	High
P41223	Protein BUD31 homolog OS=Homo sapiens GN=BUD31 PE=1 SV=2	0	18.582	22	3	3	3	144	17	8.82	2179		3		0	0	High
P61513	60S ribosomal protein L37a OS=Homo sapiens GN=RPL37A PE=1 SV=2	0	18.475	51	4	6	4	92	10.3	10.43	3084	2.42	3	1	0	0	High
P13639	Elongation factor 2 OS=Homo sapiens GN=EEF2 PE=1 SV=4	0	18.394	8	8	11	7	858	95.3	6.83	4799		8		0	0	High
P31944	Caspase-14 OS=Homo sapiens GN=CASP14 PE=1 SV=2	0	18.207	23	6	7	6	242	27.7	5.58	3152		6		0	0	High
Q9NW64	Pre-mRNA-splicing factor RBM22 OS=Homo sapiens GN=RBM22 PE=1 SV=1	0	18.167	18	8	10	8	420	46.9	8.54	4062		8		0	0	High
P61978	Heterogeneous nuclear ribonucleoprotein K OS=Homo sapiens GN=HNRNPK PE=1 SV=1	0	18.133	13	6	7	6	463	50.9	5.54	4086		6		0	0	High
P62937	Peptidyl-prolyl cis-trans isomerase A OS=Homo sapiens GN=PPIA PE=1 SV=2	0	18.107	30	6	6	5	165	18	7.81	3595		6		0	0	High
P14678	Small nuclear ribonucleoprotein-associated proteins B and B' OS=Homo sapiens GN=SNRPB PE=1 SV=2	0	18.084	13	4	6	4	240	24.6	11.19	4010		4		0	0	High
Q9GZR7	ATP-dependent RNA helicase DDX24 OS=Homo sapiens GN=DDX24 PE=1 SV=1	0	18.065	8	7	8	7	859	96.3	9.06	3065		7		0	0	High
Q9NYF8	Bcl-2-associated transcription factor 1 OS=Homo sapiens GN=BCLAF1 PE=1 SV=2	0	17.986	5	6	8	6	920	106.1	9.98	3437		6		0	0	High
O75934	Pre-mRNA-splicing factor SPF27 OS=Homo sapiens GN=BCAS2 PE=1 SV=1	0	17.752	22	6	6	6	225	26.1	5.66	3074		6		0	0	High
P08590	Myosin light chain 3 OS=Homo sapiens GN=MYL3 PE=1 SV=3	0	17.708	8	2	5	2	195	21.9	5.1	2570		2		0	0	High
Q13206	Probable ATP-dependent RNA helicase DDX10 OS=Homo sapiens GN=DDX10 PE=1 SV=2	0	17.669	6	5	7	5	875	100.8	8.63	3455		5		0	0	High
Q14980	Nuclear mitotic apparatus protein 1 OS=Homo sapiens GN=NUMA1 PE=1 SV=2	0	17.655	3	7	9	6	2115	238.1	5.78	4085		7		0	0	High
Q9UKF6	Cleavage and polyadenylation specificity factor subunit 3 OS=Homo sapiens GN=CPSF3 PE=1 SV=1	0	17.425	8	5	7	5	684	77.4	5.6	3818		5		0	0	High
Q969Q0	60S ribosomal protein L36a-like OS=Homo sapiens GN=RPL36AL PE=1 SV=3	0	17.233	38	5	6	2	106	12.5	10.65	3263		5		0	2	High
Q8WUD4	Coiled-coil domain-containing protein 12 OS=Homo sapiens GN=CCDC12 PE=1 SV=1	0	17.22	33	5	5	5	166	19.2	7.34	2695		5		0	0	High
P62273	40S ribosomal protein S29 OS=Homo sapiens GN=RPS29 PE=1 SV=2	0	17.013	32	2	8	2	56	6.7	10.13	3744		2		0	0	High
Q9BRD0	BUD13 homolog OS=Homo sapiens GN=BUD13 PE=1 SV=1	0	16.914	11	7	7	7	619	70.5	9.86	2889	0	6	1	0	0	High
Q9Y5S9	RNA-binding protein 8A OS=Homo sapiens GN=RBM8A PE=1 SV=1	0	16.892	37	5	6	5	174	19.9	5.72	3437		5		0	0	High
O43491	Band 4.1-like protein 2 OS=Homo sapiens GN=EPB41L2 PE=1 SV=1	0	16.835	6	7	7	7	1005	112.5	5.44	3352		7		0	0	High
Q5SSJ5	Heterochromatin protein 1-binding protein 3 OS=Homo sapiens GN=HP1BP3 PE=1 SV=1	0	16.813	14	7	7	7	553	61.2	9.67	3042		7		0	0	High
Q15459	Splicing factor 3A subunit 1 OS=Homo sapiens GN=SF3A1 PE=1 SV=1	0	16.749	7	6	8	6	793	88.8	5.22	4124		6		0	0	High
P63173	60S ribosomal protein L38 OS=Homo sapiens GN=RPL38 PE=1 SV=2	0	16.721	49	5	9	5	70	8.2	10.1	4801		5		0	0	High
Q8NC51	Plasminogen activator inhibitor 1 RNA-binding protein OS=Homo sapiens GN=SERBP1 PE=1 SV=2	0	16.612	14	5	6	5	408	44.9	8.65	2742		5		0	0	High
Q9BXS6	Nucleolar and spindle-associated protein 1 OS=Homo sapiens GN=NUSAP1 PE=1 SV=1	0	16.56	14	5	5	5	441	49.4	9.91	2587		5		0	0	High
P19338	Nucleolin OS=Homo sapiens GN=NCL PE=1 SV=3	0	16.558	9	7	9	7	710	76.6	4.7	4344		7		0	0	High
P22626	Heterogeneous nuclear ribonucleoproteins A2/B1 OS=Homo sapiens GN=HNRNPA2B1 PE=1 SV=2	0	16.509	16	5	5	5	353	37.4	8.95	2814		5		0	0	High
Q8N684	Cleavage and polyadenylation specificity factor subunit 7 OS=Homo sapiens GN=CPSF7 PE=1 SV=1	0	16.362	11	5	5	5	471	52	8	2713		5		0	0	High
O95926	Pre-mRNA-splicing factor SYF2 OS=Homo sapiens GN=SYF2 PE=1 SV=1	0	16.339	23	5	5	5	243	28.7	8.4	2361		5		0	0	High
Q9P031	Thyroid transcription factor 1-associated protein 26 OS=Homo sapiens GN=CCDC59 PE=1 SV=2	0	16.296	17	4	4	4	241	28.7	9.88	2408		4		0	0	High
Q9NWH9	SAFB-like transcription modulator OS=Homo sapiens GN=SLTM PE=1 SV=2	0	16.156	6	6	7	6	1034	117.1	7.87	3152		6		0	0	High
Q9BZE4	Nucleolar GTP-binding protein 1 OS=Homo sapiens GN=GTPBP4 PE=1 SV=3	0	16.108	7	5	5	5	634	73.9	9.5	2848		5		0	0	High
P06748	Nucleophosmin OS=Homo sapiens GN=NPM1 PE=1 SV=2	0	16.065	14	5	5	4	294	32.6	4.78	2887		5		0	1	High
O95478	Ribosome biogenesis protein NSA2 homolog OS=Homo sapiens GN=NSA2 PE=1 SV=1	0	16.062	15	4	5	4	260	30	10.27	3077		4		0	0	High
P47755	F-actin-capping protein subunit alpha-2 OS=Homo sapiens GN=CAPZA2 PE=1 SV=3	0	15.994	15	5	7	2	286	32.9	5.85	4032		5		0	0	High
P16401	Histone H1.5 OS=Homo sapiens GN=HIST1H1B PE=1 SV=3	0	15.961	6	4	6	2	226	22.6	10.92	1959	7.71	2	2	0	0	High
P49207	60S ribosomal protein L34 OS=Homo sapiens GN=RPL34 PE=1 SV=3	0	15.942	28	4	5	4	117	13.3	11.47	3358		4		0	0	High
P46778	60S ribosomal protein L21 OS=Homo sapiens GN=RPL21 PE=1 SV=2	0	15.778	23	5	5	5	160	18.6	10.49	2938		5		0	0	High
Q9Y2P8	RNA 3'-terminal phosphate cyclase-like protein OS=Homo sapiens GN=RCL1 PE=1 SV=3	0	15.727	13	5	6	5	373	40.8	9.26	3319		5		0	0	High
Q9Y2X3	Nucleolar protein 58 OS=Homo sapiens GN=NOP58 PE=1 SV=1	0	15.698	10	5	7	5	529	59.5	8.92	3544		5		0	0	High
Q7RTV0	PHD finger-like domain-containing protein 5A OS=Homo sapiens GN=PHF5A PE=1 SV=1	0	15.639	35	4	5	4	110	12.4	8.41	3126		4		0	0	High
P25311	Zinc-alpha-2-glycoprotein OS=Homo sapiens GN=AZGP1 PE=1 SV=2	0	15.621	12	5	5	5	298	34.2	6.05	2516		5		0	0	High
Q14126	Desmoglein-2 OS=Homo sapiens GN=DSG2 PE=1 SV=2	0	15.452	3	4	4	4	1118	122.2	5.24	2668		4		0	0	High
Q01469	Fatty acid-binding protein, epidermal OS=Homo sapiens GN=FABP5 PE=1 SV=3	0	15.397	27	4	5	4	135	15.2	7.01	3071		4		0	0	High
Q15361	Transcription termination factor 1 OS=Homo sapiens GN=TTF1 PE=1 SV=3	0	15.271	7	5	5	5	905	103	9.38	2130		5		0	0	High
O60264	SWI/SNF-related matrix-associated actin-dependent regulator of chromatin subfamily A member 5 OS=Homo sapiens GN=SMARCA5 PE=1 SV=1	0	14.916	4	5	5	5	1052	121.8	8.09	2793		5		0	0	High
Q9Y580	RNA-binding protein 7 OS=Homo sapiens GN=RBM7 PE=1 SV=1	0	14.904	14	4	5	4	266	30.5	9.57	2546		4		0	0	High
P83881	60S ribosomal protein L36a OS=Homo sapiens GN=RPL36A PE=1 SV=2	0	14.873	38	4	4	1	106	12.4	10.58	2390		4		0	0	High
P23528	Cofilin-1 OS=Homo sapiens GN=CFL1 PE=1 SV=3	0	14.855	21	4	5	3	166	18.5	8.09	2993		4		0	1	High
P52298	Nuclear cap-binding protein subunit 2 OS=Homo sapiens GN=NCBP2 PE=1 SV=1	0	14.829	17	3	5	3	156	18	8.21	3254		3		0	0	High
O94813	Slit homolog 2 protein OS=Homo sapiens GN=SLIT2 PE=1 SV=1	0	14.81	5	7	8	6	1529	169.8	7.06	2099	4.05	3	4	0	0	High
P78362	SRSF protein kinase 2 OS=Homo sapiens GN=SRPK2 PE=1 SV=3	0	14.664	5	4	4	1	688	77.5	4.97	2610		4		0	0	High
Q96GA3	Protein LTV1 homolog OS=Homo sapiens GN=LTV1 PE=1 SV=1	0	14.517	9	4	5	4	475	54.8	4.91	2492		4		0	0	High
P07910	Heterogeneous nuclear ribonucleoproteins C1/C2 OS=Homo sapiens GN=HNRNPC PE=1 SV=4	0	14.254	15	5	6	5	306	33.7	5.08	3233		5		0	0	High
P21675	Transcription initiation factor TFIID subunit 1 OS=Homo sapiens GN=TAF1 PE=1 SV=2	0	14.241	2	4	4	4	1872	212.5	5.07	2104		4		0	0	High
Q13835	Plakophilin-1 OS=Homo sapiens GN=PKP1 PE=1 SV=2	0	14.104	5	3	3	3	747	82.8	9.13	2099		3		0	0	High
Q03252	Lamin-B2 OS=Homo sapiens GN=LMNB2 PE=1 SV=4	0	14.062	6	4	4	2	620	69.9	5.59	2466		4		0	0	High
P01859	Ig gamma-2 chain C region OS=Homo sapiens GN=IGHG2 PE=1 SV=2	0	14.052	8	3	10	3	326	35.9	7.59	4688	2.07	3	1	0	0	High
P47914	60S ribosomal protein L29 OS=Homo sapiens GN=RPL29 PE=1 SV=2	0	13.93	14	4	5	4	159	17.7	11.66	2597	2.35	3	1	0	0	High
Q8WXX5	DnaJ homolog subfamily C member 9 OS=Homo sapiens GN=DNAJC9 PE=1 SV=1	0	13.87	15	5	5	5	260	29.9	5.73	2758		5		0	0	High
P07900	Heat shock protein HSP 90-alpha OS=Homo sapiens GN=HSP90AA1 PE=1 SV=5	0	13.676	7	5	5	2	732	84.6	5.02	2100		5		0	0	High
O00541	Pescadillo homolog OS=Homo sapiens GN=PES1 PE=1 SV=1	0	13.628	9	5	6	5	588	68	7.33	2086		5		0	0	High
P62888	60S ribosomal protein L30 OS=Homo sapiens GN=RPL30 PE=1 SV=2	0	13.625	33	4	8	4	115	12.8	9.63	4135		4		0	0	High
Q8IUE6	Histone H2A type 2-B OS=Homo sapiens GN=HIST2H2AB PE=1 SV=3	0	13.507	21	3	10	1	130	14	10.89	6553		3		0	0	High
P62306	Small nuclear ribonucleoprotein F OS=Homo sapiens GN=SNRPF PE=1 SV=1	0	13.437	31	3	3	3	86	9.7	4.67	2244		3		0	0	High
Q6UN15	Pre-mRNA 3'-end-processing factor FIP1 OS=Homo sapiens GN=FIP1L1 PE=1 SV=1	0	13.426	5	3	3	3	594	66.5	5.59	1910		3		0	0	High
Q96FJ2	Dynein light chain 2, cytoplasmic OS=Homo sapiens GN=DYNLL2 PE=1 SV=1	0	13.376	20	2	4	2	89	10.3	7.37	2140	0	2	1	0	0	High
Q96PK6	RNA-binding protein 14 OS=Homo sapiens GN=RBM14 PE=1 SV=2	0	13.34	7	5	5	5	669	69.4	9.67	2652		5		0	0	High
P25098	Beta-adrenergic receptor kinase 1 OS=Homo sapiens GN=ADRBK1 PE=1 SV=2	0	13.339	5	4	4	4	689	79.5	7.28	2090		4		0	0	High
P35268	60S ribosomal protein L22 OS=Homo sapiens GN=RPL22 PE=1 SV=2	0	13.328	20	3	5	3	128	14.8	9.19	3294		3		0	0	High
P60866	40S ribosomal protein S20 OS=Homo sapiens GN=RPS20 PE=1 SV=1	0	13.266	25	3	5	3	119	13.4	9.94	2609		3		0	0	High
P46782	40S ribosomal protein S5 OS=Homo sapiens GN=RPS5 PE=1 SV=4	0	13.194	18	4	5	4	204	22.9	9.72	2079		4		0	0	High
Q71UI9	Histone H2A.V OS=Homo sapiens GN=H2AFV PE=1 SV=3	0	13.165	20	3	10	2	128	13.5	10.58	6555		3		0	1	High
Q6P1X5	Transcription initiation factor TFIID subunit 2 OS=Homo sapiens GN=TAF2 PE=1 SV=3	0	13.115	5	5	5	5	1199	136.9	8.19	2117	2.05	4	1	0	0	High
P10809	60 kDa heat shock protein, mitochondrial OS=Homo sapiens GN=HSPD1 PE=1 SV=2	0	13.081	7	4	5	4	573	61	5.87	2564		4		0	0	High
Q13642	Four and a half LIM domains protein 1 OS=Homo sapiens GN=FHL1 PE=1 SV=4	0	12.944	12	4	5	4	323	36.2	8.97	2496		4		0	0	High
P62829	60S ribosomal protein L23 OS=Homo sapiens GN=RPL23 PE=1 SV=1	0	12.925	24	3	7	3	140	14.9	10.51	4328		3		0	0	High
P50914	60S ribosomal protein L14 OS=Homo sapiens GN=RPL14 PE=1 SV=4	0	12.886	19	4	5	4	215	23.4	10.93	2186		4		0	0	High
P18124	60S ribosomal protein L7 OS=Homo sapiens GN=RPL7 PE=1 SV=1	0	12.869	15	3	3	3	248	29.2	10.65	1965		3		0	0	High
Q9UNP9	Peptidyl-prolyl cis-trans isomerase E OS=Homo sapiens GN=PPIE PE=1 SV=1	0	12.843	21	6	8	5	301	33.4	5.6	3355		6		0	0	High
P25398	40S ribosomal protein S12 OS=Homo sapiens GN=RPS12 PE=1 SV=3	0	12.827	20	3	4	3	132	14.5	7.21	2395		3		0	0	High
Q8WTT2	Nucleolar complex protein 3 homolog OS=Homo sapiens GN=NOC3L PE=1 SV=1	0	12.658	7	5	5	5	800	92.5	9.17	2245		5		0	0	High
P36578	60S ribosomal protein L4 OS=Homo sapiens GN=RPL4 PE=1 SV=5	0	12.623	9	4	5	4	427	47.7	11.06	3108		4		0	0	High
Q9NY12	H/ACA ribonucleoprotein complex subunit 1 OS=Homo sapiens GN=GAR1 PE=1 SV=1	0	12.557	19	4	6	4	217	22.3	10.92	3421		4		0	0	High
Q8WWY3	U4/U6 small nuclear ribonucleoprotein Prp31 OS=Homo sapiens GN=PRPF31 PE=1 SV=2	0	12.541	8	4	5	4	499	55.4	5.78	2375		4		0	0	High
Q9NR30	Nucleolar RNA helicase 2 OS=Homo sapiens GN=DDX21 PE=1 SV=5	0	12.523	6	5	5	5	783	87.3	9.28	2144		5		0	0	High
Q12874	Splicing factor 3A subunit 3 OS=Homo sapiens GN=SF3A3 PE=1 SV=1	0	12.118	9	4	4	4	501	58.8	5.38	2283		4		0	0	High
O43790	Keratin, type II cuticular Hb6 OS=Homo sapiens GN=KRT86 PE=1 SV=1	0	12.091	6	4	7	1	486	53.5	5.66	4313		4		0	0	High
Q7L0Y3	Mitochondrial ribonuclease P protein 1 OS=Homo sapiens GN=TRMT10C PE=1 SV=2	0	11.864	8	4	4	4	403	47.3	9.36	2456		4		0	0	High
Q9ULR0	Pre-mRNA-splicing factor ISY1 homolog OS=Homo sapiens GN=ISY1 PE=1 SV=3	0	11.859	9	3	3	3	285	33	5.17	1419		3		0	0	High
O15511	Actin-related protein 2/3 complex subunit 5 OS=Homo sapiens GN=ARPC5 PE=1 SV=3	0	11.767	21	3	4	3	151	16.3	5.67	2338		3		0	0	High
Q9NP64	Nucleolar protein of 40 kDa OS=Homo sapiens GN=ZCCHC17 PE=1 SV=1	0	11.701	15	3	4	3	241	27.6	9.7	2108		3		0	0	High
Q14257	Reticulocalbin-2 OS=Homo sapiens GN=RCN2 PE=1 SV=1	0	11.683	7	3	5	3	317	36.9	4.4	2598		3		0	0	High
Q13162	Peroxiredoxin-4 OS=Homo sapiens GN=PRDX4 PE=1 SV=1	0	11.682	12	3	4	2	271	30.5	6.29	2324		3		0	0	High
Q9H5V9	UPF0428 protein CXorf56 OS=Homo sapiens GN=CXorf56 PE=1 SV=1	0	11.67	18	4	6	4	222	25.6	8.73	2678		4		0	0	High
Q16514	Transcription initiation factor TFIID subunit 12 OS=Homo sapiens GN=TAF12 PE=1 SV=1	0	11.422	12	2	2	2	161	17.9	7.99	1598		2		0	0	High
Q9P013	Spliceosome-associated protein CWC15 homolog OS=Homo sapiens GN=CWC15 PE=1 SV=2	0	11.312	11	3	5	3	229	26.6	5.71	2836		3		0	0	High
Q9Y383	Putative RNA-binding protein Luc7-like 2 OS=Homo sapiens GN=LUC7L2 PE=1 SV=2	0	11.22	7	3	3	3	392	46.5	10.01	1832		3		0	0	High
Q13123	Protein Red OS=Homo sapiens GN=IK PE=1 SV=3	0	11.13	6	4	4	4	557	65.6	6.64	2102		4		0	0	High
P12532	Creatine kinase U-type, mitochondrial OS=Homo sapiens GN=CKMT1A PE=1 SV=1	0	11.017	11	5	6	5	417	47	8.34	2890		5		0	0	High
P62857	40S ribosomal protein S28 OS=Homo sapiens GN=RPS28 PE=1 SV=1	0	10.929	46	3	3	3	69	7.8	10.7	1901		3		0	0	High
O75367	Core histone macro-H2A.1 OS=Homo sapiens GN=H2AFY PE=1 SV=4	0	10.916	10	4	6	3	372	39.6	9.79	3638		4		0	1	High
Q5VWX1	KH domain-containing, RNA-binding, signal transduction-associated protein 2 OS=Homo sapiens GN=KHDRBS2 PE=1 SV=1	0	10.843	6	3	4	1	349	38.9	6.29	2670		3		0	0	High
Q96P63	Serpin B12 OS=Homo sapiens GN=SERPINB12 PE=1 SV=1	0	10.582	7	3	3	3	405	46.2	5.53	1874		3		0	0	High
Q07666	KH domain-containing, RNA-binding, signal transduction-associated protein 1 OS=Homo sapiens GN=KHDRBS1 PE=1 SV=1	0	10.5	8	4	5	2	443	48.2	8.66	2948		4		0	2	High
Q96G21	U3 small nucleolar ribonucleoprotein protein IMP4 OS=Homo sapiens GN=IMP4 PE=1 SV=1	0	10.477	11	4	5	4	291	33.7	9.47	2886		4		0	0	High
Q9BWJ5	Splicing factor 3B subunit 5 OS=Homo sapiens GN=SF3B5 PE=1 SV=1	0	10.359	22	2	3	2	86	10.1	6.35	1419		2		0	0	High
Q14692	Ribosome biogenesis protein BMS1 homolog OS=Homo sapiens GN=BMS1 PE=1 SV=1	0	10.275	3	4	4	4	1282	145.7	6.44	1728		4		0	0	High
P49756	RNA-binding protein 25 OS=Homo sapiens GN=RBM25 PE=1 SV=3	0	10.251	5	3	3	3	843	100.1	6.32	1347		3		0	0	High
P67936	Tropomyosin alpha-4 chain OS=Homo sapiens GN=TPM4 PE=1 SV=3	0	10.24	9	3	3	3	248	28.5	4.69	1878		3		0	0	High
P11055	Myosin-3 OS=Homo sapiens GN=MYH3 PE=1 SV=3	0	10.198	1	2	5	1	1940	223.8	5.81	2676	0	1	1	0	0	High
O60832	H/ACA ribonucleoprotein complex subunit 4 OS=Homo sapiens GN=DKC1 PE=1 SV=3	0	10.183	7	3	4	3	514	57.6	9.42	1787		3		0	0	High
P05109	Protein S100-A8 OS=Homo sapiens GN=S100A8 PE=1 SV=1	0	10.171	39	4	4	4	93	10.8	7.03	1940		4		0	0	High
Q02543	60S ribosomal protein L18a OS=Homo sapiens GN=RPL18A PE=1 SV=2	0	10.161	10	3	3	3	176	20.7	10.71	1763		3		0	0	High
O95425	Supervillin OS=Homo sapiens GN=SVIL PE=1 SV=2	0	10.109	2	4	4	4	2214	247.6	6.98	1866		4		0	0	High
O75223	Gamma-glutamylcyclotransferase OS=Homo sapiens GN=GGCT PE=1 SV=1	0	10.017	18	3	3	3	188	21	5.14	1636		3		0	0	High
P52597	Heterogeneous nuclear ribonucleoprotein F OS=Homo sapiens GN=HNRNPF PE=1 SV=3	0	10.002	8	3	5	2	415	45.6	5.58	2112		3		0	0	High
Q13610	Periodic tryptophan protein 1 homolog OS=Homo sapiens GN=PWP1 PE=1 SV=1	0	9.997	6	4	4	4	501	55.8	4.77	2234		4		0	0	High
P0DN76	Splicing factor U2AF 35 kDa subunit-like protein OS=Homo sapiens GN=U2AF1L5 PE=3 SV=1	0	9.932	9	2	3	2	240	27.9	8.81	1748		2		0	0	High
P32969	60S ribosomal protein L9 OS=Homo sapiens GN=RPL9 PE=1 SV=1	0	9.915	24	5	5	5	192	21.9	9.95	2231		5		0	0	High
Q7Z7K6	Centromere protein V OS=Homo sapiens GN=CENPV PE=1 SV=1	0	9.912	7	2	4	2	275	29.9	9.73	1454		2		0	0	High
P26368	Splicing factor U2AF 65 kDa subunit OS=Homo sapiens GN=U2AF2 PE=1 SV=4	0	9.91	8	3	3	3	475	53.5	9.09	1737		3		0	0	High
P42677	40S ribosomal protein S27 OS=Homo sapiens GN=RPS27 PE=1 SV=3	0	9.871	23	2	4	2	84	9.5	9.45	2157		2		0	0	High
P12273	Prolactin-inducible protein OS=Homo sapiens GN=PIP PE=1 SV=1	0	9.833	17	3	3	3	146	16.6	8.05	1909		3		0	0	High
Q12962	Transcription initiation factor TFIID subunit 10 OS=Homo sapiens GN=TAF10 PE=1 SV=1	0	9.778	14	3	4	3	218	21.7	6.57	1926		3		0	0	High
P55769	NHP2-like protein 1 OS=Homo sapiens GN=SNU13 PE=1 SV=3	0	9.664	27	3	4	3	128	14.2	8.46	2063		3		0	0	High
Q9UBB9	Tuftelin-interacting protein 11 OS=Homo sapiens GN=TFIP11 PE=1 SV=1	0	9.641	4	3	3	3	837	96.8	5.67	1411		3		0	0	High
Q9BQA1	Methylosome protein 50 OS=Homo sapiens GN=WDR77 PE=1 SV=1	0	9.484	8	2	2	2	342	36.7	5.17	1460		2		0	0	High
Q99959	Plakophilin-2 OS=Homo sapiens GN=PKP2 PE=1 SV=2	0	9.467	4	4	4	4	881	97.4	9.33	1986		4		0	0	High
Q9BPX5	Actin-related protein 2/3 complex subunit 5-like protein OS=Homo sapiens GN=ARPC5L PE=1 SV=1	0	9.351	20	3	3	3	153	16.9	6.6	1862		3		0	0	High
Q9Y3U8	60S ribosomal protein L36 OS=Homo sapiens GN=RPL36 PE=1 SV=3	0	9.331	18	2	2	2	105	12.2	11.59	1525		2		0	0	High
Q15428	Splicing factor 3A subunit 2 OS=Homo sapiens GN=SF3A2 PE=1 SV=2	0	9.285	7	3	3	3	464	49.2	9.64	1624		3		0	0	High
Q9NV31	U3 small nucleolar ribonucleoprotein protein IMP3 OS=Homo sapiens GN=IMP3 PE=1 SV=1	0	9.212	16	3	3	3	184	21.8	9.5	1655		3		0	0	High
O75369	Filamin-B OS=Homo sapiens GN=FLNB PE=1 SV=2	0	9.202	2	4	5	3	2602	278	5.73	1852		4		0	0	High
Q9ULJ8	Neurabin-1 OS=Homo sapiens GN=PPP1R9A PE=1 SV=2	0	9.117	3	3	4	2	1098	123.3	5.1	1733		3		0	0	High
Q9UDY2	Tight junction protein ZO-2 OS=Homo sapiens GN=TJP2 PE=1 SV=2	0	9.059	4	4	4	3	1190	133.9	7.4	1688		4		0	0	High
P0DMU6	Cancer/testis antigen family 45 member A4 OS=Homo sapiens GN=CT45A4 PE=2 SV=1	0	8.994	14	3	3	3	189	21.2	9.76	1736		3		0	0	High
Q9NYL9	Tropomodulin-3 OS=Homo sapiens GN=TMOD3 PE=1 SV=1	0	8.913	9	3	3	3	352	39.6	5.19	1373		3		0	0	High
Q9NUP9	Protein lin-7 homolog C OS=Homo sapiens GN=LIN7C PE=1 SV=1	0	8.895	12	3	3	3	197	21.8	8.43	1903		3		0	0	High
P47813	Eukaryotic translation initiation factor 1A, X-chromosomal OS=Homo sapiens GN=EIF1AX PE=1 SV=2	0	8.886	22	3	4	3	144	16.5	5.24	1799		3		0	0	High
Q8NHQ9	ATP-dependent RNA helicase DDX55 OS=Homo sapiens GN=DDX55 PE=1 SV=3	0	8.818	5	3	4	3	600	68.5	9.25	1678		3		0	0	High
O43809	Cleavage and polyadenylation specificity factor subunit 5 OS=Homo sapiens GN=NUDT21 PE=1 SV=1	0	8.788	12	3	4	3	227	26.2	8.82	2259		3		0	0	High
Q96HS1	Serine/threonine-protein phosphatase PGAM5, mitochondrial OS=Homo sapiens GN=PGAM5 PE=1 SV=2	0	8.695	9	3	3	3	289	32	8.68	1914		3		0	0	High
O14647	Chromodomain-helicase-DNA-binding protein 2 OS=Homo sapiens GN=CHD2 PE=1 SV=2	0	8.609	2	4	5	4	1828	211.2	8.1	2111	0	3	1	0	0	High
Q9H5Z1	Probable ATP-dependent RNA helicase DHX35 OS=Homo sapiens GN=DHX35 PE=1 SV=2	0	8.568	3	2	3	2	703	78.9	8.59	1452		2		0	0	High
P51991	Heterogeneous nuclear ribonucleoprotein A3 OS=Homo sapiens GN=HNRNPA3 PE=1 SV=2	0	8.565	6	2	2	2	378	39.6	9.01	1264		2		0	0	High
Q13823	Nucleolar GTP-binding protein 2 OS=Homo sapiens GN=GNL2 PE=1 SV=1	0	8.564	5	4	4	4	731	83.6	9.25	1578		4		0	0	High
P51532	Transcription activator BRG1 OS=Homo sapiens GN=SMARCA4 PE=1 SV=2	0	8.531	2	2	2	2	1647	184.5	7.88	750		2		0	0	High
Q08211	ATP-dependent RNA helicase A OS=Homo sapiens GN=DHX9 PE=1 SV=4	0	8.482	2	3	3	3	1270	140.9	6.84	1919		3		0	0	High
P01040	Cystatin-A OS=Homo sapiens GN=CSTA PE=1 SV=1	0	8.416	32	3	4	3	98	11	5.5	2440		3		0	0	High
P09661	U2 small nuclear ribonucleoprotein A' OS=Homo sapiens GN=SNRPA1 PE=1 SV=2	0	8.332	10	3	4	3	255	28.4	8.62	1992		3		0	0	High
P62854	40S ribosomal protein S26 OS=Homo sapiens GN=RPS26 PE=1 SV=3	0	8.328	32	3	4	3	115	13	11	1567		3		0	0	High
P61604	10 kDa heat shock protein, mitochondrial OS=Homo sapiens GN=HSPE1 PE=1 SV=2	0	8.204	26	3	3	3	102	10.9	8.92	1897		3		0	0	High
O76021	Ribosomal L1 domain-containing protein 1 OS=Homo sapiens GN=RSL1D1 PE=1 SV=3	0	8.202	6	4	4	4	490	54.9	10.13	2037		4		0	0	High
P45973	Chromobox protein homolog 5 OS=Homo sapiens GN=CBX5 PE=1 SV=1	0	8.197	10	3	3	3	191	22.2	5.86	1410		3		0	0	High
P61626	Lysozyme C OS=Homo sapiens GN=LYZ PE=1 SV=1	0	8.144	14	3	3	3	148	16.5	9.16	1801		3		0	0	High
Q15370	Transcription elongation factor B polypeptide 2 OS=Homo sapiens GN=TCEB2 PE=1 SV=1	0	8.068	23	3	3	3	118	13.1	4.88	1478		3		0	0	High
Q5T750	Skin-specific protein 32 OS=Homo sapiens GN=XP32 PE=1 SV=1	0	8.041	8	2	2	2	250	26.2	7.97	1402		2		0	0	High
P61026	Ras-related protein Rab-10 OS=Homo sapiens GN=RAB10 PE=1 SV=1	0	8.011	11	2	2	1	200	22.5	8.38	1287		2		0	0	High
Q6PK04	Coiled-coil domain-containing protein 137 OS=Homo sapiens GN=CCDC137 PE=1 SV=1	0	7.998	6	2	3	2	289	33.2	10.93	1539		2		0	0	High
Q96QA5	Gasdermin-A OS=Homo sapiens GN=GSDMA PE=1 SV=4	0	7.876	6	3	6	3	445	49.3	5.29	2515		3		0	0	High
P35611	Alpha-adducin OS=Homo sapiens GN=ADD1 PE=1 SV=2	0	7.858	6	4	5	4	737	80.9	5.83	1821		4		0	0	High
P09651	Heterogeneous nuclear ribonucleoprotein A1 OS=Homo sapiens GN=HNRNPA1 PE=1 SV=5	0	7.836	7	2	2	2	372	38.7	9.13	1182		2		0	0	High
P63104	14-3-3 protein zeta/delta OS=Homo sapiens GN=YWHAZ PE=1 SV=1	0	7.772	11	2	2	2	245	27.7	4.79	1067		2		0	0	High
Q9Y4I1	Unconventional myosin-Va OS=Homo sapiens GN=MYO5A PE=1 SV=2	0	7.741	1	2	2	2	1855	215.3	8.48	1058		2		0	0	High
Q9Y608	Leucine-rich repeat flightless-interacting protein 2 OS=Homo sapiens GN=LRRFIP2 PE=1 SV=1	0	7.731	3	2	3	2	721	82.1	6.95	1928		2		0	0	High
P62314	Small nuclear ribonucleoprotein Sm D1 OS=Homo sapiens GN=SNRPD1 PE=1 SV=1	0	7.536	20	2	2	2	119	13.3	11.56	939		2		0	0	High
P60981	Destrin OS=Homo sapiens GN=DSTN PE=1 SV=3	0	7.507	11	2	2	1	165	18.5	7.85	1216		2		0	0	High
P04040	Catalase OS=Homo sapiens GN=CAT PE=1 SV=3	0	7.489	4	2	2	2	527	59.7	7.39	961		2		0	0	High
P62258	14-3-3 protein epsilon OS=Homo sapiens GN=YWHAE PE=1 SV=1	0	7.475	11	3	4	3	255	29.2	4.74	1704		3		0	0	High
P02042	Hemoglobin subunit delta OS=Homo sapiens GN=HBD PE=1 SV=2	0	7.438	13	2	2	2	147	16	8.05	1347		2		0	0	High
P05387	60S acidic ribosomal protein P2 OS=Homo sapiens GN=RPLP2 PE=1 SV=1	0	7.386	31	3	3	3	115	11.7	4.54	1382		3		0	0	High
Q9H8M2	Bromodomain-containing protein 9 OS=Homo sapiens OX=9606 GN=BRD9 PE=1 SV=2	0	7.382	6	3	3	3	597	67	6.19	646	2.85	1	2	0	0	High
P05388	60S acidic ribosomal protein P0 OS=Homo sapiens GN=RPLP0 PE=1 SV=1	0	7.338	8	3	3	3	317	34.3	5.97	1528		3		0	0	High
P08865	40S ribosomal protein SA OS=Homo sapiens GN=RPSA PE=1 SV=4	0	7.325	7	2	2	2	295	32.8	4.87	1191		2		0	0	High
Q9Y657	Spindlin-1 OS=Homo sapiens GN=SPIN1 PE=1 SV=3	0	7.282	10	2	3	2	262	29.6	6.96	1290		2		0	0	High
P31942	Heterogeneous nuclear ribonucleoprotein H3 OS=Homo sapiens GN=HNRNPH3 PE=1 SV=2	0	7.278	5	2	3	1	346	36.9	6.87	1678		2		0	0	High
Q9NX24	H/ACA ribonucleoprotein complex subunit 2 OS=Homo sapiens GN=NHP2 PE=1 SV=1	0	7.276	25	3	3	3	153	17.2	8.22	1417		3		0	0	High
P06733	Alpha-enolase OS=Homo sapiens GN=ENO1 PE=1 SV=2	0	7.272	6	3	3	3	434	47.1	7.39	1551		3		0	0	High
Q14562	ATP-dependent RNA helicase DHX8 OS=Homo sapiens GN=DHX8 PE=1 SV=1	0	7.268	2	2	3	1	1220	139.2	8.32	1483		2		0	0	High
Q9P0U4	CXXC-type zinc finger protein 1 OS=Homo sapiens GN=CXXC1 PE=1 SV=2	0	7.247	3	2	3	2	656	75.7	8.24	1339		2		0	0	High
P61927	60S ribosomal protein L37 OS=Homo sapiens GN=RPL37 PE=1 SV=2	0	7.244	7	2	6	2	97	11.1	11.74	4106		2		0	0	High
P10599	Thioredoxin OS=Homo sapiens GN=TXN PE=1 SV=3	0	7.221	21	2	2	2	105	11.7	4.92	1107		2		0	0	High
Q15517	Corneodesmosin OS=Homo sapiens GN=CDSN PE=1 SV=3	0	7.12	3	2	5	2	529	51.5	8.35	2382		2		0	0	High
P11171	Protein 4.1 OS=Homo sapiens GN=EPB41 PE=1 SV=4	0	7.115	3	3	4	3	864	97	5.58	1813		3		0	0	High
P05089	Arginase-1 OS=Homo sapiens GN=ARG1 PE=1 SV=2	0	7.094	7	2	2	2	322	34.7	7.21	1368		2		0	0	High
E9PRG8	Uncharacterized protein C11orf98 OS=Homo sapiens GN=C11orf98 PE=4 SV=1	0	7.094	17	2	2	2	122	13.8	11.69	1121		2		0	0	High
Q9Y3C1	Nucleolar protein 16 OS=Homo sapiens GN=NOP16 PE=1 SV=2	0	7.061	14	3	5	3	178	21.2	9.94	2004		3		0	0	High
P08754	Guanine nucleotide-binding protein G(k) subunit alpha OS=Homo sapiens GN=GNAI3 PE=1 SV=3	0	7.033	5	2	2	2	354	40.5	5.69	1139		2		0	0	High
P46783	40S ribosomal protein S10 OS=Homo sapiens GN=RPS10 PE=1 SV=1	0	6.981	8	1	1	1	165	18.9	10.15	728		1		0	0	High
P62826	GTP-binding nuclear protein Ran OS=Homo sapiens GN=RAN PE=1 SV=3	0	6.971	10	2	2	2	216	24.4	7.49	1335		2		0	0	High
Q13523	Serine/threonine-protein kinase PRP4 homolog OS=Homo sapiens GN=PRPF4B PE=1 SV=3	0	6.969	2	2	2	2	1007	116.9	10.26	1225		2		0	0	High
Q4VC05	B-cell CLL/lymphoma 7 protein family member A OS=Homo sapiens GN=BCL7A PE=1 SV=1	0	6.926	9	2	2	2	210	22.8	5.14	1142		2		0	0	High
Q16576	Histone-binding protein RBBP7 OS=Homo sapiens GN=RBBP7 PE=1 SV=1	0	6.904	6	3	3	3	425	47.8	5.05	1383		3		0	0	High
Q15717	ELAV-like protein 1 OS=Homo sapiens GN=ELAVL1 PE=1 SV=2	0	6.888	9	3	3	3	326	36.1	9.17	1582		3		0	0	High
Q7Z7C8	Transcription initiation factor TFIID subunit 8 OS=Homo sapiens GN=TAF8 PE=1 SV=1	0	6.859	6	2	2	2	310	34.2	6.46	951		2		0	0	High
P63220	40S ribosomal protein S21 OS=Homo sapiens GN=RPS21 PE=1 SV=1	0	6.76	19	2	3	2	83	9.1	8.5	1927		2		0	0	High
P35030	Trypsin-3 OS=Homo sapiens GN=PRSS3 PE=1 SV=2	0	6.741	7	2	3	1	304	32.5	7.49	1458		2		0	1	High
Q14137	Ribosome biogenesis protein BOP1 OS=Homo sapiens GN=BOP1 PE=1 SV=2	0	6.642	2	2	10	2	746	83.6	6.19	5147		2		0	0	High
Q9BYD2	39S ribosomal protein L9, mitochondrial OS=Homo sapiens GN=MRPL9 PE=1 SV=2	0	6.641	6	2	3	2	267	30.2	10.08	1729		2		0	0	High
Q8WVV4	Protein POF1B OS=Homo sapiens GN=POF1B PE=1 SV=3	0	6.634	4	2	2	2	589	68	6.32	1141		2		0	0	High
Q9NX20	39S ribosomal protein L16, mitochondrial OS=Homo sapiens GN=MRPL16 PE=1 SV=1	0	6.571	7	2	3	2	251	28.4	10.13	1528		2		0	0	High
P69905	Hemoglobin subunit alpha OS=Homo sapiens GN=HBA1 PE=1 SV=2	0	6.547	15	2	2	2	142	15.2	8.68	1084		2		0	0	High
P61106	Ras-related protein Rab-14 OS=Homo sapiens GN=RAB14 PE=1 SV=4	0	6.514	9	2	2	1	215	23.9	6.21	1327		2		0	1	High
Q00325	Phosphate carrier protein, mitochondrial OS=Homo sapiens GN=SLC25A3 PE=1 SV=2	0	6.513	4	2	2	2	362	40.1	9.38	1438		2		0	0	High
Q8IVH8	Mitogen-activated protein kinase kinase kinase kinase 3 OS=Homo sapiens GN=MAP4K3 PE=1 SV=1	0	6.48	2	2	2	1	894	101.3	7.56	1456		2		0	0	High
P38159	RNA-binding motif protein, X chromosome OS=Homo sapiens GN=RBMX PE=1 SV=3	0	6.462	7	3	4	3	391	42.3	10.05	1911		3		0	0	High
Q8TF72	Protein Shroom3 OS=Homo sapiens GN=SHROOM3 PE=1 SV=2	0	6.446	1	3	9	3	1996	216.7	7.8	4803		3		0	0	High
O43175	D-3-phosphoglycerate dehydrogenase OS=Homo sapiens GN=PHGDH PE=1 SV=4	0	6.427	5	2	2	2	533	56.6	6.71	1095		2		0	0	High
P33992	DNA replication licensing factor MCM5 OS=Homo sapiens GN=MCM5 PE=1 SV=5	0	6.346	2	2	2	2	734	82.2	8.37	1147		2		0	0	High
Q9NPA8	Transcription and mRNA export factor ENY2 OS=Homo sapiens GN=ENY2 PE=1 SV=1	0	6.345	23	3	4	3	101	11.5	9.33	1932		3		0	0	High
P15531	Nucleoside diphosphate kinase A OS=Homo sapiens GN=NME1 PE=1 SV=1	0	6.332	19	2	2	2	152	17.1	6.19	872		2		0	0	High
Q99848	Probable rRNA-processing protein EBP2 OS=Homo sapiens GN=EBNA1BP2 PE=1 SV=2	0	6.322	6	2	3	2	306	34.8	10.1	1806		2		0	0	High
Q9BQI0	Allograft inflammatory factor 1-like OS=Homo sapiens GN=AIF1L PE=1 SV=1	0	6.315	7	1	1	1	150	17.1	7.2	868		1		0	0	High
P22061	Protein-L-isoaspartate(D-aspartate) O-methyltransferase OS=Homo sapiens GN=PCMT1 PE=1 SV=4	0	6.31	10	2	2	2	227	24.6	7.21	1011		2		0	0	High
P62913	60S ribosomal protein L11 OS=Homo sapiens GN=RPL11 PE=1 SV=2	0	6.286	13	2	3	2	178	20.2	9.6	1334		2		0	0	High
Q9P0K7	Ankycorbin OS=Homo sapiens GN=RAI14 PE=1 SV=2	0	6.264	2	2	2	2	980	110	6.21	1092		2		0	0	High
P84098	60S ribosomal protein L19 OS=Homo sapiens GN=RPL19 PE=1 SV=1	0	6.226	13	2	2	2	196	23.5	11.47	975		2		0	0	High
P49711	Transcriptional repressor CTCF OS=Homo sapiens GN=CTCF PE=1 SV=1	0	6.177	1	1	1	1	727	82.7	6.96	768		1		0	0	High
Q9BVJ6	U3 small nucleolar RNA-associated protein 14 homolog A OS=Homo sapiens GN=UTP14A PE=1 SV=1	0	6.171	4	3	3	3	771	87.9	7.87	1388		3		0	0	High
P14866	Heterogeneous nuclear ribonucleoprotein L OS=Homo sapiens GN=HNRNPL PE=1 SV=2	0	6.148	4	2	2	2	589	64.1	8.22	789		2		0	0	High
Q13601	KRR1 small subunit processome component homolog OS=Homo sapiens GN=KRR1 PE=1 SV=4	0	6.147	8	3	3	3	381	43.6	9.77	1347		3		0	0	High
P22735	Protein-glutamine gamma-glutamyltransferase K OS=Homo sapiens GN=TGM1 PE=1 SV=4	0	6.137	2	2	2	2	817	89.7	6.04	1308		2		0	0	High
Q2TAY7	WD40 repeat-containing protein SMU1 OS=Homo sapiens GN=SMU1 PE=1 SV=2	0	6.127	6	3	4	3	513	57.5	7.18	1689		3		0	0	High
Q9H8H2	Probable ATP-dependent RNA helicase DDX31 OS=Homo sapiens GN=DDX31 PE=1 SV=2	0	6.118	3	3	4	3	851	94	9.99	1461		3		0	0	High
P43243	Matrin-3 OS=Homo sapiens GN=MATR3 PE=1 SV=2	0	6.064	4	3	3	3	847	94.6	6.25	1022		3		0	0	High
O75052	Carboxyl-terminal PDZ ligand of neuronal nitric oxide synthase protein OS=Homo sapiens GN=NOS1AP PE=1 SV=3	0	6.007	5	2	2	2	506	56.1	6.3	952		2		0	0	High
Q9H2H8	Peptidyl-prolyl cis-trans isomerase-like 3 OS=Homo sapiens GN=PPIL3 PE=1 SV=1	0	5.944	12	2	2	2	161	18.1	6.79	1278		2		0	0	High
P01876	Ig alpha-1 chain C region OS=Homo sapiens GN=IGHA1 PE=1 SV=2	0	5.893	7	3	3	3	353	37.6	6.51	1248		3		0	0	High
P62158	Calmodulin OS=Homo sapiens GN=CALM1 PE=1 SV=2	0	5.891	16	2	2	2	149	16.8	4.22	926		2		0	0	High
P08134	Rho-related GTP-binding protein RhoC OS=Homo sapiens GN=RHOC PE=1 SV=1	0	5.86	7	2	2	2	193	22	6.58	983		2		0	0	High
P07477	Trypsin-1 OS=Homo sapiens GN=PRSS1 PE=1 SV=1	0	5.854	8	2	3	1	247	26.5	6.51	541	0	1	1	0	0	High
Q9UKV3	Apoptotic chromatin condensation inducer in the nucleus OS=Homo sapiens GN=ACIN1 PE=1 SV=2	0	5.844	1	2	2	2	1341	151.8	6.43	1266		2		0	0	High
P47929	Galectin-7 OS=Homo sapiens GN=LGALS7 PE=1 SV=2	0	5.763	14	2	2	2	136	15.1	7.62	1089		2		0	0	High
P20839	Inosine-5'-monophosphate dehydrogenase 1 OS=Homo sapiens GN=IMPDH1 PE=1 SV=2	0	5.741	3	2	2	1	514	55.4	6.9	1018		2		0	0	High
P59665	Neutrophil defensin 1 OS=Homo sapiens GN=DEFA1 PE=1 SV=1	0	5.672	10	1	1	1	94	10.2	6.99	900		1		0	0	High
Q13185	Chromobox protein homolog 3 OS=Homo sapiens GN=CBX3 PE=1 SV=4	0	5.657	7	2	2	2	183	20.8	5.33	816		2		0	0	High
P0C7P4	Putative cytochrome b-c1 complex subunit Rieske-like protein 1 OS=Homo sapiens GN=UQCRFS1P1 PE=5 SV=1	0	5.628	5	2	3	1	283	30.8	8.87	1647		2		0	0	High
Q9NPI1	Bromodomain-containing protein 7 OS=Homo sapiens GN=BRD7 PE=1 SV=1	0	5.612	4	2	2	2	651	74.1	6.39	778		2		0	0	High
Q9P0J6	39S ribosomal protein L36, mitochondrial OS=Homo sapiens GN=MRPL36 PE=1 SV=1	0	5.536	14	2	4	2	103	11.8	11.27	1510		2		0	0	High
Q15427	Splicing factor 3B subunit 4 OS=Homo sapiens GN=SF3B4 PE=1 SV=1	0	5.297	3	1	1	1	424	44.4	8.56	716		1		0	0	High
Q8NI35	InaD-like protein OS=Homo sapiens GN=INADL PE=1 SV=3	0	5.281	1	2	3	2	1801	196.2	4.94	1474		2		0	0	High
P18085	ADP-ribosylation factor 4 OS=Homo sapiens GN=ARF4 PE=1 SV=3	0	5.227	7	2	2	1	180	20.5	7.14	1028		2		0	1	High
P06702	Protein S100-A9 OS=Homo sapiens GN=S100A9 PE=1 SV=1	0	5.222	18	2	2	2	114	13.2	6.13	1153		2		0	0	High
Q99575	Ribonucleases P/MRP protein subunit POP1 OS=Homo sapiens GN=POP1 PE=1 SV=2	0	5.185	3	3	3	3	1024	114.6	9.22	1238		3		0	0	High
Q6SJ96	TATA box-binding protein-like protein 2 OS=Homo sapiens GN=TBPL2 PE=2 SV=1	0	5.169	3	1	2	1	375	41.5	6.43	1539		1		0	0	High
Q9NZM4	Glioma tumor suppressor candidate region gene 1 protein OS=Homo sapiens GN=GLTSCR1 PE=1 SV=2	0	5.131	2	3	3	3	1560	158.4	6.65	1180		3		0	0	High
Q12802	A-kinase anchor protein 13 OS=Homo sapiens GN=AKAP13 PE=1 SV=2	0	5.096	0	1	8	1	2813	307.4	5.24	5704		1		0	0	High
P50402	Emerin OS=Homo sapiens GN=EMD PE=1 SV=1	0	5.091	10	2	3	2	254	29	5.5	1488		2		0	0	High
O75347	Tubulin-specific chaperone A OS=Homo sapiens GN=TBCA PE=1 SV=3	0	5.023	7	1	1	1	108	12.8	5.29	913		1		0	0	High
Q6IS14	Eukaryotic translation initiation factor 5A-1-like OS=Homo sapiens GN=EIF5AL1 PE=2 SV=2	0	5.019	10	2	2	2	154	16.8	5	892		2		0	0	High
Q9Y6A4	Cilia- and flagella-associated protein 20 OS=Homo sapiens GN=CFAP20 PE=1 SV=1	0	4.966	10	2	2	2	193	22.8	9.76	927		2		0	0	High
Q00610	Clathrin heavy chain 1 OS=Homo sapiens GN=CLTC PE=1 SV=5	0	4.956	1	2	2	2	1675	191.5	5.69	903		2		0	0	High
P35625	Metalloproteinase inhibitor 3 OS=Homo sapiens GN=TIMP3 PE=1 SV=2	0	4.892	8	2	2	2	211	24.1	8.72	951		2		0	0	High
P02787	Serotransferrin OS=Homo sapiens GN=TF PE=1 SV=3	0	4.883	1	1	1	1	698	77	7.12	739		1		0	0	High
P53999	Activated RNA polymerase II transcriptional coactivator p15 OS=Homo sapiens GN=SUB1 PE=1 SV=3	0	4.846	9	1	1	1	127	14.4	9.6	619		1		0	0	High
Q96Q11	CCA tRNA nucleotidyltransferase 1, mitochondrial OS=Homo sapiens GN=TRNT1 PE=1 SV=2	0	4.844	3	2	2	1	434	50.1	8.1	1194		2		0	0	High
Q96MC4	CEP295 N-terminal-like protein OS=Homo sapiens GN=CEP295NL PE=2 SV=1	0	4.755	1	1	1	1	621	69.8	9.6	928		1		0	0	High
Q8WUA2	Peptidyl-prolyl cis-trans isomerase-like 4 OS=Homo sapiens GN=PPIL4 PE=1 SV=1	0	4.697	4	2	2	2	492	57.2	5.92	809		2		0	0	High
P62081	40S ribosomal protein S7 OS=Homo sapiens GN=RPS7 PE=1 SV=1	0	4.624	5	1	1	1	194	22.1	10.1	705		1		0	0	High
Q16630	Cleavage and polyadenylation specificity factor subunit 6 OS=Homo sapiens GN=CPSF6 PE=1 SV=2	0	4.572	4	2	2	2	551	59.2	7.15	988		2		0	0	High
Q9C086	INO80 complex subunit B OS=Homo sapiens GN=INO80B PE=1 SV=2	0	4.554	2	1	1	1	356	38.6	9.61	688		1		0	0	High
Q02040	A-kinase anchor protein 17A OS=Homo sapiens GN=AKAP17A PE=1 SV=2	0	4.544	2	2	2	2	695	80.7	9.73	1162		2		0	0	High
Q9UHX1	Poly(U)-binding-splicing factor PUF60 OS=Homo sapiens GN=PUF60 PE=1 SV=1	0	4.521	3	2	2	2	559	59.8	5.29	997		2		0	0	High
Q9BZL1	Ubiquitin-like protein 5 OS=Homo sapiens GN=UBL5 PE=1 SV=1	0	4.504	25	2	2	2	73	8.5	8.44	1008		2		0	0	High
Q8N9Q2	Protein SREK1IP1 OS=Homo sapiens GN=SREK1IP1 PE=1 SV=1	0	4.499	12	2	2	2	155	18.2	9.85	605		2		0	0	High
Q6ZMR3	L-lactate dehydrogenase A-like 6A OS=Homo sapiens GN=LDHAL6A PE=2 SV=1	0	4.47	6	2	2	2	332	36.5	6.99	966		2		0	0	High
Q9Y2R9	28S ribosomal protein S7, mitochondrial OS=Homo sapiens GN=MRPS7 PE=1 SV=2	0	4.46	11	2	2	2	242	28.1	9.99	726		2		0	0	High
Q14574	Desmocollin-3 OS=Homo sapiens GN=DSC3 PE=1 SV=3	0	4.452	1	1	1	1	896	99.9	6.1	608		1		0	0	High
P52292	Importin subunit alpha-1 OS=Homo sapiens GN=KPNA2 PE=1 SV=1	0	4.415	4	2	2	2	529	57.8	5.4	1056		2		0	0	High
Q5M9Q1	NKAP-like protein OS=Homo sapiens GN=NKAPL PE=2 SV=3	0	4.408	2	1	1	1	402	46.3	9.72	701		1		0	0	High
Q14331	Protein FRG1 OS=Homo sapiens GN=FRG1 PE=1 SV=1	0	4.407	5	1	1	1	258	29.2	9.01	646		1		0	0	High
P29622	Kallistatin OS=Homo sapiens GN=SERPINA4 PE=1 SV=3	0	4.387	2	1	1	1	427	48.5	7.75	706		1		0	0	High
P18077	60S ribosomal protein L35a OS=Homo sapiens GN=RPL35A PE=1 SV=2	0	4.375	13	2	2	2	110	12.5	11.06	1129		2		0	0	High
P02647	Apolipoprotein A-I OS=Homo sapiens GN=APOA1 PE=1 SV=1	0	4.343	3	2	3	2	267	30.8	5.76	1719		2		0	0	High
Q0ZGT2	Nexilin OS=Homo sapiens GN=NEXN PE=1 SV=1	0	4.299	3	2	2	2	675	80.6	5.33	945		2		0	0	High
Q9BRU9	rRNA-processing protein UTP23 homolog OS=Homo sapiens GN=UTP23 PE=1 SV=2	0	4.272	5	1	1	1	249	28.4	10.07	720		1		0	0	High
Q6EEV6	Small ubiquitin-related modifier 4 OS=Homo sapiens GN=SUMO4 PE=1 SV=2	0	4.271	13	1	1	1	95	10.7	7.18	563		1		0	0	High
P62308	Small nuclear ribonucleoprotein G OS=Homo sapiens GN=SNRPG PE=1 SV=1	0	4.268	18	2	3	2	76	8.5	8.88	1667		2		0	0	High
Q9Y3I0	tRNA-splicing ligase RtcB homolog OS=Homo sapiens GN=RTCB PE=1 SV=1	0	4.257	2	1	1	1	505	55.2	7.23	659		1		0	0	High
P06576	ATP synthase subunit beta, mitochondrial OS=Homo sapiens GN=ATP5B PE=1 SV=3	0	4.21	3	2	2	2	529	56.5	5.4	1027		2		0	0	High
Q9NWT8	Aurora kinase A-interacting protein OS=Homo sapiens OX=9606 GN=AURKAIP1 PE=1 SV=1	0	4.206	5	1	2	1	199	22.3	10.76	1258		1		0	0	High
Q9HCM4	Band 4.1-like protein 5 OS=Homo sapiens GN=EPB41L5 PE=1 SV=3	0	4.199	3	2	2	2	733	81.8	6.58	537	2.98	1	1	0	0	High
Q9NVN8	Guanine nucleotide-binding protein-like 3-like protein OS=Homo sapiens OX=9606 GN=GNL3L PE=1 SV=1	0	4.183	1	1	2	1	582	65.5	8.44	1071		1		0	0	High
O00488	Zinc finger protein 593 OS=Homo sapiens GN=ZNF593 PE=1 SV=2	0	4.183	7	1	2	1	134	15.2	9.82	939		1		0	0	High
Q9HD33	39S ribosomal protein L47, mitochondrial OS=Homo sapiens GN=MRPL47 PE=1 SV=2	0	4.18	3	1	1	1	250	29.4	10.37	743		1		0	0	High
Q15544	Transcription initiation factor TFIID subunit 11 OS=Homo sapiens OX=9606 GN=TAF11 PE=1 SV=1	0	4.163	5	1	2	1	211	23.3	4.88	1110		1		0	0	High
Q8IWU5	Extracellular sulfatase Sulf-2 OS=Homo sapiens OX=9606 GN=SULF2 PE=1 SV=1	0	4.131	2	2	3	2	870	100.4	9.17	978	1.96	1	1	0	0	High
P20930	Filaggrin OS=Homo sapiens GN=FLG PE=1 SV=3	0	4.13	0	1	1	1	4061	434.9	9.25	617		1		0	0	High
P68400	Casein kinase II subunit alpha OS=Homo sapiens GN=CSNK2A1 PE=1 SV=1	0	4.047	2	1	1	1	391	45.1	7.74	701		1		0	0	High
Q8N3R9	MAGUK p55 subfamily member 5 OS=Homo sapiens GN=MPP5 PE=1 SV=3	0	4.027	1	1	1	1	675	77.2	6.14	640		1		0	0	High
P84085	ADP-ribosylation factor 5 OS=Homo sapiens GN=ARF5 PE=1 SV=2	0	3.993	8	2	2	1	180	20.5	6.79	907		2		0	0	High
Q86V81	THO complex subunit 4 OS=Homo sapiens GN=ALYREF PE=1 SV=3	0	3.971	4	1	2	1	257	26.9	11.15	761		1		0	0	High
Q9BSC4	Nucleolar protein 10 OS=Homo sapiens GN=NOL10 PE=1 SV=1	0	3.958	2	2	3	2	688	80.3	8.46	1261		2		0	0	High
Q8NAB2	Kelch repeat and BTB domain-containing protein 3 OS=Homo sapiens GN=KBTBD3 PE=2 SV=2	0	3.922	1	1	3	1	608	69.4	5.39	2071		1		0	0	High
B9A064	Immunoglobulin lambda-like polypeptide 5 OS=Homo sapiens GN=IGLL5 PE=2 SV=2	0	3.89	4	1	4	1	214	23	8.84	2337		1		0	0	High
Q8NEJ9	Neuroguidin OS=Homo sapiens GN=NGDN PE=1 SV=1	0	3.887	4	1	1	1	315	35.9	9.57	562		1		0	0	High
Q9BUP0	EF-hand domain-containing protein D1 OS=Homo sapiens GN=EFHD1 PE=1 SV=1	0	3.88	7	2	2	2	239	26.9	5.39	796		2		0	0	High
Q9NPE3	H/ACA ribonucleoprotein complex subunit 3 OS=Homo sapiens GN=NOP10 PE=1 SV=1	0	3.875	38	2	3	2	64	7.7	9.99	1034		2		0	0	High
Q8TDD1	ATP-dependent RNA helicase DDX54 OS=Homo sapiens GN=DDX54 PE=1 SV=2	0	3.849	1	1	1	1	881	98.5	10.02	517		1		0	0	High
P03973	Antileukoproteinase OS=Homo sapiens GN=SLPI PE=1 SV=2	0	3.826	9	1	1	1	132	14.3	8.75	669		1		0	0	High
P02766	Transthyretin OS=Homo sapiens GN=TTR PE=1 SV=1	0	3.817	5	1	1	1	147	15.9	5.76	764		1		0	0	High
Q96GM5	SWI/SNF-related matrix-associated actin-dependent regulator of chromatin subfamily D member 1 OS=Homo sapiens GN=SMARCD1 PE=1 SV=2	0	3.816	3	1	1	1	515	58.2	9.25	613		1		0	0	High
Q96A35	39S ribosomal protein L24, mitochondrial OS=Homo sapiens GN=MRPL24 PE=1 SV=1	0	3.812	5	1	1	1	216	24.9	9.29	715		1		0	0	High
Q7Z417	Nuclear fragile X mental retardation-interacting protein 2 OS=Homo sapiens GN=NUFIP2 PE=1 SV=1	0	3.805	2	1	1	1	695	76.1	8.7	651		1		0	0	High
P45880	Voltage-dependent anion-selective channel protein 2 OS=Homo sapiens GN=VDAC2 PE=1 SV=2	0	3.773	3	1	1	1	294	31.5	7.56	668		1		0	0	High
Q9ULV0	Unconventional myosin-Vb OS=Homo sapiens GN=MYO5B PE=1 SV=3	0	3.745	1	2	2	2	1848	213.5	7.2	882		2		0	0	High
P14618	Pyruvate kinase PKM OS=Homo sapiens GN=PKM PE=1 SV=4	0	3.724	2	1	2	1	531	57.9	7.84	933		1		0	0	High
Q14683	Structural maintenance of chromosomes protein 1A OS=Homo sapiens GN=SMC1A PE=1 SV=2	0	3.722	1	1	1	1	1233	143.1	7.64	736		1		0	0	High
Q9NPQ8	Synembryn-A OS=Homo sapiens GN=RIC8A PE=1 SV=3	0	3.707	1	1	1	1	531	59.7	5.33	606		1		0	0	High
Q9BRT6	Protein LLP homolog OS=Homo sapiens GN=LLPH PE=1 SV=1	0	3.625	23	2	2	2	129	15.2	10.37	585		2		0	0	High
P42357	Histidine ammonia-lyase OS=Homo sapiens GN=HAL PE=1 SV=1	0	3.58	1	1	1	1	657	72.7	6.95	628		1		0	0	High
P04075	Fructose-bisphosphate aldolase A OS=Homo sapiens GN=ALDOA PE=1 SV=2	0	3.534	10	2	2	2	364	39.4	8.09	599		2		0	0	High
Q14498	RNA-binding protein 39 OS=Homo sapiens GN=RBM39 PE=1 SV=2	0	3.531	3	2	2	2	530	59.3	10.1	1027		2		0	0	High
Q96FS4	Signal-induced proliferation-associated protein 1 OS=Homo sapiens GN=SIPA1 PE=1 SV=1	0	3.489	1	1	1	1	1042	112.1	6.6	828		1		0	0	High
P35221	Catenin alpha-1 OS=Homo sapiens GN=CTNNA1 PE=1 SV=1	0	3.457	2	2	2	2	906	100	6.29	982		2		0	0	High
P16278	Beta-galactosidase OS=Homo sapiens GN=GLB1 PE=1 SV=2	0	3.45	1	1	1	1	677	76	6.57	623		1		0	0	High
Q9UEY8	Gamma-adducin OS=Homo sapiens GN=ADD3 PE=1 SV=1	0	3.437	3	2	2	2	706	79.1	6.32	790		2		0	0	High
O43242	26S proteasome non-ATPase regulatory subunit 3 OS=Homo sapiens GN=PSMD3 PE=1 SV=2	0	3.434	1	1	1	1	534	60.9	8.44	597		1		0	0	High
P16989	Y-box-binding protein 3 OS=Homo sapiens GN=YBX3 PE=1 SV=4	0	3.425	2	1	1	1	372	40.1	9.77	534		1		0	0	High
P01009	Alpha-1-antitrypsin OS=Homo sapiens GN=SERPINA1 PE=1 SV=3	0	3.418	2	1	1	1	418	46.7	5.59	567		1		0	0	High
Q14103	Heterogeneous nuclear ribonucleoprotein D0 OS=Homo sapiens GN=HNRNPD PE=1 SV=1	0	3.402	3	1	1	1	355	38.4	7.81	557		1		0	0	High
P37108	Signal recognition particle 14 kDa protein OS=Homo sapiens GN=SRP14 PE=1 SV=2	0	3.38	6	1	1	1	136	14.6	10.04	529		1		0	0	High
Q9H7E9	UPF0488 protein C8orf33 OS=Homo sapiens GN=C8orf33 PE=1 SV=1	0	3.368	4	1	1	1	229	25	9.95	574		1		0	0	High
P30153	Serine/threonine-protein phosphatase 2A 65 kDa regulatory subunit A alpha isoform OS=Homo sapiens GN=PPP2R1A PE=1 SV=4	0	3.341	2	1	2	1	589	65.3	5.11	959		1		0	0	High
Q6ZRF8	RING finger protein 207 OS=Homo sapiens GN=RNF207 PE=2 SV=2	0	3.338	3	2	4	2	634	70.8	6.68	1453		2		0	0	High
P49759	Dual specificity protein kinase CLK1 OS=Homo sapiens GN=CLK1 PE=1 SV=2	0	3.314	4	2	2	2	484	57.3	8.87	604		2		0	0	High
Q15208	Serine/threonine-protein kinase 38 OS=Homo sapiens GN=STK38 PE=1 SV=1	0	3.306	4	2	2	2	465	54.2	7.15	870		2		0	0	High
Q9H4F8	SPARC-related modular calcium-binding protein 1 OS=Homo sapiens GN=SMOC1 PE=1 SV=1	0	3.278	6	2	2	2	434	48.1	8.22	442		2		0	0	High
Q6PI98	INO80 complex subunit C OS=Homo sapiens GN=INO80C PE=1 SV=1	0	3.256	7	1	1	1	192	20.6	10.02	498		1		0	0	High
O00566	U3 small nucleolar ribonucleoprotein protein MPP10 OS=Homo sapiens GN=MPHOSPH10 PE=1 SV=2	0	3.252	3	2	2	2	681	78.8	4.86	620		2		0	0	High
Q8IXM3	39S ribosomal protein L41, mitochondrial OS=Homo sapiens GN=MRPL41 PE=1 SV=1	0	3.248	5	1	3	1	137	15.4	9.57	1406		1		0	0	High
P53007	Tricarboxylate transport protein, mitochondrial OS=Homo sapiens GN=SLC25A1 PE=1 SV=2	0	3.218	4	1	1	1	311	34	9.89	479		1		0	0	High
Q8NHQ8	Ras association domain-containing protein 8 OS=Homo sapiens GN=RASSF8 PE=1 SV=2	0	3.215	1	1	2	1	419	48.3	6.49	1036		1		0	0	High
Q6ZVX7	F-box only protein 50 OS=Homo sapiens GN=NCCRP1 PE=1 SV=1	0	3.196	8	2	2	2	275	30.8	6.62	613		2		0	0	High
P06454	Prothymosin alpha OS=Homo sapiens GN=PTMA PE=1 SV=2	0	3.191	9	1	1	1	111	12.2	3.78	660		1		0	0	High
D6RBQ6	Ubiquitin carboxyl-terminal hydrolase 17-like protein 17 OS=Homo sapiens GN=USP17L17 PE=3 SV=1	0	3.186	1	1	2	1	530	59.6	7.99	1496		1		0	0	High
P36542	ATP synthase subunit gamma, mitochondrial OS=Homo sapiens GN=ATP5C1 PE=1 SV=1	0	3.14	2	1	2	1	298	33	9.22	1026		1		0	0	High
P07339	Cathepsin D OS=Homo sapiens GN=CTSD PE=1 SV=1	0	3.132	2	1	1	1	412	44.5	6.54	564		1		0	0	High
P36537	UDP-glucuronosyltransferase 2B10 OS=Homo sapiens GN=UGT2B10 PE=1 SV=1	0	3.131	1	1	1	1	528	60.7	9	688		1		0	0	High
P46939	Utrophin OS=Homo sapiens GN=UTRN PE=1 SV=2	0	3.107	0	1	1	1	3433	394.2	5.33	579		1		0	0	High
Q99496	E3 ubiquitin-protein ligase RING2 OS=Homo sapiens GN=RNF2 PE=1 SV=1	0	3.091	2	1	1	1	336	37.6	6.84	581		1		0	0	High
P23490	Loricrin OS=Homo sapiens GN=LOR PE=1 SV=2	0	3.076	3	1	1	1	312	25.7	8.09	626		1		0	0	High
P14174	Macrophage migration inhibitory factor OS=Homo sapiens GN=MIF PE=1 SV=4	0	3.063	8	1	1	1	115	12.5	7.88	584		1		0	0	High
Q14244	Ensconsin OS=Homo sapiens GN=MAP7 PE=1 SV=1	0	3.051	1	1	1	1	749	84	9.61	623		1		0	0	High
O95757	Heat shock 70 kDa protein 4L OS=Homo sapiens GN=HSPA4L PE=1 SV=3	0	3.034	1	1	1	1	839	94.5	5.88	662		1		0	0	High
Q7Z6G8	Ankyrin repeat and sterile alpha motif domain-containing protein 1B OS=Homo sapiens GN=ANKS1B PE=1 SV=2	0	3.012	0	1	1	1	1248	138	6.37	679		1		0	0	High
Q9ULD4	Bromodomain and PHD finger-containing protein 3 OS=Homo sapiens GN=BRPF3 PE=1 SV=2	0	3.006	1	1	1	1	1205	135.7	6.58	691		1		0	0	High
P82650	28S ribosomal protein S22, mitochondrial OS=Homo sapiens GN=MRPS22 PE=1 SV=1	0	3.001	3	1	1	1	360	41.3	7.9	393		1		0	0	High
O75531	Barrier-to-autointegration factor OS=Homo sapiens GN=BANF1 PE=1 SV=1	0	2.996	8	1	1	1	89	10.1	6.09	665		1		0	0	High
Q9BPU6	Dihydropyrimidinase-related protein 5 OS=Homo sapiens GN=DPYSL5 PE=1 SV=1	0	2.963	1	1	1	1	564	61.4	7.2	894		1		0	0	High
P04792	Heat shock protein beta-1 OS=Homo sapiens GN=HSPB1 PE=1 SV=2	0	2.955	5	1	1	1	205	22.8	6.4	576		1		0	0	High
P21796	Voltage-dependent anion-selective channel protein 1 OS=Homo sapiens GN=VDAC1 PE=1 SV=2	0	2.952	4	1	1	1	283	30.8	8.54	467		1		0	0	High
P25789	Proteasome subunit alpha type-4 OS=Homo sapiens GN=PSMA4 PE=1 SV=1	0	2.903	3	1	1	1	261	29.5	7.72	673		1		0	0	High
P62906	60S ribosomal protein L10a OS=Homo sapiens GN=RPL10A PE=1 SV=2	0	2.895	7	2	2	2	217	24.8	9.94	576		2		0	0	High
P06239	Tyrosine-protein kinase Lck OS=Homo sapiens GN=LCK PE=1 SV=6	0	2.841	2	1	2	1	509	58	5.36	1005		1		0	0	High
O00148	ATP-dependent RNA helicase DDX39A OS=Homo sapiens GN=DDX39A PE=1 SV=2	0	2.819	2	1	2	1	427	49.1	5.68	911		1		0	0	High
Q9Y3B4	Splicing factor 3B subunit 6 OS=Homo sapiens GN=SF3B6 PE=1 SV=1	0	2.809	11	1	1	1	125	14.6	9.38	310		1		0	0	High
O43852	Calumenin OS=Homo sapiens GN=CALU PE=1 SV=2	0	2.804	2	1	1	1	315	37.1	4.64	560		1		0	0	High
P48594	Serpin B4 OS=Homo sapiens GN=SERPINB4 PE=1 SV=2	0	2.757	4	2	2	2	390	44.8	6.21	869		2		0	0	High
Q8N3Z0	Inactive serine protease 35 OS=Homo sapiens GN=PRSS35 PE=2 SV=2	0	2.745	1	1	1	1	413	47.1	9.69	794		1		0	0	High
Q14974	Importin subunit beta-1 OS=Homo sapiens GN=KPNB1 PE=1 SV=2	0	2.728	1	1	1	1	876	97.1	4.78	531		1		0	0	High
Q96FQ6	Protein S100-A16 OS=Homo sapiens OX=9606 GN=S100A16 PE=1 SV=1	0	2.728	12	1	1	1	103	11.8	6.79	339		1		0	0	High
P17010	Zinc finger X-chromosomal protein OS=Homo sapiens GN=ZFX PE=2 SV=2	0	2.691	1	1	1	1	805	90.5	6.14	536		1		0	0	High
P56385	ATP synthase subunit e, mitochondrial OS=Homo sapiens GN=ATP5I PE=1 SV=2	0	2.689	14	1	1	1	69	7.9	9.35	446		1		0	0	High
Q8IY37	Probable ATP-dependent RNA helicase DHX37 OS=Homo sapiens GN=DHX37 PE=1 SV=1	0	2.662	1	1	1	1	1157	129.5	8.1	363		1		0	0	High
Q9P2K2	Thioredoxin domain-containing protein 16 OS=Homo sapiens GN=TXNDC16 PE=2 SV=4	0	2.652	1	1	1	1	825	93.5	5.21	728		1		0	0	High
Q6PI26	Protein SHQ1 homolog OS=Homo sapiens GN=SHQ1 PE=1 SV=2	0	2.649	1	1	2	1	577	65.1	4.79	1343		1		0	0	High
Q8IYH5	ZZ-type zinc finger-containing protein 3 OS=Homo sapiens GN=ZZZ3 PE=1 SV=1	0	2.643	1	1	2	1	903	102	5.69	1447		1		0	0	High
Q6DKI1	60S ribosomal protein L7-like 1 OS=Homo sapiens GN=RPL7L1 PE=1 SV=1	0	2.633	4	1	1	1	246	28.6	10.51	441		1		0	0	High
P31946	14-3-3 protein beta/alpha OS=Homo sapiens GN=YWHAB PE=1 SV=3	0	2.586	3	1	2	1	246	28.1	4.83	797		1		0	0	High
Q6UXN9	WD repeat-containing protein 82 OS=Homo sapiens GN=WDR82 PE=1 SV=1	0	2.571	2	1	1	1	313	35.1	7.69	630		1		0	0	High
Q14554	Protein disulfide-isomerase A5 OS=Homo sapiens GN=PDIA5 PE=1 SV=1	0	2.553	2	1	1	1	519	59.6	7.91	588		1		0	0	High
Q96BP3	Peptidylprolyl isomerase domain and WD repeat-containing protein 1 OS=Homo sapiens GN=PPWD1 PE=1 SV=1	0	2.548	1	1	1	1	646	73.5	7.15	608		1		0	0	High
P26641	Elongation factor 1-gamma OS=Homo sapiens GN=EEF1G PE=1 SV=3	0	2.537	2	1	1	1	437	50.1	6.67	460		1		0	0	High
Q13698	Voltage-dependent L-type calcium channel subunit alpha-1S OS=Homo sapiens OX=9606 GN=CACNA1S PE=1 SV=4	0	2.533	0	1	5	1	1873	212.2	6.57	2326		1		0	0	High
Q7LBR1	Charged multivesicular body protein 1b OS=Homo sapiens GN=CHMP1B PE=1 SV=1	0	2.49	3	1	1	1	199	22.1	8.1	499		1		0	0	High
P29322	Ephrin type-A receptor 8 OS=Homo sapiens GN=EPHA8 PE=1 SV=2	0	2.408	1	1	1	1	1005	110.9	8.06	522		1		0	0	High
Q92499	ATP-dependent RNA helicase DDX1 OS=Homo sapiens GN=DDX1 PE=1 SV=2	0	2.4	1	1	1	1	740	82.4	7.23	475		1		0	0	High
Q9NWT1	p21-activated protein kinase-interacting protein 1 OS=Homo sapiens GN=PAK1IP1 PE=1 SV=2	0	2.375	2	1	1	1	392	43.9	8.91	391		1		0	0	High
Q6UXG2	UPF0577 protein KIAA1324 OS=Homo sapiens GN=KIAA1324 PE=2 SV=2	0	2.374	1	1	2	1	1013	111.3	6.55	994		1		0	0	High
Q15050	Ribosome biogenesis regulatory protein homolog OS=Homo sapiens GN=RRS1 PE=1 SV=2	0	2.367	2	1	1	1	365	41.2	10.7	506		1		0	0	High
P55081	Microfibrillar-associated protein 1 OS=Homo sapiens GN=MFAP1 PE=1 SV=2	0	2.361	2	1	1	1	439	51.9	4.98	379		1		0	0	High
Q9H9Y2	Ribosome production factor 1 OS=Homo sapiens GN=RPF1 PE=1 SV=2	0	2.327	3	1	1	1	349	40.1	10.01	543		1		0	0	High
Q5PSV4	Breast cancer metastasis-suppressor 1-like protein OS=Homo sapiens OX=9606 GN=BRMS1L PE=1 SV=2	0	2.318	2	1	1	1	323	37.6	5.15	551		1		0	0	High
Q5JRX3	Presequence protease, mitochondrial OS=Homo sapiens GN=PITRM1 PE=1 SV=3	0	2.309	1	1	2	1	1037	117.3	6.92	891		1		0	0	High
P07942	Laminin subunit beta-1 OS=Homo sapiens GN=LAMB1 PE=1 SV=2	0	2.303	0	1	1	1	1786	197.9	4.94	542		1		0	0	High
Q12906	Interleukin enhancer-binding factor 3 OS=Homo sapiens GN=ILF3 PE=1 SV=3	0	2.277	1	1	1	1	894	95.3	8.76	584		1		0	0	High
Q14739	Lamin-B receptor OS=Homo sapiens GN=LBR PE=1 SV=2	0	2.26	1	1	1	1	615	70.7	9.36	607		1		0	0	High
O15235	28S ribosomal protein S12, mitochondrial OS=Homo sapiens GN=MRPS12 PE=1 SV=1	0.006	2.238	8	1	1	1	138	15.2	10.29	347		1		0	0	High
Q9Y4Z0	U6 snRNA-associated Sm-like protein LSm4 OS=Homo sapiens OX=9606 GN=LSM4 PE=1 SV=1	0.006	2.21	5	1	1	1	139	15.3	9.99	540		1		0	0	High
Q0D2K0	Magnesium transporter NIPA4 OS=Homo sapiens GN=NIPAL4 PE=1 SV=3	0.006	2.208	2	1	2	1	466	50	7.43	1296		1		0	0	High
Q99743	Neuronal PAS domain-containing protein 2 OS=Homo sapiens OX=9606 GN=NPAS2 PE=1 SV=3	0.006	2.189	1	1	1	1	824	91.7	6.81	595		1		0	0	High
Q07955	Serine/arginine-rich splicing factor 1 OS=Homo sapiens GN=SRSF1 PE=1 SV=2	0.006	2.183	4	1	1	1	248	27.7	10.36	444		1		0	0	High
P09012	U1 small nuclear ribonucleoprotein A OS=Homo sapiens GN=SNRPA PE=1 SV=3	0.006	2.171	6	2	2	2	282	31.3	9.83	822		2		0	0	High
Q9BQG0	Myb-binding protein 1A OS=Homo sapiens GN=MYBBP1A PE=1 SV=2	0.006	2.161	1	1	1	1	1328	148.8	9.28	454		1		0	0	High
P24534	Elongation factor 1-beta OS=Homo sapiens GN=EEF1B2 PE=1 SV=3	0.006	2.155	4	1	1	1	225	24.7	4.67	531		1		0	0	High
P26599	Polypyrimidine tract-binding protein 1 OS=Homo sapiens GN=PTBP1 PE=1 SV=1	0.006	2.152	2	1	1	1	531	57.2	9.17	495		1		0	0	High
Q15080	Neutrophil cytosol factor 4 OS=Homo sapiens GN=NCF4 PE=1 SV=2	0.006	2.151	2	1	1	1	339	39	6.83	511		1		0	0	High
Q9NWK9	Box C/D snoRNA protein 1 OS=Homo sapiens GN=ZNHIT6 PE=1 SV=1	0.006	2.131	1	1	2	1	470	53.9	5.8	846		1		0	0	High
Q9UIW2	Plexin-A1 OS=Homo sapiens GN=PLXNA1 PE=1 SV=3	0.006	2.125	0	1	1	1	1896	210.9	6.92	507		1		0	0	High
Q8N1F7	Nuclear pore complex protein Nup93 OS=Homo sapiens GN=NUP93 PE=1 SV=2	0.006	2.124	2	2	2	2	819	93.4	5.72	468		2		0	0	High
P61163	Alpha-centractin OS=Homo sapiens GN=ACTR1A PE=1 SV=1	0.006	2.113	3	1	1	1	376	42.6	6.64	567		1		0	0	High
Q9BRJ6	Uncharacterized protein C7orf50 OS=Homo sapiens GN=C7orf50 PE=1 SV=1	0.006	2.104	11	1	1	1	194	22.1	9.64	201		1		0	0	High
O75907	Diacylglycerol O-acyltransferase 1 OS=Homo sapiens GN=DGAT1 PE=1 SV=2	0.006	2.097	2	1	2	1	488	55.2	9.32	1333		1		0	0	High
O94759	Transient receptor potential cation channel subfamily M member 2 OS=Homo sapiens GN=TRPM2 PE=1 SV=2	0.006	2.072	0	1	1	1	1503	171.1	7.5	386		1		0	0	High
Q6UWP8	Suprabasin OS=Homo sapiens GN=SBSN PE=1 SV=2	0.006	2.03	9	1	1	1	590	60.5	7.01		2.76		1	0	0	High
Q8TCJ2	Dolichyl-diphosphooligosaccharide--protein glycosyltransferase subunit STT3B OS=Homo sapiens GN=STT3B PE=1 SV=1	0.007	2.021	1	1	1	1	826	93.6	8.91	384		1		0	0	High
Q9NRX2	39S ribosomal protein L17, mitochondrial OS=Homo sapiens GN=MRPL17 PE=1 SV=1	0.007	2.019	5	1	1	1	175	20	10.11	611		1		0	0	High
Q9UHC6	Contactin-associated protein-like 2 OS=Homo sapiens GN=CNTNAP2 PE=1 SV=1	0.007	1.996	1	1	1	1	1331	148.1	6.58	573		1		0	0	High
Q9NVU7	Protein SDA1 homolog OS=Homo sapiens GN=SDAD1 PE=1 SV=3	0.007	1.979	1	1	1	1	687	79.8	9.25	446		1		0	0	High
P82663	28S ribosomal protein S25, mitochondrial OS=Homo sapiens GN=MRPS25 PE=1 SV=1	0.007	1.932	6	1	1	1	173	20.1	8.82	189		1		0	0	High
P04004	Vitronectin OS=Homo sapiens GN=VTN PE=1 SV=1	0.007	1.926	1	1	1	1	478	54.3	5.8	493		1		0	0	High
P17026	Zinc finger protein 22 OS=Homo sapiens GN=ZNF22 PE=1 SV=3	0.008	1.908	6	1	1	1	224	25.9	10.04	333		1		0	0	High
Q96JB5	CDK5 regulatory subunit-associated protein 3 OS=Homo sapiens GN=CDK5RAP3 PE=1 SV=2	0.008	1.899	2	1	2	1	506	56.9	4.75	769		1		0	0	High
Q5TH74	O(6)-methylguanine-induced apoptosis 2 OS=Homo sapiens OX=9606 GN=STPG1 PE=1 SV=1	0.008	1.898	2	1	1	1	334	36.8	9.76	535		1		0	0	High
A8MW95	Beclin-2 OS=Homo sapiens OX=9606 GN=BECN2 PE=1 SV=2	0.008	1.897	2	1	1	1	431	48.1	4.87	472		1		0	0	High
Q8WZ42	Titin OS=Homo sapiens GN=TTN PE=1 SV=4	0.008	1.887	0	1	1	1	34350	3813.7	6.35	503		1		0	0	High
Q9BRS2	Serine/threonine-protein kinase RIO1 OS=Homo sapiens GN=RIOK1 PE=1 SV=2	0.007	1.875	2	1	1	1	568	65.5	6.19	214		1		0	0	High
Q02750	Dual specificity mitogen-activated protein kinase kinase 1 OS=Homo sapiens GN=MAP2K1 PE=1 SV=2	0.007	1.872	2	1	2	1	393	43.4	6.62	836		1		0	0	High
O43633	Charged multivesicular body protein 2a OS=Homo sapiens GN=CHMP2A PE=1 SV=1	0.007	1.871	3	1	1	1	222	25.1	5.97	448		1		0	0	High
P00325	Alcohol dehydrogenase 1B OS=Homo sapiens GN=ADH1B PE=1 SV=2	0.007	1.866	2	1	1	1	375	39.8	8.29	473		1		0	0	High
Q9Y6Y1	Calmodulin-binding transcription activator 1 OS=Homo sapiens OX=9606 GN=CAMTA1 PE=1 SV=4	0.007	1.853	0	1	2	1	1673	183.6	7.49	986		1		0	0	High
O14617	AP-3 complex subunit delta-1 OS=Homo sapiens GN=AP3D1 PE=1 SV=1	0.007	1.829	1	1	1	1	1153	130.1	8.48	637		1		0	0	High
Q8IV33	Uncharacterized protein KIAA0825 OS=Homo sapiens OX=9606 GN=KIAA0825 PE=2 SV=2	0.007	1.809	1	1	2	1	1275	147.7	6.61	975		1		0	0	High
Q9BTK6	PAXIP1-associated glutamate-rich protein 1 OS=Homo sapiens GN=PAGR1 PE=1 SV=1	0.007	1.79	3	1	1	1	254	27.7	4.46	450		1		0	0	High
Q9Y5B6	PAX3- and PAX7-binding protein 1 OS=Homo sapiens GN=PAXBP1 PE=1 SV=2	0.007	1.773	1	1	1	1	917	104.7	5.68	305		1		0	0	High
Q9UNL4	Inhibitor of growth protein 4 OS=Homo sapiens GN=ING4 PE=1 SV=1	0.007	1.771	2	1	1	1	249	28.5	7.62	411		1		0	0	High
Q9Y3T9	Nucleolar complex protein 2 homolog OS=Homo sapiens GN=NOC2L PE=1 SV=4	0.007	1.762	1	1	1	1	749	84.9	5.62	296		1		0	0	High
Q7Z6E9	E3 ubiquitin-protein ligase RBBP6 OS=Homo sapiens GN=RBBP6 PE=1 SV=1	0.007	1.754	0	1	1	1	1792	201.4	9.64	400		1		0	0	High
Q8WUD1	Ras-related protein Rab-2B OS=Homo sapiens GN=RAB2B PE=1 SV=1	0.007	1.751	3	1	1	1	216	24.2	7.83	536		1		0	0	High
P56270	Myc-associated zinc finger protein OS=Homo sapiens GN=MAZ PE=1 SV=1	0.007	1.751	4	1	1	1	477	48.6	8.95	271		1		0	0	High
Q02978	Mitochondrial 2-oxoglutarate/malate carrier protein OS=Homo sapiens GN=SLC25A11 PE=1 SV=3	0.007	1.733	3	1	1	1	314	34	9.91	475		1		0	0	High
Q5QP74	Putative uncharacterized protein encoded by LINC01552 OS=Homo sapiens GN=LINC01552 PE=4 SV=2	0.009	1.693	10	1	1	1	94	10.3	6.79	306		1		0	0	High
Q8WXH0	Nesprin-2 OS=Homo sapiens GN=SYNE2 PE=1 SV=3	0.009	1.693	0	1	1	1	6885	795.9	5.36	371		1		0	0	High
Q6ZUJ8	Phosphoinositide 3-kinase adapter protein 1 OS=Homo sapiens GN=PIK3AP1 PE=1 SV=2	0.009	1.688	1	1	1	1	805	90.3	5.4	612		1		0	0	High
P78527	DNA-dependent protein kinase catalytic subunit OS=Homo sapiens GN=PRKDC PE=1 SV=3	0.009	1.668	0	1	1	1	4128	468.8	7.12	177		1		0	0	High
P00505	Aspartate aminotransferase, mitochondrial OS=Homo sapiens GN=GOT2 PE=1 SV=3	0.009	1.652	2	1	1	1	430	47.5	9.01	436		1		0	0	High
Q5VYS8	Terminal uridylyltransferase 7 OS=Homo sapiens GN=ZCCHC6 PE=1 SV=1	0.009	1.646	0	1	1	1	1495	171.1	6.83	451		1		0	0	High
Q9NZ63	Uncharacterized protein C9orf78 OS=Homo sapiens GN=C9orf78 PE=1 SV=1	0.009	1.643	3	1	1	1	289	33.7	6.74	485		1		0	0	High
P49368	T-complex protein 1 subunit gamma OS=Homo sapiens GN=CCT3 PE=1 SV=4	0.009	1.639	1	1	1	1	545	60.5	6.49	506		1		0	0	High
P23284	Peptidyl-prolyl cis-trans isomerase B OS=Homo sapiens GN=PPIB PE=1 SV=2	0.011	1.615	4	1	2	1	216	23.7	9.41	938		1		0	0	Medium
Q9NQV6	PR domain zinc finger protein 10 OS=Homo sapiens OX=9606 GN=PRDM10 PE=1 SV=3	0.013	1.593	1	1	1	1	1147	130.1	6.74	357		1		0	0	Medium
P15884	Transcription factor 4 OS=Homo sapiens OX=9606 GN=TCF4 PE=1 SV=3	0.014	1.587	1	1	1	1	667	71.3	7.01	456		1		0	0	Medium
P20929	Nebulin OS=Homo sapiens GN=NEB PE=1 SV=5	0.014	1.584	0	1	1	1	6669	772.4	9.07	506		1		0	0	Medium
Q9BRX9	WD repeat domain-containing protein 83 OS=Homo sapiens GN=WDR83 PE=1 SV=1	0.015	1.573	2	1	1	1	315	34.3	5.58	385		1		0	0	Medium
O15457	MutS protein homolog 4 OS=Homo sapiens OX=9606 GN=MSH4 PE=1 SV=2	0.015	1.572	1	1	1	1	936	104.7	7.37	355		1		0	0	Medium
O43781	Dual specificity tyrosine-phosphorylation-regulated kinase 3 OS=Homo sapiens GN=DYRK3 PE=2 SV=3	0.015	1.564	1	1	1	1	588	65.7	9.32	539		1		0	0	Medium
P09543	2',3'-cyclic-nucleotide 3'-phosphodiesterase OS=Homo sapiens GN=CNP PE=1 SV=2	0.015	1.546	3	1	1	1	421	47.5	9.07	272		1		0	0	Medium
Q01974	Tyrosine-protein kinase transmembrane receptor ROR2 OS=Homo sapiens GN=ROR2 PE=1 SV=2	0.015	1.545	1	1	1	1	943	104.7	6.55	349		1		0	0	Medium
Q96M02	Centrosomal protein C10orf90 OS=Homo sapiens OX=9606 GN=C10orf90 PE=2 SV=2	0.015	1.525	1	1	1	1	699	77.9	9	406		1		0	0	Medium
P49959	Double-strand break repair protein MRE11A OS=Homo sapiens GN=MRE11A PE=1 SV=3	0.015	1.517	1	1	1	1	708	80.5	5.9	395		1		0	0	Medium
Q9H2W6	39S ribosomal protein L46, mitochondrial OS=Homo sapiens GN=MRPL46 PE=1 SV=1	0.015	1.509	3	1	1	1	279	31.7	7.05	361		1		0	0	Medium
Q9Y4C2	TRPM8 channel-associated factor 1 OS=Homo sapiens GN=TCAF1 PE=1 SV=3	0.015	1.508	1	1	1	1	921	102.1	6.54	506		1		0	0	Medium
P49770	Translation initiation factor eIF-2B subunit beta OS=Homo sapiens OX=9606 GN=EIF2B2 PE=1 SV=3	0.016	1.504	3	1	1	1	351	39	6.16	460		1		0	0	Medium
O14639	Actin-binding LIM protein 1 OS=Homo sapiens GN=ABLIM1 PE=1 SV=3	0.016	1.493	1	1	1	1	778	87.6	8.59	337		1		0	0	Medium
Q9NRL2	Bromodomain adjacent to zinc finger domain protein 1A OS=Homo sapiens GN=BAZ1A PE=1 SV=2	0.016	1.482	1	1	1	1	1556	178.6	6.6	456		1		0	0	Medium
Q9Y6V0	Protein piccolo OS=Homo sapiens GN=PCLO PE=1 SV=4	0.016	1.479	0	1	1	1	5065	552.9	6.51	613		1		0	0	Medium
Q9Y266	Nuclear migration protein nudC OS=Homo sapiens GN=NUDC PE=1 SV=1	0.016	1.478	2	1	1	1	331	38.2	5.38	463		1		0	0	Medium
O94901	SUN domain-containing protein 1 OS=Homo sapiens GN=SUN1 PE=1 SV=3	0.016	1.476	1	1	3	1	812	90	7.08	855		1		0	0	Medium
Q6I9Y2	THO complex subunit 7 homolog OS=Homo sapiens GN=THOC7 PE=1 SV=3	0.016	1.475	3	1	1	1	204	23.7	5.67	436		1		0	0	Medium
Q15397	Pumilio homolog 3 OS=Homo sapiens GN=PUM3 PE=1 SV=3	0.017	1.466	1	1	1	1	648	73.5	9.64	395		1		0	0	Medium
Q14566	DNA replication licensing factor MCM6 OS=Homo sapiens GN=MCM6 PE=1 SV=1	0.017	1.466	1	1	1	1	821	92.8	5.41	659		1		0	0	Medium
P27487	Dipeptidyl peptidase 4 OS=Homo sapiens GN=DPP4 PE=1 SV=2	0.017	1.463	1	1	1	1	766	88.2	6.04	548		1		0	0	Medium
P13674	Prolyl 4-hydroxylase subunit alpha-1 OS=Homo sapiens GN=P4HA1 PE=1 SV=2	0.017	1.462	3	1	1	1	534	61	6.01	332		1		0	0	Medium
Q86X27	Ras-specific guanine nucleotide-releasing factor RalGPS2 OS=Homo sapiens GN=RALGPS2 PE=1 SV=1	0.017	1.46	1	1	1	1	583	65.1	8.73	367		1		0	0	Medium
P05023	Sodium/potassium-transporting ATPase subunit alpha-1 OS=Homo sapiens GN=ATP1A1 PE=1 SV=1	0.017	1.455	1	1	1	1	1023	112.8	5.49	263		1		0	0	Medium
P09874	Poly [ADP-ribose] polymerase 1 OS=Homo sapiens GN=PARP1 PE=1 SV=4	0.017	1.449	1	1	1	1	1014	113	8.88	159		1		0	0	Medium
Q6ZQQ6	WD repeat-containing protein 87 OS=Homo sapiens GN=WDR87 PE=1 SV=3	0.017	1.447	0	1	3	1	2873	333	7.28	1285		1		0	0	Medium
O00471	Exocyst complex component 5 OS=Homo sapiens GN=EXOC5 PE=1 SV=1	0.017	1.446	2	1	3	1	708	81.8	6.71	1247		1		0	0	Medium
Q8N335	Glycerol-3-phosphate dehydrogenase 1-like protein OS=Homo sapiens GN=GPD1L PE=1 SV=1	0.017	1.442	2	1	1	1	351	38.4	7.02	421		1		0	0	Medium
Q8TAD8	Smad nuclear-interacting protein 1 OS=Homo sapiens GN=SNIP1 PE=1 SV=1	0.017	1.415	3	1	1	1	396	45.8	9.99	269		1		0	0	Medium
P31689	DnaJ homolog subfamily A member 1 OS=Homo sapiens GN=DNAJA1 PE=1 SV=2	0.017	1.411	3	1	1	1	397	44.8	7.08	290		1		0	0	Medium
Q96I25	Splicing factor 45 OS=Homo sapiens GN=RBM17 PE=1 SV=1	0.017	1.408	2	1	1	1	401	44.9	5.97	315		1		0	0	Medium
Q6ZRV2	Protein FAM83H OS=Homo sapiens GN=FAM83H PE=1 SV=3	0.017	1.396	1	1	1	1	1179	127	6.98	161		1		0	0	Medium
Q7Z2W4	Zinc finger CCCH-type antiviral protein 1 OS=Homo sapiens GN=ZC3HAV1 PE=1 SV=3	0.017	1.383	1	1	1	1	902	101.4	8.4	228		1		0	0	Medium
O75410	Transforming acidic coiled-coil-containing protein 1 OS=Homo sapiens GN=TACC1 PE=1 SV=2	0.017	1.379	1	1	1	1	805	87.7	4.88	365		1		0	0	Medium
Q9NZJ4	Sacsin OS=Homo sapiens GN=SACS PE=1 SV=2	0.017	1.367	0	1	1	1	4579	520.8	7.05	286		1		0	0	Medium
Q9H082	Ras-related protein Rab-33B OS=Homo sapiens GN=RAB33B PE=1 SV=1	0.017	1.359	4	1	2	1	229	25.7	7.18	492		1		0	0	Medium
P21695	Glycerol-3-phosphate dehydrogenase [NAD(+)], cytoplasmic OS=Homo sapiens GN=GPD1 PE=1 SV=4	0.017	1.356	2	1	1	1	349	37.5	6.18	404		1		0	0	Medium
Q9BSH5	Haloacid dehalogenase-like hydrolase domain-containing protein 3 OS=Homo sapiens GN=HDHD3 PE=1 SV=1	0.018	1.352	4	1	1	1	251	28	6.71	442		1		0	0	Medium
P07205	Phosphoglycerate kinase 2 OS=Homo sapiens GN=PGK2 PE=1 SV=3	0.018	1.346	4	1	1	1	417	44.8	8.54	174		1		0	0	Medium
Q8TAT2	Fibroblast growth factor-binding protein 3 OS=Homo sapiens OX=9606 GN=FGFBP3 PE=1 SV=1	0.018	1.342	3	1	1	1	258	27.6	9.91	361		1		0	0	Medium
P51659	Peroxisomal multifunctional enzyme type 2 OS=Homo sapiens GN=HSD17B4 PE=1 SV=3	0.018	1.332	1	1	1	1	736	79.6	8.84	377		1		0	0	Medium
Q86VB7	Scavenger receptor cysteine-rich type 1 protein M130 OS=Homo sapiens GN=CD163 PE=1 SV=2	0.019	1.324	1	1	1	1	1156	125.4	5.95	474		1		0	0	Medium
Q68DA7	Formin-1 OS=Homo sapiens GN=FMN1 PE=1 SV=3	0.021	1.316	1	1	1	1	1419	157.5	8.44	389		1		0	0	Medium
Q9NZT1	Calmodulin-like protein 5 OS=Homo sapiens GN=CALML5 PE=1 SV=2	0.023	1.291	5	1	1	1	146	15.9	4.44	370		1		0	0	Medium
Q13296	Mammaglobin-A OS=Homo sapiens GN=SCGB2A2 PE=1 SV=1	0.023	1.291	9	1	1	1	93	10.5	4.3	574		1		0	0	Medium
P28325	Cystatin-D OS=Homo sapiens GN=CST5 PE=1 SV=1	0.023	1.283	5	1	1	1	142	16.1	7.17	361		1		0	0	Medium
Q15058	Kinesin-like protein KIF14 OS=Homo sapiens GN=KIF14 PE=1 SV=1	0.023	1.271	1	1	1	1	1648	186.4	7.91	296		1		0	0	Medium
Q16584	Mitogen-activated protein kinase kinase kinase 11 OS=Homo sapiens GN=MAP3K11 PE=1 SV=1	0.023	1.268	3	1	1	1	847	92.6	8.12	10		1		0	0	Medium
Q8IUD2	ELKS/Rab6-interacting/CAST family member 1 OS=Homo sapiens GN=ERC1 PE=1 SV=1	0.023	1.26	1	1	1	1	1116	128	5.97	327		1		0	0	Medium
P40197	Platelet glycoprotein V OS=Homo sapiens GN=GP5 PE=1 SV=1	0.023	1.243	2	1	1	1	560	60.9	9.63	470		1		0	0	Medium
O95202	LETM1 and EF-hand domain-containing protein 1, mitochondrial OS=Homo sapiens GN=LETM1 PE=1 SV=1	0.023	1.243	1	1	2	1	739	83.3	6.7	964		1		0	0	Medium
Q9H3K6	BolA-like protein 2 OS=Homo sapiens GN=BOLA2 PE=1 SV=1	0.023	1.235	8	1	1	1	86	10.1	6.52	370		1		0	0	Medium
Q03001	Dystonin OS=Homo sapiens GN=DST PE=1 SV=4	0.023	1.234	0	1	1	1	7570	860.1	5.25	266		1		0	0	Medium
Q14320	Protein FAM50A OS=Homo sapiens GN=FAM50A PE=1 SV=2	0.023	1.23	5	1	1	1	339	40.2	6.83	215		1		0	0	Medium
Q9Y5V3	Melanoma-associated antigen D1 OS=Homo sapiens GN=MAGED1 PE=1 SV=3	0.023	1.226	1	1	1	1	778	86.1	5.83	389		1		0	0	Medium
Q99755	Phosphatidylinositol 4-phosphate 5-kinase type-1 alpha OS=Homo sapiens GN=PIP5K1A PE=1 SV=1	0.024	1.201	1	1	1	1	562	62.6	8.21	439		1		0	0	Medium
P30679	Guanine nucleotide-binding protein subunit alpha-15 OS=Homo sapiens GN=GNA15 PE=1 SV=2	0.025	1.183	2	1	1	1	374	43.5	8.51	427		1		0	0	Medium
Q9HAF1	Chromatin modification-related protein MEAF6 OS=Homo sapiens GN=MEAF6 PE=1 SV=1	0.025	1.175	7	1	1	1	191	21.6	9.32	222		1		0	0	Medium
Q9H330	Transmembrane protein 245 OS=Homo sapiens GN=TMEM245 PE=1 SV=2	0.025	1.174	1	1	1	1	911	100.9	8.87	452		1		0	0	Medium
Q9NYR9	NF-kappa-B inhibitor-interacting Ras-like protein 2 OS=Homo sapiens GN=NKIRAS2 PE=1 SV=1	0.028	1.145	4	1	1	1	191	21.5	8.05	429		1		0	0	Medium
P01024	Complement C3 OS=Homo sapiens GN=C3 PE=1 SV=2	0.028	1.144	0	1	1	1	1663	187	6.4	402		1		0	0	Medium
P38606	V-type proton ATPase catalytic subunit A OS=Homo sapiens GN=ATP6V1A PE=1 SV=2	0.028	1.143	1	1	1	1	617	68.3	5.52	402		1		0	0	Medium
Q9Y263	Phospholipase A-2-activating protein OS=Homo sapiens GN=PLAA PE=1 SV=2	0.028	1.139	1	1	1	1	795	87.1	6.37	526		1		0	0	Medium
Q9NTG1	Polycystic kidney disease and receptor for egg jelly-related protein OS=Homo sapiens GN=PKDREJ PE=2 SV=2	0.03	1.127	0	1	2	1	2253	255.3	9.11	822		1		0	0	Medium
P22310	UDP-glucuronosyltransferase 1-4 OS=Homo sapiens GN=UGT1A4 PE=1 SV=1	0.03	1.127	3	1	1	1	534	60	8.54	80		1		0	0	Medium
Q9GZT6	Coiled-coil domain-containing protein 90B, mitochondrial OS=Homo sapiens GN=CCDC90B PE=1 SV=2	0.031	1.114	3	1	1	1	254	29.5	7.55	329		1		0	0	Medium
P30041	Peroxiredoxin-6 OS=Homo sapiens GN=PRDX6 PE=1 SV=3	0.033	1.111	5	1	1	1	224	25	6.38	417		1		0	0	Medium
Q86UX2	Inter-alpha-trypsin inhibitor heavy chain H5 OS=Homo sapiens GN=ITIH5 PE=2 SV=2	0.033	1.108	1	1	1	1	942	104.5	8.28	288		1		0	0	Medium
Q9H2C0	Gigaxonin OS=Homo sapiens GN=GAN PE=1 SV=1	0.034	1.105	2	1	1	1	597	67.6	5.85	267		1		0	0	Medium
O43525	Potassium voltage-gated channel subfamily KQT member 3 OS=Homo sapiens OX=9606 GN=KCNQ3 PE=1 SV=2	0.034	1.103	1	1	1	1	872	96.7	8.87	409		1		0	0	Medium
P67870	Casein kinase II subunit beta OS=Homo sapiens GN=CSNK2B PE=1 SV=1	0.034	1.101	3	1	1	1	215	24.9	5.55	462		1		0	0	Medium
P36957	Dihydrolipoyllysine-residue succinyltransferase component of 2-oxoglutarate dehydrogenase complex, mitochondrial OS=Homo sapiens GN=DLST PE=1 SV=4	0.034	1.098	2	1	1	1	453	48.7	8.95	477		1		0	0	Medium
Q6JQN1	Acyl-CoA dehydrogenase family member 10 OS=Homo sapiens GN=ACAD10 PE=1 SV=1	0.036	1.091	2	1	1	1	1059	118.8	8.06		0		1	0	0	Medium
P62312	U6 snRNA-associated Sm-like protein LSm6 OS=Homo sapiens GN=LSM6 PE=1 SV=1	0.036	1.088	9	1	1	1	80	9.1	9.58	344		1		0	0	Medium
P30050	60S ribosomal protein L12 OS=Homo sapiens GN=RPL12 PE=1 SV=1	0.036	1.087	10	1	1	1	165	17.8	9.42	248		1		0	0	Medium
Q9H492	Microtubule-associated proteins 1A/1B light chain 3A OS=Homo sapiens GN=MAP1LC3A PE=1 SV=2	0.037	1.083	7	1	1	1	121	14.3	8.68	276		1		0	0	Medium
Q9BXJ9	N-alpha-acetyltransferase 15, NatA auxiliary subunit OS=Homo sapiens GN=NAA15 PE=1 SV=1	0.037	1.081	1	1	1	1	866	101.2	7.42	336		1		0	0	Medium
O14964	Hepatocyte growth factor-regulated tyrosine kinase substrate OS=Homo sapiens GN=HGS PE=1 SV=1	0.037	1.077	1	1	1	1	777	86.1	6.16	478		1		0	0	Medium
Q8TAK5	GA-binding protein subunit beta-2 OS=Homo sapiens OX=9606 GN=GABPB2 PE=1 SV=1	0.037	1.076	2	1	1	1	448	48.6	5.26	365		1		0	0	Medium
Q92508	Piezo-type mechanosensitive ion channel component 1 OS=Homo sapiens GN=PIEZO1 PE=1 SV=4	0.037	1.074	1	1	1	1	2521	286.6	7.47	156		1		0	0	Medium
P24043	Laminin subunit alpha-2 OS=Homo sapiens GN=LAMA2 PE=1 SV=4	0.037	1.073	0	1	1	1	3122	343.7	6.4	367		1		0	0	Medium
Q14204	Cytoplasmic dynein 1 heavy chain 1 OS=Homo sapiens GN=DYNC1H1 PE=1 SV=5	0.037	1.066	0	1	1	1	4646	532.1	6.4	411		1		0	0	Medium
P55084	Trifunctional enzyme subunit beta, mitochondrial OS=Homo sapiens GN=HADHB PE=1 SV=3	0.037	1.065	2	1	1	1	474	51.3	9.41	250		1		0	0	Medium
O75891	Cytosolic 10-formyltetrahydrofolate dehydrogenase OS=Homo sapiens GN=ALDH1L1 PE=1 SV=2	0.037	1.064	1	1	1	1	902	98.8	5.94	296		1		0	0	Medium
P17735	Tyrosine aminotransferase OS=Homo sapiens GN=TAT PE=1 SV=1	0.037	1.064	2	1	1	1	454	50.4	6.3	491		1		0	0	Medium
P78406	mRNA export factor OS=Homo sapiens GN=RAE1 PE=1 SV=1	0.037	1.064	2	1	1	1	368	40.9	7.83	422		1		0	0	Medium
Q14157	Ubiquitin-associated protein 2-like OS=Homo sapiens GN=UBAP2L PE=1 SV=2	0.037	1.061	1	1	1	1	1087	114.5	7.11	340		1		0	0	Medium
P49327	Fatty acid synthase OS=Homo sapiens GN=FASN PE=1 SV=3	0.037	1.059	0	1	1	1	2511	273.3	6.44	224		1		0	0	Medium
P0DO97	Coiled-coil domain-containing protein 192 OS=Homo sapiens OX=9606 GN=CCDC192 PE=4 SV=1	0.038	1.059	3	1	1	1	292	32.5	5.02	344		1		0	0	Medium
P20701	Integrin alpha-L OS=Homo sapiens GN=ITGAL PE=1 SV=3	0.038	1.058	1	1	1	1	1170	128.7	5.63	346		1		0	0	Medium
P25205	DNA replication licensing factor MCM3 OS=Homo sapiens GN=MCM3 PE=1 SV=3	0.038	1.057	1	1	1	1	808	90.9	5.77	169		1		0	0	Medium
O75326	Semaphorin-7A OS=Homo sapiens GN=SEMA7A PE=1 SV=1	0.038	1.044	1	1	1	1	666	74.8	7.64	330		1		0	0	Medium
P01625	Ig kappa chain V-IV region Len OS=Homo sapiens PE=1 SV=2	0.038	1.044	7	1	1	1	114	12.6	7.93	444		1		0	0	Medium
Q9BQ24	Zinc finger FYVE domain-containing protein 21 OS=Homo sapiens GN=ZFYVE21 PE=1 SV=1	0.037	1.04	3	1	1	1	234	26.5	8.41	537		1		0	0	Medium
P55058	Phospholipid transfer protein OS=Homo sapiens GN=PLTP PE=1 SV=1	0.037	1.039	2	1	1	1	493	54.7	7.01	433		1		0	0	Medium
Q5RI15	Cytochrome c oxidase protein 20 homolog OS=Homo sapiens GN=COX20 PE=1 SV=2	0.037	1.038	10	1	2	1	118	13.3	8.76	705		1		0	0	Medium
Q96BY6	Dedicator of cytokinesis protein 10 OS=Homo sapiens GN=DOCK10 PE=1 SV=3	0.037	1.038	0	1	1	1	2186	249.4	7.14	357		1		0	0	Medium
P25713	Metallothionein-3 OS=Homo sapiens GN=MT3 PE=1 SV=1	0.037	1.035	16	1	1	1	68	6.9	4.84	326		1		0	0	Medium
Q6P047	Uncharacterized protein C8orf74 OS=Homo sapiens OX=9606 GN=C8orf74 PE=1 SV=3	0.037	1.034	8	1	1	1	294	33.7	7.88	20		1		0	0	Medium
Q9NZI8	Insulin-like growth factor 2 mRNA-binding protein 1 OS=Homo sapiens GN=IGF2BP1 PE=1 SV=2	0.037	1.028	2	1	1	1	577	63.4	9.2	240		1		0	0	Medium
A2RUB6	Coiled-coil domain-containing protein 66 OS=Homo sapiens OX=9606 GN=CCDC66 PE=1 SV=4	0.037	1.024	1	1	1	1	948	109.3	8.25	346		1		0	0	Medium
P30484	HLA class I histocompatibility antigen, B-46 alpha chain OS=Homo sapiens GN=HLA-B PE=1 SV=1	0.037	1.023	4	1	1	1	362	40.4	6.62	214		1		0	0	Medium
Q13075	Baculoviral IAP repeat-containing protein 1 OS=Homo sapiens GN=NAIP PE=1 SV=3	0.036	1.02	1	1	1	1	1403	159.5	5.99	393		1		0	0	Medium
Q96EY1	DnaJ homolog subfamily A member 3, mitochondrial OS=Homo sapiens GN=DNAJA3 PE=1 SV=2	0.037	1.013	3	1	1	1	480	52.5	9.26	326		1		0	0	Medium
Q5VV42	Threonylcarbamoyladenosine tRNA methylthiotransferase OS=Homo sapiens GN=CDKAL1 PE=1 SV=1	0.037	1.013	3	1	1	1	579	65.1	7.46	65		1		0	0	Medium
Q5VXU9	Uncharacterized protein C9orf84 OS=Homo sapiens GN=C9orf84 PE=2 SV=1	0.037	1.008	1	1	1	1	1444	165.1	5.21	264		1		0	0	Medium
O00560	Syntenin-1 OS=Homo sapiens GN=SDCBP PE=1 SV=1	0.037	1.006	2	1	1	1	298	32.4	7.53	416		1		0	0	Medium
Q9Y5Y2	Cytosolic Fe-S cluster assembly factor NUBP2 OS=Homo sapiens GN=NUBP2 PE=1 SV=1	0.037	1.004	2	1	1	1	271	28.8	5.83	273		1		0	0	Medium
Q96F10	Diamine acetyltransferase 2 OS=Homo sapiens GN=SAT2 PE=1 SV=1	0.037	1.004	5	1	1	1	170	19.1	6.04	375		1		0	0	Medium
O75900	Matrix metalloproteinase-23 OS=Homo sapiens GN=MMP23A PE=1 SV=2	0.037	1	3	1	1	1	390	43.9	9.89	362		1		0	0	Medium
Q8NH81	Olfactory receptor 10G6 OS=Homo sapiens GN=OR10G6 PE=3 SV=1	0.037	1	2	1	1	1	332	36.8	7.58	237		1		0	0	Medium
O94992	Protein HEXIM1 OS=Homo sapiens GN=HEXIM1 PE=1 SV=1	0.037	0.999	2	1	1	1	359	40.6	4.89	307		1		0	0	Medium
Q15365	Poly(rC)-binding protein 1 OS=Homo sapiens GN=PCBP1 PE=1 SV=2	0.037	0.997	3	1	1	1	356	37.5	7.09	259		1		0	0	Medium
Q6ZNJ1	Neurobeachin-like protein 2 OS=Homo sapiens GN=NBEAL2 PE=1 SV=2	0.037	0.997	0	1	1	1	2754	302.3	6.38	531		1		0	0	Medium
Q96EP0	E3 ubiquitin-protein ligase RNF31 OS=Homo sapiens GN=RNF31 PE=1 SV=1	0.037	0.993	1	1	1	1	1072	119.6	6.57	319		1		0	0	Medium
P49643	DNA primase large subunit OS=Homo sapiens GN=PRIM2 PE=1 SV=2	0.038	0.99	5	1	1	1	509	58.8	7.91	44		1		0	0	Medium
Q86TI0	TBC1 domain family member 1 OS=Homo sapiens GN=TBC1D1 PE=1 SV=2	0.038	0.988	1	1	1	1	1168	133	6.96	354		1		0	0	Medium
Q12929	Epidermal growth factor receptor kinase substrate 8 OS=Homo sapiens GN=EPS8 PE=1 SV=1	0.038	0.985	1	1	1	1	822	91.8	7.5	403		1		0	0	Medium
P49916	DNA ligase 3 OS=Homo sapiens GN=LIG3 PE=1 SV=2	0.038	0.98	1	1	1	1	1009	112.8	9.01	435		1		0	0	Medium
Q03169	Tumor necrosis factor alpha-induced protein 2 OS=Homo sapiens GN=TNFAIP2 PE=2 SV=2	0.038	0.978	1	1	1	1	654	72.6	6.46	614		1		0	0	Medium
P15374	Ubiquitin carboxyl-terminal hydrolase isozyme L3 OS=Homo sapiens GN=UCHL3 PE=1 SV=1	0.039	0.975	3	1	1	1	230	26.2	4.92	369		1		0	0	Medium
Q15049	Membrane protein MLC1 OS=Homo sapiens GN=MLC1 PE=1 SV=5	0.039	0.968	2	1	1	1	377	41.1	7.49	456		1		0	0	Medium
Q66K14	TBC1 domain family member 9B OS=Homo sapiens GN=TBC1D9B PE=1 SV=3	0.039	0.967	1	1	1	1	1250	140.4	5.25	603		1		0	0	Medium
Q7L2J0	7SK snRNA methylphosphate capping enzyme OS=Homo sapiens GN=MEPCE PE=1 SV=1	0.039	0.966	1	1	1	1	689	74.3	9.57	483		1		0	0	Medium
Q92839	Hyaluronan synthase 1 OS=Homo sapiens GN=HAS1 PE=1 SV=2	0.04	0.965	1	1	1	1	578	64.8	9.19	391		1		0	0	Medium
Q9Y573	Actin-binding protein IPP OS=Homo sapiens GN=IPP PE=2 SV=1	0.04	0.963	3	1	1	1	584	65.2	5.73	78		1		0	0	Medium
Q14624	Inter-alpha-trypsin inhibitor heavy chain H4 OS=Homo sapiens GN=ITIH4 PE=1 SV=4	0.04	0.963	1	1	1	1	930	103.3	6.98	625		1		0	0	Medium
Q9BXJ2	Complement C1q tumor necrosis factor-related protein 7 OS=Homo sapiens GN=C1QTNF7 PE=2 SV=1	0.04	0.963	2	1	2	1	289	30.7	5.26	856		1		0	0	Medium
Q8WWI1	LIM domain only protein 7 OS=Homo sapiens GN=LMO7 PE=1 SV=3	0.04	0.961	0	1	1	1	1683	192.6	8.09	293		1		0	0	Medium
O60583	Cyclin-T2 OS=Homo sapiens GN=CCNT2 PE=1 SV=2	0.04	0.961	2	1	1	1	730	81	8.92	167		1		0	0	Medium
Q9Y462	Zinc finger protein 711 OS=Homo sapiens GN=ZNF711 PE=1 SV=2	0.04	0.959	1	1	1	1	761	86.2	6.87	207		1		0	0	Medium
P30101	Protein disulfide-isomerase A3 OS=Homo sapiens GN=PDIA3 PE=1 SV=4	0.041	0.956	1	1	1	1	505	56.7	6.35	282		1		0	0	Medium
Q6E0U4	Dermokine OS=Homo sapiens OX=9606 GN=DMKN PE=1 SV=3	0.041	0.952	2	1	1	1	476	47.1	7.28	262		1		0	0	Medium
Q9UNM6	26S proteasome non-ATPase regulatory subunit 13 OS=Homo sapiens GN=PSMD13 PE=1 SV=2	0.041	0.952	2	1	1	1	376	42.9	5.81	378		1		0	0	Medium
Q08378	Golgin subfamily A member 3 OS=Homo sapiens GN=GOLGA3 PE=1 SV=2	0.041	0.948	1	1	1	1	1498	167.3	5.44	390		1		0	0	Medium
P01034	Cystatin-C OS=Homo sapiens GN=CST3 PE=1 SV=1	0.041	0.946	5	1	1	1	146	15.8	8.75	431		1		0	0	Medium
Q9NSB8	Homer protein homolog 2 OS=Homo sapiens GN=HOMER2 PE=1 SV=1	0.042	0.945	2	1	1	1	354	40.6	6.38	559		1		0	0	Medium
O95239	Chromosome-associated kinesin KIF4A OS=Homo sapiens GN=KIF4A PE=1 SV=3	0.042	0.943	0	1	1	1	1232	139.8	6.27	384		1		0	0	Medium
P20042	Eukaryotic translation initiation factor 2 subunit 2 OS=Homo sapiens GN=EIF2S2 PE=1 SV=2	0.042	0.939	5	1	1	1	333	38.4	5.8	33		1		0	0	Medium
Q8WYA1	Aryl hydrocarbon receptor nuclear translocator-like protein 2 OS=Homo sapiens OX=9606 GN=ARNTL2 PE=1 SV=2	0.042	0.936	1	1	1	1	636	70.8	7.37	578		1		0	0	Medium
Q9H361	Polyadenylate-binding protein 3 OS=Homo sapiens GN=PABPC3 PE=1 SV=2	0.042	0.933	1	1	1	1	631	70	9.67	381		1		0	0	Medium
Q9NSK0	Kinesin light chain 4 OS=Homo sapiens GN=KLC4 PE=1 SV=3	0.043	0.929	1	1	1	1	619	68.6	6.18	354		1		0	0	Medium

## Sheet: MS IP-Flag
Accession	Description	Exp. q-value: Combined	Sum PEP Score	Coverage [%]	# Peptides	# PSMs	# Unique Peptides	# AAs	MW [kDa]	calc. pI	Score MSPepSearch: MSPepSearch	Score Sequest HT: Sequest HT	# Peptides (by Search Engine): MSPepSearch	# Peptides (by Search Engine): Sequest HT	# Protein Pathway Groups	# Razor Peptides	Protein FDR Confidence: Combined
Q15149	Plectin OS=Homo sapiens GN=PLEC PE=1 SV=3	0	1287.96	51	257	463	251	4684	531.5	5.96	248996	116.69	246	43	0	8	High
P04264	Keratin, type II cytoskeletal 1 OS=Homo sapiens GN=KRT1 PE=1 SV=6	0	980.466	81	146	492	117	644	66	8.12	240818	226.97	126	45	0	35	High
P08670	Vimentin OS=Homo sapiens GN=VIM PE=1 SV=4	0	958.174	93	139	601	125	466	53.6	5.12	315530	158.01	128	38	0	18	High
Q13813	Spectrin alpha chain, non-erythrocytic 1 OS=Homo sapiens GN=SPTAN1 PE=1 SV=3	0	895.948	60	158	281	158	2472	284.4	5.35	145992	83.97	145	27	0	0	High
P35579	Myosin-9 OS=Homo sapiens GN=MYH9 PE=1 SV=4	0	867.41	58	144	302	107	1960	226.4	5.6	146245	92.84	139	24	0	40	High
P15924	Desmoplakin OS=Homo sapiens GN=DSP PE=1 SV=3	0	729.212	47	156	252	156	2871	331.6	6.81	134889	29.36	150	12	0	0	High
P35580	Myosin-10 OS=Homo sapiens GN=MYH10 PE=1 SV=3	0	694.114	53	121	243	83	1976	228.9	5.54	116375	79.35	115	24	0	14	High
P35527	Keratin, type I cytoskeletal 9 OS=Homo sapiens GN=KRT9 PE=1 SV=3	0	684.31	88	88	253	87	623	62	5.24	130345	163.58	75	27	0	0	High
P35908	Keratin, type II cytoskeletal 2 epidermal OS=Homo sapiens GN=KRT2 PE=1 SV=2	0	681.357	92	113	279	83	639	65.4	8	143307	125.83	95	31	0	19	High
P60709	Actin, cytoplasmic 1 OS=Homo sapiens GN=ACTB PE=1 SV=1	0	652.61	86	99	320	21	375	41.7	5.48	165134	88.99	96	17	0	102	High
Q01082	Spectrin beta chain, non-erythrocytic 1 OS=Homo sapiens GN=SPTBN1 PE=1 SV=2	0	640.116	53	118	187	109	2364	274.4	5.57	94798	53.68	106	19	0	9	High
P13645	Keratin, type I cytoskeletal 10 OS=Homo sapiens GN=KRT10 PE=1 SV=6	0	631.84	70	104	289	80	584	58.8	5.21	145259	113.03	92	30	0	32	High
P13647	Keratin, type II cytoskeletal 5 OS=Homo sapiens GN=KRT5 PE=1 SV=3	0	520.779	66	81	230	40	590	62.3	7.74	116941	62.25	78	17	0	18	High
P08779	Keratin, type I cytoskeletal 16 OS=Homo sapiens GN=KRT16 PE=1 SV=4	0	473.685	76	65	172	28	473	51.2	5.05	91677	58.91	65	14	0	2	High
P02533	Keratin, type I cytoskeletal 14 OS=Homo sapiens GN=KRT14 PE=1 SV=4	0	444.569	80	74	185	25	472	51.5	5.16	97587	56.5	69	18	0	44	High
P04259	Keratin, type II cytoskeletal 6B OS=Homo sapiens GN=KRT6B PE=1 SV=5	0	431.58	70	74	198	2	564	60	8	103769	55.77	71	13	0	37	High
P05787	Keratin, type II cytoskeletal 8 OS=Homo sapiens GN=KRT8 PE=1 SV=7	0	431.573	71	66	200	40	483	53.7	5.59	104583	50.61	65	15	0	5	High
P02538	Keratin, type II cytoskeletal 6A OS=Homo sapiens GN=KRT6A PE=1 SV=3	0	429.845	70	73	196	6	564	60	8	101015	60.12	69	15	0	4	High
P48668	Keratin, type II cytoskeletal 6C OS=Homo sapiens GN=KRT6C PE=1 SV=3	0	418.163	67	71	200	1	564	60	8	102194	54.97	68	13	0	0	High
P68133	Actin, alpha skeletal muscle OS=Homo sapiens GN=ACTA1 PE=1 SV=1	0	349.013	59	60	249	7	377	42	5.39	122664	73.76	59	15	0	0	High
O43707	Alpha-actinin-4 OS=Homo sapiens GN=ACTN4 PE=1 SV=2	0	348.55	65	65	114	40	911	104.8	5.44	54926	25.98	60	8	0	27	High
Q7Z406	Myosin-14 OS=Homo sapiens GN=MYH14 PE=1 SV=2	0	268.02	31	60	92	40	1995	227.7	5.6	46017	14.33	58	5	0	0	High
Q9NX58	Cell growth-regulating nucleolar protein OS=Homo sapiens GN=LYAR PE=1 SV=2	0	266.83	54	32	84	32	379	43.6	9.54	32184	96.93	22	18	0	0	High
Q6P2Q9	Pre-mRNA-processing-splicing factor 8 OS=Homo sapiens GN=PRPF8 PE=1 SV=2	0	260.525	27	62	96	62	2335	273.4	8.84	51933	12.76	60	5	0	0	High
Q04695	Keratin, type I cytoskeletal 17 OS=Homo sapiens GN=KRT17 PE=1 SV=2	0	254.84	64	49	117	13	432	48.1	5.02	64967	19.21	48	7	0	1	High
A5A3E0	POTE ankyrin domain family member F OS=Homo sapiens GN=POTEF PE=1 SV=2	0	252.998	15	44	140	1	1075	121.4	6.2	76677	34.02	42	7	0	1	High
P61247	40S ribosomal protein S3a OS=Homo sapiens GN=RPS3A PE=1 SV=2	0	236.146	70	42	127	42	264	29.9	9.73	55525	64.25	36	17	0	0	High
Q9UJV9	Probable ATP-dependent RNA helicase DDX41 OS=Homo sapiens GN=DDX41 PE=1 SV=2	0	227.745	66	40	87	40	622	69.8	6.84	34372	79.18	29	22	0	0	High
P05783	Keratin, type I cytoskeletal 18 OS=Homo sapiens GN=KRT18 PE=1 SV=2	0	219.125	57	41	88	37	430	48	5.45	43215	39.5	36	16	0	1	High
P18621	60S ribosomal protein L17 OS=Homo sapiens GN=RPL17 PE=1 SV=3	0	212.367	53	26	99	26	184	21.4	10.17	47216	48.54	22	10	0	0	High
P23246	Splicing factor, proline- and glutamine-rich OS=Homo sapiens GN=SFPQ PE=1 SV=2	0	202.656	43	31	72	30	707	76.1	9.44	33987	29.14	29	7	0	2	High
O15020	Spectrin beta chain, non-erythrocytic 2 OS=Homo sapiens GN=SPTBN2 PE=1 SV=3	0	202.212	22	48	61	39	2390	271.2	6.11	33585	3	47	1	0	0	High
Q86YZ3	Hornerin OS=Homo sapiens GN=HRNR PE=1 SV=2	0	196.98	23	20	34	20	2850	282.2	10.04	18664	41.03	17	7	0	0	High
Q9UM54	Unconventional myosin-VI OS=Homo sapiens GN=MYO6 PE=1 SV=4	0	196.917	34	40	52	40	1294	149.6	8.53	26834	4.42	39	2	0	0	High
O75643	U5 small nuclear ribonucleoprotein 200 kDa helicase OS=Homo sapiens GN=SNRNP200 PE=1 SV=2	0	194.732	26	49	72	49	2136	244.4	6.06	34405	11.79	48	4	0	0	High
P02768	Serum albumin OS=Homo sapiens GN=ALB PE=1 SV=2	0	192.537	41	34	78	34	609	69.3	6.28	38938	25.24	34	4	0	0	High
P48681	Nestin OS=Homo sapiens GN=NES PE=1 SV=2	0	191.388	29	40	52	40	1621	177.3	4.36	29745	3.13	40	1	0	0	High
Q562R1	Beta-actin-like protein 2 OS=Homo sapiens GN=ACTBL2 PE=1 SV=2	0	188.314	50	36	106	1	376	42	5.59	48413	40.54	34	7	0	0	High
Q9BYX7	Putative beta-actin-like protein 3 OS=Homo sapiens GN=POTEKP PE=5 SV=1	0	181.37	31	35	119	2	375	42	6.33	63110	36.03	31	7	0	0	High
P11142	Heat shock cognate 71 kDa protein OS=Homo sapiens GN=HSPA8 PE=1 SV=1	0	179.95	43	31	44	26	646	70.9	5.52	25776		31		0	4	High
P12814	Alpha-actinin-1 OS=Homo sapiens GN=ACTN1 PE=1 SV=2	0	174.849	42	38	61	12	892	103	5.41	30841	7.95	37	3	0	1	High
P62701	40S ribosomal protein S4, X isoform OS=Homo sapiens GN=RPS4X PE=1 SV=2	0	174.742	69	30	115	30	263	29.6	10.15	58821	32.9	28	9	0	0	High
P62280	40S ribosomal protein S11 OS=Homo sapiens GN=RPS11 PE=1 SV=3	0	172.873	68	26	78	26	158	18.4	10.3	39149	37.81	23	12	0	0	High
O43795	Unconventional myosin-Ib OS=Homo sapiens GN=MYO1B PE=1 SV=3	0	171.797	33	40	57	38	1136	131.9	9.38	28351	2.36	39	1	0	1	High
P14923	Junction plakoglobin OS=Homo sapiens GN=JUP PE=1 SV=3	0	169.717	45	29	56	25	745	81.7	6.14	29604	11.71	28	5	0	6	High
P28340	DNA polymerase delta catalytic subunit OS=Homo sapiens GN=POLD1 PE=1 SV=2	0	161.743	34	35	59	35	1107	123.6	7.03	29208	15.53	33	4	0	0	High
Q00839	Heterogeneous nuclear ribonucleoprotein U OS=Homo sapiens GN=HNRNPU PE=1 SV=6	0	158.95	39	32	49	31	825	90.5	6	25476	7.17	31	3	0	1	High
P11387	DNA topoisomerase 1 OS=Homo sapiens GN=TOP1 PE=1 SV=2	0	157.504	34	32	59	31	765	90.7	9.31	31471	6.58	32	3	0	1	High
O95678	Keratin, type II cytoskeletal 75 OS=Homo sapiens GN=KRT75 PE=1 SV=2	0	157.216	23	30	84	1	551	59.5	7.74	44324	26.41	27	7	0	0	High
O43172	U4/U6 small nuclear ribonucleoprotein Prp4 OS=Homo sapiens GN=PRPF4 PE=1 SV=2	0	151.82	62	26	44	26	522	58.4	7.42	20412	20.43	23	6	0	0	High
O94832	Unconventional myosin-Id OS=Homo sapiens GN=MYO1D PE=1 SV=2	0	150.498	38	36	52	35	1006	116.1	9.39	27270	2.76	35	2	0	0	High
Q07157	Tight junction protein ZO-1 OS=Homo sapiens GN=TJP1 PE=1 SV=3	0	150.073	24	32	40	31	1748	195.3	6.7	19709		32		0	1	High
P35749	Myosin-11 OS=Homo sapiens GN=MYH11 PE=1 SV=3	0	149.209	13	32	70	1	1972	227.2	5.5	31163	19.33	32	6	0	0	High
Q1ED39	Lysine-rich nucleolar protein 1 OS=Homo sapiens GN=KNOP1 PE=1 SV=1	0	147.474	59	30	48	30	458	51.6	9.86	13924	75.62	15	18	0	0	High
Q7Z794	Keratin, type II cytoskeletal 1b OS=Homo sapiens GN=KRT77 PE=2 SV=3	0	145.066	35	29	72	12	578	61.9	5.99	40077	14	28	3	0	0	High
Q02413	Desmoglein-1 OS=Homo sapiens GN=DSG1 PE=1 SV=2	0	144.85	26	24	42	24	1049	113.7	5.03	22079	15.5	21	5	0	0	High
P62750	60S ribosomal protein L23a OS=Homo sapiens GN=RPL23A PE=1 SV=1	0	144.017	51	18	77	18	156	17.7	10.45	39599	17.33	18	6	0	0	High
P12035	Keratin, type II cytoskeletal 3 OS=Homo sapiens GN=KRT3 PE=1 SV=3	0	142.409	19	26	66	2	628	64.4	6.48	35523	20.62	24	5	0	1	High
O43290	U4/U6.U5 tri-snRNP-associated protein 1 OS=Homo sapiens GN=SART1 PE=1 SV=1	0	139.95	35	25	40	25	800	90.2	6.13	18037	8.06	21	5	0	0	High
P58107	Epiplakin OS=Homo sapiens GN=EPPK1 PE=1 SV=2	0	136.623	24	34	45	28	5090	555.3	5.6	25379		34		0	0	High
Q9UHB6	LIM domain and actin-binding protein 1 OS=Homo sapiens GN=LIMA1 PE=1 SV=1	0	135.881	42	27	39	27	759	85.2	6.84	21301	2.86	26	1	0	0	High
P0DMV9	Heat shock 70 kDa protein 1B OS=Homo sapiens GN=HSPA1B PE=1 SV=1	0	133.718	43	27	40	23	641	70	5.66	20305	8.8	27	2	0	0	High
Q5VWQ0	Round spermatid basic protein 1 OS=Homo sapiens GN=RSBN1 PE=1 SV=2	0	133.443	40	28	48	26	802	90	8.6	15194	67.74	15	15	0	2	High
P49848	Transcription initiation factor TFIID subunit 6 OS=Homo sapiens GN=TAF6 PE=1 SV=1	0	132.986	49	28	41	28	677	72.6	8.6	15210	33.41	20	10	0	0	High
P16403	Histone H1.2 OS=Homo sapiens GN=HIST1H1C PE=1 SV=2	0	131.996	41	25	79	1	213	21.4	10.93	31983	51.38	21	11	0	0	High
P10412	Histone H1.4 OS=Homo sapiens GN=HIST1H1E PE=1 SV=2	0	130.759	40	25	79	1	219	21.9	11.03	31660	51.38	21	11	0	30	High
Q5T3I0	G patch domain-containing protein 4 OS=Homo sapiens GN=GPATCH4 PE=1 SV=2	0	129.801	48	21	38	21	446	50.4	9.63	14051	48.55	14	13	0	0	High
Q5D862	Filaggrin-2 OS=Homo sapiens GN=FLG2 PE=1 SV=1	0	126.694	16	18	28	18	2391	247.9	8.31	12572	15.92	15	4	0	0	High
O00159	Unconventional myosin-Ic OS=Homo sapiens GN=MYO1C PE=1 SV=4	0	126.077	32	33	47	32	1063	121.6	9.41	25548	2.16	33	1	0	0	High
O75533	Splicing factor 3B subunit 1 OS=Homo sapiens GN=SF3B1 PE=1 SV=3	0	125.821	26	29	40	29	1304	145.7	7.09	20597		29		0	0	High
Q96SB3	Neurabin-2 OS=Homo sapiens GN=PPP1R9B PE=1 SV=2	0	125.437	30	25	35	24	815	89.1	4.97	17184	27.58	18	8	0	1	High
Q10570	Cleavage and polyadenylation specificity factor subunit 1 OS=Homo sapiens GN=CPSF1 PE=1 SV=2	0	123.625	22	29	45	28	1443	160.8	6.4	22038	3.98	28	2	0	1	High
Q15029	116 kDa U5 small nuclear ribonucleoprotein component OS=Homo sapiens GN=EFTUD2 PE=1 SV=1	0	121.812	27	24	47	23	972	109.4	5	24491	0	24	1	0	1	High
P07197	Neurofilament medium polypeptide OS=Homo sapiens GN=NEFM PE=1 SV=3	0	120.568	26	24	48	19	916	102.4	4.91	25613	6.7	23	2	0	3	High
Q9BVP2	Guanine nucleotide-binding protein-like 3 OS=Homo sapiens GN=GNL3 PE=1 SV=2	0	119.782	36	23	58	23	549	62	9.16	25092	28.55	21	10	0	0	High
P19012	Keratin, type I cytoskeletal 15 OS=Homo sapiens GN=KRT15 PE=1 SV=3	0	118.865	21	21	55	3	456	49.2	4.77	30274	17	21	5	0	0	High
Q16352	Alpha-internexin OS=Homo sapiens GN=INA PE=1 SV=2	0	118.745	39	22	56	17	499	55.4	5.4	32378	6.66	22	3	0	0	High
P62241	40S ribosomal protein S8 OS=Homo sapiens GN=RPS8 PE=1 SV=2	0	117.557	60	18	50	18	208	24.2	10.32	27041	17.87	17	6	0	0	High
Q15542	Transcription initiation factor TFIID subunit 5 OS=Homo sapiens GN=TAF5 PE=1 SV=3	0	117.313	30	22	37	22	800	86.8	5.64	14788	32.55	16	9	0	0	High
Q14684	Ribosomal RNA processing protein 1 homolog B OS=Homo sapiens GN=RRP1B PE=1 SV=3	0	117.021	38	21	34	21	758	84.4	9.76	17254	6.96	19	2	0	0	High
P21333	Filamin-A OS=Homo sapiens GN=FLNA PE=1 SV=4	0	116.695	13	27	33	24	2647	280.6	6.06	16112		27		0	3	High
P08727	Keratin, type I cytoskeletal 19 OS=Homo sapiens GN=KRT19 PE=1 SV=4	0	115.941	21	23	67	1	400	44.1	5.14	38890	12.59	22	4	0	0	High
P20700	Lamin-B1 OS=Homo sapiens GN=LMNB1 PE=1 SV=2	0	111.094	38	22	35	21	586	66.4	5.16	17962		22		0	1	High
Q99459	Cell division cycle 5-like protein OS=Homo sapiens GN=CDC5L PE=1 SV=2	0	110.769	38	26	38	26	802	92.2	8.18	18027	7.69	25	2	0	0	High
P42285	Superkiller viralicidic activity 2-like 2 OS=Homo sapiens GN=SKIV2L2 PE=1 SV=3	0	109.728	25	23	38	23	1042	117.7	6.52	15866	6.73	22	3	0	0	High
O60306	Intron-binding protein aquarius OS=Homo sapiens GN=AQR PE=1 SV=4	0	109.717	16	24	38	23	1485	171.2	6.37	18287	12.43	21	4	0	0	High
Q5T749	Keratinocyte proline-rich protein OS=Homo sapiens GN=KPRP PE=1 SV=1	0	108.546	48	18	30	18	579	64.1	8.27	14780	18.35	14	5	0	0	High
Q8N1N4	Keratin, type II cytoskeletal 78 OS=Homo sapiens GN=KRT78 PE=2 SV=2	0	107.664	32	26	54	13	520	56.8	6.02	27288	15.62	26	3	0	0	High
Q15233	Non-POU domain-containing octamer-binding protein OS=Homo sapiens GN=NONO PE=1 SV=4	0	107.173	42	24	45	23	471	54.2	8.95	21784	10.09	23	4	0	0	High
Q16643	Drebrin OS=Homo sapiens GN=DBN1 PE=1 SV=4	0	106.019	40	20	29	20	649	71.4	4.45	14048	9.73	18	4	0	0	High
Q92841	Probable ATP-dependent RNA helicase DDX17 OS=Homo sapiens GN=DDX17 PE=1 SV=2	0	105.354	36	26	31	18	729	80.2	8.27	17027		26		0	7	High
Q96GQ7	Probable ATP-dependent RNA helicase DDX27 OS=Homo sapiens GN=DDX27 PE=1 SV=2	0	105.312	32	26	47	26	796	89.8	9.28	22320	6.42	25	4	0	0	High
Q6PCB5	Round spermatid basic protein 1-like protein OS=Homo sapiens GN=RSBN1L PE=1 SV=2	0	105.256	33	24	43	22	846	94.8	8.78	14194	51.41	12	14	0	0	High
O76094	Signal recognition particle subunit SRP72 OS=Homo sapiens GN=SRP72 PE=1 SV=3	0	102.206	38	23	33	23	671	74.6	9.26	14802	18.45	20	6	0	0	High
Q9BZJ0	Crooked neck-like protein 1 OS=Homo sapiens GN=CRNKL1 PE=1 SV=4	0	99.61	28	24	35	24	848	100.4	8	16191	7.07	22	5	0	0	High
Q9P2M7	Cingulin OS=Homo sapiens GN=CGN PE=1 SV=2	0	97.972	23	24	29	24	1197	136.3	5.54	14174	2.96	23	1	0	0	High
Q5JTH9	RRP12-like protein OS=Homo sapiens GN=RRP12 PE=1 SV=2	0	96.856	19	25	38	24	1297	143.6	8.75	19386	3.14	25	1	0	1	High
Q96N67	Dedicator of cytokinesis protein 7 OS=Homo sapiens GN=DOCK7 PE=1 SV=4	0	96.031	11	22	28	22	2140	242.4	6.8	12469	3.33	21	1	0	0	High
P11021	78 kDa glucose-regulated protein OS=Homo sapiens GN=HSPA5 PE=1 SV=2	0	95.781	31	19	28	17	654	72.3	5.16	14724		19		0	0	High
P27635	60S ribosomal protein L10 OS=Homo sapiens GN=RPL10 PE=1 SV=4	0	95.737	59	17	41	17	214	24.6	10.08	19807	16.88	17	7	0	0	High
O00268	Transcription initiation factor TFIID subunit 4 OS=Homo sapiens GN=TAF4 PE=1 SV=2	0	95.375	19	17	28	17	1085	110	9.94	10294	35.36	10	10	0	0	High
P26373	60S ribosomal protein L13 OS=Homo sapiens GN=RPL13 PE=1 SV=4	0	94.278	53	14	45	14	211	24.2	11.65	20792	20.23	12	7	0	0	High
Q14692	Ribosome biogenesis protein BMS1 homolog OS=Homo sapiens GN=BMS1 PE=1 SV=1	0	93.619	20	21	29	21	1282	145.7	6.44	14123	0	21	1	0	0	High
Q92922	SWI/SNF complex subunit SMARCC1 OS=Homo sapiens GN=SMARCC1 PE=1 SV=3	0	91.309	19	20	25	20	1105	122.8	5.76	13511		20		0	0	High
O43395	U4/U6 small nuclear ribonucleoprotein Prp3 OS=Homo sapiens GN=PRPF3 PE=1 SV=2	0	89	26	16	36	16	683	77.5	9.5	18509	5.67	16	2	0	0	High
Q5QNW6	Histone H2B type 2-F OS=Homo sapiens GN=HIST2H2BF PE=1 SV=3	0	88.246	49	14	43	2	126	13.9	10.32	22013	19.76	12	5	0	0	High
P61254	60S ribosomal protein L26 OS=Homo sapiens GN=RPL26 PE=1 SV=1	0	88	60	17	53	2	145	17.2	10.55	24887	26.4	15	10	0	23	High
Q71U36	Tubulin alpha-1A chain OS=Homo sapiens GN=TUBA1A PE=1 SV=1	0	87.886	43	19	36	19	451	50.1	5.06	18963	2.6	18	1	0	0	High
Q9H0A0	RNA cytidine acetyltransferase OS=Homo sapiens GN=NAT10 PE=1 SV=2	0	86.38	19	20	24	20	1025	115.7	8.27	13574	3.28	19	1	0	0	High
Q9UNX3	60S ribosomal protein L26-like 1 OS=Homo sapiens GN=RPL26L1 PE=1 SV=1	0	85.453	60	17	46	2	145	17.2	10.55	22295	22.86	15	10	0	0	High
P62269	40S ribosomal protein S18 OS=Homo sapiens GN=RPS18 PE=1 SV=3	0	84.97	64	19	38	19	152	17.7	10.99	22598	5.46	18	2	0	0	High
P39023	60S ribosomal protein L3 OS=Homo sapiens GN=RPL3 PE=1 SV=2	0	84.691	39	20	34	20	403	46.1	10.18	16882	7.19	19	2	0	0	High
Q9H6F5	Coiled-coil domain-containing protein 86 OS=Homo sapiens GN=CCDC86 PE=1 SV=1	0	84.264	39	12	27	12	360	40.2	10.33	13992	2.84	12	1	0	0	High
Q9UMS4	Pre-mRNA-processing factor 19 OS=Homo sapiens GN=PRPF19 PE=1 SV=1	0	83.748	37	14	25	14	504	55.1	6.61	10335	8.71	12	3	0	0	High
Q8IY81	pre-rRNA processing protein FTSJ3 OS=Homo sapiens GN=FTSJ3 PE=1 SV=2	0	83.615	24	17	27	17	847	96.5	8.4	15044	1.72	17	1	0	0	High
O43660	Pleiotropic regulator 1 OS=Homo sapiens GN=PLRG1 PE=1 SV=1	0	83.338	36	16	22	16	514	57.2	9.17	9736	2.38	15	1	0	0	High
P52272	Heterogeneous nuclear ribonucleoprotein M OS=Homo sapiens GN=HNRNPM PE=1 SV=3	0	83.067	30	23	36	23	730	77.5	8.7	18177		23		0	0	High
P08729	Keratin, type II cytoskeletal 7 OS=Homo sapiens GN=KRT7 PE=1 SV=5	0	82.356	17	16	51	1	469	51.4	5.48	27168	17.92	14	5	0	0	High
P19474	E3 ubiquitin-protein ligase TRIM21 OS=Homo sapiens GN=TRIM21 PE=1 SV=1	0	82.093	39	18	26	18	475	54.1	6.38	13136	13.73	16	4	0	0	High
Q13435	Splicing factor 3B subunit 2 OS=Homo sapiens GN=SF3B2 PE=1 SV=2	0	81.888	24	18	24	18	895	100.2	5.67	11412		18		0	0	High
P42766	60S ribosomal protein L35 OS=Homo sapiens GN=RPL35 PE=1 SV=2	0	81.71	40	10	63	9	123	14.5	11.05	29503	22.73	9	5	0	1	High
Q96DI7	U5 small nuclear ribonucleoprotein 40 kDa protein OS=Homo sapiens GN=SNRNP40 PE=1 SV=1	0	81.432	49	15	22	15	357	39.3	8.1	11365		15		0	0	High
Q9HCS7	Pre-mRNA-splicing factor SYF1 OS=Homo sapiens GN=XAB2 PE=1 SV=2	0	81.376	22	20	29	20	855	99.9	6.23	15113	4.19	19	2	0	0	High
P21675	Transcription initiation factor TFIID subunit 1 OS=Homo sapiens GN=TAF1 PE=1 SV=2	0	81.028	15	23	27	23	1872	212.5	5.07	7470	38.18	10	13	0	0	High
P17844	Probable ATP-dependent RNA helicase DDX5 OS=Homo sapiens GN=DDX5 PE=1 SV=1	0	80.74	30	20	28	12	614	69.1	8.92	16713		20		0	0	High
P49411	Elongation factor Tu, mitochondrial OS=Homo sapiens GN=TUFM PE=1 SV=2	0	80.001	48	19	28	19	452	49.5	7.61	13815		19		0	0	High
P38646	Stress-70 protein, mitochondrial OS=Homo sapiens GN=HSPA9 PE=1 SV=2	0	79.308	32	20	23	19	679	73.6	6.16	12971		20		0	0	High
Q6WCQ1	Myosin phosphatase Rho-interacting protein OS=Homo sapiens GN=MPRIP PE=1 SV=3	0	79.288	22	20	23	20	1025	116.5	6.21	9546	6.37	17	3	0	0	High
Q9Y580	RNA-binding protein 7 OS=Homo sapiens GN=RBM7 PE=1 SV=1	0	79.113	67	15	25	15	266	30.5	9.57	9490	13.35	11	5	0	0	High
Q6NZY4	Zinc finger CCHC domain-containing protein 8 OS=Homo sapiens GN=ZCCHC8 PE=1 SV=2	0	78.63	31	16	26	16	707	78.5	4.87	11642	16.82	13	4	0	0	High
Q9UHB9	Signal recognition particle subunit SRP68 OS=Homo sapiens GN=SRP68 PE=1 SV=2	0	78.148	36	19	28	19	627	70.7	8.56	14989		19		0	0	High
P62805	Histone H4 OS=Homo sapiens GN=HIST1H4A PE=1 SV=2	0	78.124	56	15	36	15	103	11.4	11.36	17576	8.93	15	3	0	0	High
Q16778	Histone H2B type 2-E OS=Homo sapiens GN=HIST2H2BE PE=1 SV=3	0	77.907	49	14	39	2	126	13.9	10.32	19804	17.3	12	5	0	16	High
O43143	Pre-mRNA-splicing factor ATP-dependent RNA helicase DHX15 OS=Homo sapiens GN=DHX15 PE=1 SV=2	0	77.9	26	19	34	18	795	90.9	7.46	16045		19		0	1	High
Q14980	Nuclear mitotic apparatus protein 1 OS=Homo sapiens GN=NUMA1 PE=1 SV=2	0	76.944	10	17	17	17	2115	238.1	5.78	9259		17		0	0	High
O14950	Myosin regulatory light chain 12B OS=Homo sapiens GN=MYL12B PE=1 SV=2	0	76.513	60	13	31	13	172	19.8	4.84	15665	8.63	13	3	0	0	High
O60264	SWI/SNF-related matrix-associated actin-dependent regulator of chromatin subfamily A member 5 OS=Homo sapiens GN=SMARCA5 PE=1 SV=1	0	76.459	18	21	22	13	1052	121.8	8.09	11152	2.29	20	1	0	7	High
Q9NVP1	ATP-dependent RNA helicase DDX18 OS=Homo sapiens GN=DDX18 PE=1 SV=2	0	76.098	31	18	25	18	670	75.4	9.5	11517	4.96	17	1	0	0	High
P46781	40S ribosomal protein S9 OS=Homo sapiens GN=RPS9 PE=1 SV=3	0	75.886	55	18	41	18	194	22.6	10.65	20123	13.38	18	6	0	0	High
P23396	40S ribosomal protein S3 OS=Homo sapiens GN=RPS3 PE=1 SV=2	0	75.712	64	17	28	17	243	26.7	9.66	17592		17		0	0	High
O60508	Pre-mRNA-processing factor 17 OS=Homo sapiens GN=CDC40 PE=1 SV=1	0	75.426	40	19	26	19	579	65.5	7.06	11113	5.88	17	2	0	0	High
Q9Y230	RuvB-like 2 OS=Homo sapiens GN=RUVBL2 PE=1 SV=3	0	74.422	37	16	25	16	463	51.1	5.64	13777	3.13	15	1	0	0	High
P07437	Tubulin beta chain OS=Homo sapiens GN=TUBB PE=1 SV=2	0	73.186	44	15	27	3	444	49.6	4.89	12080	4.29	15	1	0	12	High
Q96ME7	Zinc finger protein 512 OS=Homo sapiens GN=ZNF512 PE=1 SV=2	0	72.814	34	15	23	15	567	64.6	9.76	9326	7.38	14	2	0	0	High
Q15361	Transcription termination factor 1 OS=Homo sapiens GN=TTF1 PE=1 SV=3	0	72.626	25	15	17	15	905	103	9.38	5718	20.82	9	7	0	0	High
P22087	rRNA 2'-O-methyltransferase fibrillarin OS=Homo sapiens GN=FBL PE=1 SV=2	0	72.539	43	14	24	14	321	33.8	10.18	11648	12.75	12	3	0	0	High
Q9Y265	RuvB-like 1 OS=Homo sapiens GN=RUVBL1 PE=1 SV=1	0	72.115	37	13	25	13	456	50.2	6.42	13332	2.61	13	1	0	0	High
P61158	Actin-related protein 3 OS=Homo sapiens GN=ACTR3 PE=1 SV=3	0	72.08	44	14	20	14	418	47.3	5.88	10917	1.69	13	1	0	0	High
O14744	Protein arginine N-methyltransferase 5 OS=Homo sapiens GN=PRMT5 PE=1 SV=4	0	71.375	32	18	31	18	637	72.6	6.29	12366	6.69	17	4	0	0	High
P31943	Heterogeneous nuclear ribonucleoprotein H OS=Homo sapiens GN=HNRNPH1 PE=1 SV=4	0	71.203	34	15	24	6	449	49.2	6.3	12608	2.67	15	2	0	10	High
Q9NYL9	Tropomodulin-3 OS=Homo sapiens GN=TMOD3 PE=1 SV=1	0	70.609	43	13	16	13	352	39.6	5.19	8221	2.32	13	1	0	0	High
P62263	40S ribosomal protein S14 OS=Homo sapiens GN=RPS14 PE=1 SV=3	0	70.586	54	12	20	12	151	16.3	10.05	10943	3.68	12	1	0	0	High
P02545	Prelamin-A/C OS=Homo sapiens GN=LMNA PE=1 SV=1	0	69.99	23	16	23	15	664	74.1	7.02	11939	1.89	16	1	0	0	High
Q969H0	F-box/WD repeat-containing protein 7 OS=Homo sapiens OX=9606 GN=FBXW7 PE=1 SV=1	0	68.807	40	21	28	21	707	79.6	5.8	2892	71.64	3	19	0	0	High
Q9HBM6	Transcription initiation factor TFIID subunit 9B OS=Homo sapiens GN=TAF9B PE=1 SV=1	0	68.453	57	14	24	5	251	27.6	9.55	13702	4.01	13	1	0	0	High
Q9BU76	Multiple myeloma tumor-associated protein 2 OS=Homo sapiens GN=MMTAG2 PE=1 SV=1	0	68.006	41	11	25	11	263	29.4	10.02	11006	12.16	11	3	0	0	High
Q02539	Histone H1.1 OS=Homo sapiens GN=HIST1H1A PE=1 SV=3	0	67.793	25	14	26	1	215	21.8	10.99	9845	27.93	11	7	0	0	High
P81605	Dermcidin OS=Homo sapiens GN=DCD PE=1 SV=2	0	67.764	55	8	21	8	110	11.3	6.54	10504	15.42	6	4	0	0	High
Q7Z3Y8	Keratin, type I cytoskeletal 27 OS=Homo sapiens GN=KRT27 PE=1 SV=2	0	67.609	9	11	37	1	459	49.8	5.05	19624	8.09	11	1	0	0	High
P28799	Granulins OS=Homo sapiens GN=GRN PE=1 SV=2	0	67.583	21	13	27	13	593	63.5	6.83	9066	41.47	7	7	0	0	High
Q9C0J8	pre-mRNA 3' end processing protein WDR33 OS=Homo sapiens GN=WDR33 PE=1 SV=2	0	67.508	19	19	28	19	1336	145.8	9.17	10447	13.89	15	4	0	0	High
Q6P1X5	Transcription initiation factor TFIID subunit 2 OS=Homo sapiens GN=TAF2 PE=1 SV=3	0	67.307	19	18	25	18	1199	136.9	8.19	7425	27.9	9	10	0	0	High
P06396	Gelsolin OS=Homo sapiens GN=GSN PE=1 SV=1	0	66.922	23	18	20	18	782	85.6	6.28	10384		18		0	0	High
P05141	ADP/ATP translocase 2 OS=Homo sapiens GN=SLC25A5 PE=1 SV=7	0	66.734	34	16	28	16	298	32.8	9.69	13362	7.33	16	2	0	0	High
Q9BYG3	MKI67 FHA domain-interacting nucleolar phosphoprotein OS=Homo sapiens GN=NIFK PE=1 SV=1	0	65.812	41	13	18	13	293	34.2	9.88	9691	2.29	12	1	0	0	High
Q08188	Protein-glutamine gamma-glutamyltransferase E OS=Homo sapiens GN=TGM3 PE=1 SV=4	0	65.688	22	14	18	14	693	76.6	5.86	11559		14		0	0	High
P62979	Ubiquitin-40S ribosomal protein S27a OS=Homo sapiens GN=RPS27A PE=1 SV=2	0	65.131	50	11	34	3	156	18	9.64	14830	13.54	11	2	0	8	High
O43491	Band 4.1-like protein 2 OS=Homo sapiens GN=EPB41L2 PE=1 SV=1	0	65.055	15	16	16	14	1005	112.5	5.44	8700	2.31	15	1	0	2	High
Q15393	Splicing factor 3B subunit 3 OS=Homo sapiens GN=SF3B3 PE=1 SV=4	0	64.965	14	17	24	17	1217	135.5	5.26	12622		17		0	0	High
O00541	Pescadillo homolog OS=Homo sapiens GN=PES1 PE=1 SV=1	0	64.791	23	14	23	14	588	68	7.33	12386	2.77	14	1	0	0	High
P62847	40S ribosomal protein S24 OS=Homo sapiens GN=RPS24 PE=1 SV=1	0	64.409	28	10	49	10	133	15.4	10.78	22796	11.48	9	2	0	0	High
P68371	Tubulin beta-4B chain OS=Homo sapiens GN=TUBB4B PE=1 SV=1	0	64.27	40	14	22	2	445	49.8	4.89	9589	4.29	14	1	0	0	High
P62753	40S ribosomal protein S6 OS=Homo sapiens GN=RPS6 PE=1 SV=1	0	63.882	34	12	30	12	249	28.7	10.84	16657	2.37	11	1	0	0	High
P07355	Annexin A2 OS=Homo sapiens GN=ANXA2 PE=1 SV=2	0	63.167	46	15	23	15	339	38.6	7.75	12195		15		0	0	High
Q14247	Src substrate cortactin OS=Homo sapiens GN=CTTN PE=1 SV=2	0	62.526	23	14	21	14	550	61.5	5.4	12086		14		0	0	High
P47756	F-actin-capping protein subunit beta OS=Homo sapiens GN=CAPZB PE=1 SV=4	0	62.424	40	13	20	13	277	31.3	5.59	10298	1.73	13	1	0	0	High
P36873	Serine/threonine-protein phosphatase PP1-gamma catalytic subunit OS=Homo sapiens GN=PPP1CC PE=1 SV=1	0	62.292	39	12	20	3	323	37	6.54	11475		12		0	9	High
Q08554	Desmocollin-1 OS=Homo sapiens GN=DSC1 PE=1 SV=2	0	61.087	16	11	17	11	894	99.9	5.43	8183	8.42	9	3	0	0	High
Q9HCM4	Band 4.1-like protein 5 OS=Homo sapiens GN=EPB41L5 PE=1 SV=3	0	60.732	16	11	13	11	733	81.8	6.58	6353	10.04	10	2	0	0	High
P04406	Glyceraldehyde-3-phosphate dehydrogenase OS=Homo sapiens GN=GAPDH PE=1 SV=3	0	60.414	36	13	20	13	335	36	8.46	10357	2.71	12	1	0	0	High
Q15459	Splicing factor 3A subunit 1 OS=Homo sapiens GN=SF3A1 PE=1 SV=1	0	59.997	16	14	21	14	793	88.8	5.22	10348		14		0	0	High
Q9H8M2	Bromodomain-containing protein 9 OS=Homo sapiens GN=BRD9 PE=1 SV=2	0	59.932	29	12	14	12	597	67	6.19	5068	20.57	7	6	0	0	High
Q9Y4I1	Unconventional myosin-Va OS=Homo sapiens GN=MYO5A PE=1 SV=2	0	59.75	8	13	14	11	1855	215.3	8.48	8662		13		0	2	High
P25098	Beta-adrenergic receptor kinase 1 OS=Homo sapiens GN=ADRBK1 PE=1 SV=2	0	59.575	21	15	21	11	689	79.5	7.28	11116		15		0	4	High
P07237	Protein disulfide-isomerase OS=Homo sapiens GN=P4HB PE=1 SV=3	0	59.498	31	15	18	15	508	57.1	4.87	8683		15		0	0	High
P52907	F-actin-capping protein subunit alpha-1 OS=Homo sapiens GN=CAPZA1 PE=1 SV=3	0	59.467	43	11	15	6	286	32.9	5.69	8004	6.58	10	2	0	6	High
P62841	40S ribosomal protein S15 OS=Homo sapiens GN=RPS15 PE=1 SV=2	0	59.157	54	10	26	10	145	17	10.39	8663	11.97	9	3	0	0	High
O96019	Actin-like protein 6A OS=Homo sapiens GN=ACTL6A PE=1 SV=1	0	59.141	33	11	13	10	429	47.4	5.6	7611		11		0	0	High
Q4VCS5	Angiomotin OS=Homo sapiens GN=AMOT PE=1 SV=1	0	59.075	24	20	23	20	1084	118	7.64	4071	51.29	5	16	0	0	High
P46777	60S ribosomal protein L5 OS=Homo sapiens GN=RPL5 PE=1 SV=3	0	58.823	39	11	23	11	297	34.3	9.72	11799	3.62	11	1	0	0	High
Q9BZE4	Nucleolar GTP-binding protein 1 OS=Homo sapiens GN=GTPBP4 PE=1 SV=3	0	58.783	19	12	15	12	634	73.9	9.5	8148	3.15	12	1	0	0	High
Q9Y2X3	Nucleolar protein 58 OS=Homo sapiens GN=NOP58 PE=1 SV=1	0	58.757	22	12	13	12	529	59.5	8.92	7552		12		0	0	High
Q16594	Transcription initiation factor TFIID subunit 9 OS=Homo sapiens GN=TAF9 PE=1 SV=1	0	58.512	55	15	24	6	264	29	8.66	12401	2.94	14	1	0	9	High
Q03701	CCAAT/enhancer-binding protein zeta OS=Homo sapiens GN=CEBPZ PE=1 SV=3	0	58.249	11	13	18	13	1054	120.9	5.94	8306		13		0	0	High
P35609	Alpha-actinin-2 OS=Homo sapiens GN=ACTN2 PE=1 SV=1	0	58.145	15	14	26	2	894	103.8	5.45	11897	6.92	11	3	0	0	High
Q15545	Transcription initiation factor TFIID subunit 7 OS=Homo sapiens GN=TAF7 PE=1 SV=1	0	58.089	49	13	21	13	349	40.2	5.2	7815	22.09	8	5	0	0	High
P25311	Zinc-alpha-2-glycoprotein OS=Homo sapiens GN=AZGP1 PE=1 SV=2	0	57.937	33	12	17	12	298	34.2	6.05	9146		12		0	0	High
O95639	Cleavage and polyadenylation specificity factor subunit 4 OS=Homo sapiens GN=CPSF4 PE=1 SV=1	0	57.927	45	10	17	10	269	30.2	8.31	6168	14.24	8	5	0	0	High
P68104	Elongation factor 1-alpha 1 OS=Homo sapiens GN=EEF1A1 PE=1 SV=1	0	57.775	23	10	15	10	462	50.1	9.01	7985	7.61	10	2	0	0	High
P62136	Serine/threonine-protein phosphatase PP1-alpha catalytic subunit OS=Homo sapiens GN=PPP1CA PE=1 SV=1	0	57.343	40	12	19	3	330	37.5	6.33	9944		12		0	0	High
P08238	Heat shock protein HSP 90-beta OS=Homo sapiens GN=HSP90AB1 PE=1 SV=4	0	56.497	21	13	14	7	724	83.2	5.03	8218		13		0	4	High
P49756	RNA-binding protein 25 OS=Homo sapiens GN=RBM25 PE=1 SV=3	0	56.442	16	13	21	13	843	100.1	6.32	9931		13		0	0	High
P61160	Actin-related protein 2 OS=Homo sapiens GN=ACTR2 PE=1 SV=1	0	56.001	37	14	20	14	394	44.7	6.74	9842	2.86	14	1	0	0	High
Q9BVJ6	U3 small nucleolar RNA-associated protein 14 homolog A OS=Homo sapiens GN=UTP14A PE=1 SV=1	0	55.921	22	14	16	14	771	87.9	7.87	7136	6.15	12	2	0	0	High
Q6KB66	Keratin, type II cytoskeletal 80 OS=Homo sapiens GN=KRT80 PE=1 SV=2	0	55.577	26	14	20	11	452	50.5	5.67	12012		14		0	0	High
P46776	60S ribosomal protein L27a OS=Homo sapiens GN=RPL27A PE=1 SV=2	0	55.4	39	8	27	8	148	16.6	11	12002	18.83	7	5	0	0	High
O00571	ATP-dependent RNA helicase DDX3X OS=Homo sapiens GN=DDX3X PE=1 SV=3	0	55.254	28	17	22	15	662	73.2	7.18	11647	2.33	17	1	0	1	High
O43447	Peptidyl-prolyl cis-trans isomerase H OS=Homo sapiens GN=PPIH PE=1 SV=1	0	55.011	53	10	18	10	177	19.2	8.07	8656	5.67	9	2	0	0	High
O15144	Actin-related protein 2/3 complex subunit 2 OS=Homo sapiens GN=ARPC2 PE=1 SV=1	0	53.719	30	10	13	10	300	34.3	7.36	7185		10		0	0	High
P62899	60S ribosomal protein L31 OS=Homo sapiens GN=RPL31 PE=1 SV=1	0	53.249	45	11	27	11	125	14.5	10.54	15516	2.88	11	1	0	0	High
Q9UKF6	Cleavage and polyadenylation specificity factor subunit 3 OS=Homo sapiens GN=CPSF3 PE=1 SV=1	0	53.052	19	12	20	12	684	77.4	5.6	8608	6.46	10	3	0	0	High
P21741	Midkine OS=Homo sapiens GN=MDK PE=1 SV=1	0	52.845	38	6	13	6	143	15.6	9.79	5089	18.53	5	5	0	0	High
P78527	DNA-dependent protein kinase catalytic subunit OS=Homo sapiens GN=PRKDC PE=1 SV=3	0	52.622	3	16	18	16	4128	468.8	7.12	8999		16		0	0	High
P38919	Eukaryotic initiation factor 4A-III OS=Homo sapiens GN=EIF4A3 PE=1 SV=4	0	52.552	29	12	15	9	411	46.8	6.73	7513	3.02	11	1	0	2	High
Q9H5Z1	Probable ATP-dependent RNA helicase DHX35 OS=Homo sapiens GN=DHX35 PE=1 SV=2	0	52.257	24	13	15	13	703	78.9	8.59	5587	12.29	9	4	0	0	High
P41219	Peripherin OS=Homo sapiens GN=PRPH PE=1 SV=2	0	51.982	9	11	37	1	470	53.6	5.47	18362	12.5	10	3	0	0	High
P07900	Heat shock protein HSP 90-alpha OS=Homo sapiens GN=HSP90AA1 PE=1 SV=5	0	51.504	18	12	13	7	732	84.6	5.02	7397		12		0	0	High
P60660	Myosin light polypeptide 6 OS=Homo sapiens GN=MYL6 PE=1 SV=2	0	50.935	48	7	30	5	151	16.9	4.65	14868	10.8	7	3	0	3	High
P15880	40S ribosomal protein S2 OS=Homo sapiens GN=RPS2 PE=1 SV=2	0	50.87	36	12	27	12	293	31.3	10.24	14171		12		0	0	High
Q06830	Peroxiredoxin-1 OS=Homo sapiens GN=PRDX1 PE=1 SV=1	0	50.755	63	12	26	8	199	22.1	8.13	11618	11.65	12	3	0	6	High
O75369	Filamin-B OS=Homo sapiens GN=FLNB PE=1 SV=2	0	50.138	7	14	15	11	2602	278	5.73	6937	1.74	13	1	0	0	High
Q00610	Clathrin heavy chain 1 OS=Homo sapiens GN=CLTC PE=1 SV=5	0	49.997	8	13	17	13	1675	191.5	5.69	6913	2.1	13	1	0	0	High
P12268	Inosine-5'-monophosphate dehydrogenase 2 OS=Homo sapiens GN=IMPDH2 PE=1 SV=2	0	49.898	22	10	14	10	514	55.8	6.9	7360		10		0	0	High
Q9Y2W1	Thyroid hormone receptor-associated protein 3 OS=Homo sapiens GN=THRAP3 PE=1 SV=2	0	49.874	10	11	14	10	955	108.6	10.15	8495	2.93	10	1	0	1	High
P62277	40S ribosomal protein S13 OS=Homo sapiens GN=RPS13 PE=1 SV=2	0	49.62	43	9	36	9	151	17.2	10.54	12698	15.36	9	4	0	0	High
Q9UNP9	Peptidyl-prolyl cis-trans isomerase E OS=Homo sapiens GN=PPIE PE=1 SV=1	0	49.594	39	10	15	10	301	33.4	5.6	7481		10		0	0	High
P61353	60S ribosomal protein L27 OS=Homo sapiens GN=RPL27 PE=1 SV=2	0	49.396	45	9	18	9	136	15.8	10.56	7847	9.53	7	3	0	0	High
Q5SSJ5	Heterochromatin protein 1-binding protein 3 OS=Homo sapiens GN=HP1BP3 PE=1 SV=1	0	49.345	23	12	16	12	553	61.2	9.67	9465		12		0	0	High
Q5T280	Putative methyltransferase C9orf114 OS=Homo sapiens GN=C9orf114 PE=1 SV=3	0	49.117	20	8	13	8	376	42	7.43	7105	6.92	7	2	0	0	High
Q8IWS0	PHD finger protein 6 OS=Homo sapiens GN=PHF6 PE=1 SV=1	0	49.018	30	9	15	9	365	41.3	8.68	8198		9		0	0	High
P19013	Keratin, type II cytoskeletal 4 OS=Homo sapiens GN=KRT4 PE=1 SV=4	0	48.386	13	13	30	1	534	57.3	6.61	17327	1.73	13	1	0	0	High
P62424	60S ribosomal protein L7a OS=Homo sapiens GN=RPL7A PE=1 SV=2	0	48.103	39	11	18	11	266	30	10.61	8812	1.96	11	1	0	0	High
P18583	Protein SON OS=Homo sapiens GN=SON PE=1 SV=4	0	48.041	7	10	15	10	2426	263.7	5.64	7600		10		0	0	High
O75683	Surfeit locus protein 6 OS=Homo sapiens GN=SURF6 PE=1 SV=3	0	47.962	27	9	14	9	361	41.4	10.64	8501	2.43	9	1	0	0	High
P55795	Heterogeneous nuclear ribonucleoprotein H2 OS=Homo sapiens GN=HNRNPH2 PE=1 SV=1	0	47.869	27	12	20	3	449	49.2	6.3	9742	2.67	12	2	0	0	High
Q02878	60S ribosomal protein L6 OS=Homo sapiens GN=RPL6 PE=1 SV=3	0	47.708	31	11	16	11	288	32.7	10.58	9156		11		0	0	High
P07196	Neurofilament light polypeptide OS=Homo sapiens GN=NEFL PE=1 SV=3	0	47.379	17	11	22	8	543	61.5	4.65	13985		11		0	0	High
Q13428	Treacle protein OS=Homo sapiens GN=TCOF1 PE=1 SV=3	0	47.263	6	8	11	8	1488	152	9.04	6693		8		0	0	High
O75934	Pre-mRNA-splicing factor SPF27 OS=Homo sapiens GN=BCAS2 PE=1 SV=1	0	46.915	39	8	11	8	225	26.1	5.66	4757	3.29	7	1	0	0	High
Q9NW64	Pre-mRNA-splicing factor RBM22 OS=Homo sapiens GN=RBM22 PE=1 SV=1	0	46.873	24	11	15	11	420	46.9	8.54	8109		11		0	0	High
P07305	Histone H1.0 OS=Homo sapiens GN=H1F0 PE=1 SV=3	0	46.795	25	8	24	8	194	20.9	10.84	11900	13.53	6	5	0	0	High
O14646	Chromodomain-helicase-DNA-binding protein 1 OS=Homo sapiens GN=CHD1 PE=1 SV=2	0	46.743	7	12	15	7	1710	196.6	7.14	5391	8.48	9	3	0	0	High
Q92734	Protein TFG OS=Homo sapiens GN=TFG PE=1 SV=2	0	46.737	26	8	16	8	400	43.4	5.1	5711	10.72	6	4	0	0	High
Q13573	SNW domain-containing protein 1 OS=Homo sapiens GN=SNW1 PE=1 SV=1	0	46.656	18	13	16	13	536	61.5	9.52	9519	2.6	12	1	0	0	High
Q13206	Probable ATP-dependent RNA helicase DDX10 OS=Homo sapiens GN=DDX10 PE=1 SV=2	0	46.481	13	11	15	11	875	100.8	8.63	8008		11		0	0	High
O15143	Actin-related protein 2/3 complex subunit 1B OS=Homo sapiens GN=ARPC1B PE=1 SV=3	0	46.279	30	11	14	11	372	40.9	8.35	8530		11		0	0	High
P83731	60S ribosomal protein L24 OS=Homo sapiens GN=RPL24 PE=1 SV=1	0	46.15	31	9	28	9	157	17.8	11.25	15130	4.05	9	1	0	0	High
P20930	Filaggrin OS=Homo sapiens GN=FLG PE=1 SV=3	0	46.083	5	8	12	8	4061	434.9	9.25	5490	2.61	8	1	0	0	High
Q8WTT2	Nucleolar complex protein 3 homolog OS=Homo sapiens GN=NOC3L PE=1 SV=1	0	45.928	13	11	18	11	800	92.5	9.17	6655	10.28	10	3	0	0	High
O14647	Chromodomain-helicase-DNA-binding protein 2 OS=Homo sapiens GN=CHD2 PE=1 SV=2	0	45.694	8	15	20	11	1828	211.2	8.1	7335	15.49	11	4	0	4	High
O94813	Slit homolog 2 protein OS=Homo sapiens GN=SLIT2 PE=1 SV=1	0	45.534	13	15	18	14	1529	169.8	7.06	2069	37.92	3	12	0	0	High
Q08211	ATP-dependent RNA helicase A OS=Homo sapiens GN=DHX9 PE=1 SV=4	0	44.957	9	12	15	12	1270	140.9	6.84	7098		12		0	0	High
P63244	Receptor of activated protein C kinase 1 OS=Homo sapiens GN=RACK1 PE=1 SV=3	0	44.636	30	11	13	11	317	35.1	7.69	7635		11		0	0	High
P62140	Serine/threonine-protein phosphatase PP1-beta catalytic subunit OS=Homo sapiens GN=PPP1CB PE=1 SV=3	0	44.537	28	9	14	1	327	37.2	6.19	7428		9		0	0	High
Q8WUD4	Coiled-coil domain-containing protein 12 OS=Homo sapiens GN=CCDC12 PE=1 SV=1	0	44.381	55	9	10	9	166	19.2	7.34	5430		9		0	0	High
P22626	Heterogeneous nuclear ribonucleoproteins A2/B1 OS=Homo sapiens GN=HNRNPA2B1 PE=1 SV=2	0	44.38	35	12	15	11	353	37.4	8.95	7398	2.34	11	1	0	1	High
P84243	Histone H3.3 OS=Homo sapiens GN=H3F3A PE=1 SV=2	0	44.342	41	10	20	10	136	15.3	11.27	9582	2.24	10	1	0	0	High
P36578	60S ribosomal protein L4 OS=Homo sapiens GN=RPL4 PE=1 SV=5	0	44.263	26	10	14	10	427	47.7	11.06	8800		10		0	0	High
O00567	Nucleolar protein 56 OS=Homo sapiens GN=NOP56 PE=1 SV=4	0	44.138	16	10	17	10	594	66	9.19	7941		10		0	0	High
P08708	40S ribosomal protein S17 OS=Homo sapiens GN=RPS17 PE=1 SV=2	0	44.077	43	9	12	9	135	15.5	9.85	5414	6.04	7	2	0	0	High
Q9P0U4	CXXC-type zinc finger protein 1 OS=Homo sapiens GN=CXXC1 PE=1 SV=2	0	43.998	21	10	14	10	656	75.7	8.24	5136	5.31	8	2	0	0	High
P62249	40S ribosomal protein S16 OS=Homo sapiens GN=RPS16 PE=1 SV=2	0	43.759	54	10	19	10	146	16.4	10.21	11834	2.8	10	1	0	0	High
Q14126	Desmoglein-2 OS=Homo sapiens GN=DSG2 PE=1 SV=2	0	43.432	13	11	13	11	1118	122.2	5.24	7365		11		0	0	High
Q96GA3	Protein LTV1 homolog OS=Homo sapiens GN=LTV1 PE=1 SV=1	0	43.403	28	11	13	11	475	54.8	4.91	5782	10.31	8	3	0	0	High
Q8N1F7	Nuclear pore complex protein Nup93 OS=Homo sapiens GN=NUP93 PE=1 SV=2	0	43.354	13	11	15	11	819	93.4	5.72	7565		11		0	0	High
P47755	F-actin-capping protein subunit alpha-2 OS=Homo sapiens GN=CAPZA2 PE=1 SV=3	0	42.368	41	10	13	5	286	32.9	5.85	6969	6.58	9	2	0	0	High
Q9NR30	Nucleolar RNA helicase 2 OS=Homo sapiens GN=DDX21 PE=1 SV=5	0	42.351	14	10	12	9	783	87.3	9.28	6590		10		0	1	High
Q7L0Y3	Mitochondrial ribonuclease P protein 1 OS=Homo sapiens GN=TRMT10C PE=1 SV=2	0	41.788	27	11	14	11	403	47.3	9.36	6381	2.03	10	1	0	0	High
P62987	Ubiquitin-60S ribosomal protein L40 OS=Homo sapiens GN=UBA52 PE=1 SV=2	0	41.771	47	9	20	1	128	14.7	9.83	10680		9		0	0	High
P14678	Small nuclear ribonucleoprotein-associated proteins B and B' OS=Homo sapiens GN=SNRPB PE=1 SV=2	0	41.518	19	7	15	7	240	24.6	11.19	8868	2.62	7	1	0	0	High
P62910	60S ribosomal protein L32 OS=Homo sapiens GN=RPL32 PE=1 SV=2	0	41.403	41	8	12	8	135	15.9	11.33	5866		8		0	0	High
P63173	60S ribosomal protein L38 OS=Homo sapiens GN=RPL38 PE=1 SV=2	0	41.237	50	6	14	6	70	8.2	10.1	7193	2.64	6	1	0	0	High
Q96PK6	RNA-binding protein 14 OS=Homo sapiens GN=RBM14 PE=1 SV=2	0	41.236	16	9	11	9	669	69.4	9.67	5944		9		0	0	High
Q9BXS6	Nucleolar and spindle-associated protein 1 OS=Homo sapiens GN=NUSAP1 PE=1 SV=1	0	41.134	25	9	10	9	441	49.4	9.91	4428	5.62	7	2	0	0	High
O95425	Supervillin OS=Homo sapiens GN=SVIL PE=1 SV=2	0	41.063	6	10	11	10	2214	247.6	6.98	4165		10		0	0	High
Q9P0K7	Ankycorbin OS=Homo sapiens GN=RAI14 PE=1 SV=2	0	40.815	12	11	11	11	980	110	6.21	5522		11		0	0	High
Q9P2I0	Cleavage and polyadenylation specificity factor subunit 2 OS=Homo sapiens GN=CPSF2 PE=1 SV=2	0	40.551	15	9	15	9	782	88.4	5.11	6688	5	8	2	0	0	High
P31944	Caspase-14 OS=Homo sapiens GN=CASP14 PE=1 SV=2	0	40.437	36	10	19	10	242	27.7	5.58	8019	3.36	9	1	0	0	High
Q02543	60S ribosomal protein L18a OS=Homo sapiens GN=RPL18A PE=1 SV=2	0	40.286	28	8	13	8	176	20.7	10.71	6288	3.83	8	2	0	0	High
Q00059	Transcription factor A, mitochondrial OS=Homo sapiens GN=TFAM PE=1 SV=1	0	40.261	30	10	17	10	246	29.1	9.72	7267		10		0	0	High
Q9BQ67	Glutamate-rich WD repeat-containing protein 1 OS=Homo sapiens GN=GRWD1 PE=1 SV=1	0	39.555	25	10	15	10	446	49.4	4.92	7119	8.49	8	2	0	0	High
Q96SB4	SRSF protein kinase 1 OS=Homo sapiens GN=SRPK1 PE=1 SV=2	0	39.525	15	8	13	6	655	74.3	6.16	6749	4	7	1	0	2	High
Q9UGY1	Nucleolar protein 12 OS=Homo sapiens GN=NOL12 PE=1 SV=1	0	39.357	44	10	14	10	213	24.6	10.23	5716	9.98	8	3	0	0	High
Q99456	Keratin, type I cytoskeletal 12 OS=Homo sapiens GN=KRT12 PE=1 SV=1	0	39.049	7	9	27	1	494	53.5	4.78	16354	4.53	8	2	0	0	High
Q07020	60S ribosomal protein L18 OS=Homo sapiens GN=RPL18 PE=1 SV=2	0	38.831	35	8	11	8	188	21.6	11.72	6706		8		0	0	High
P51991	Heterogeneous nuclear ribonucleoprotein A3 OS=Homo sapiens GN=HNRNPA3 PE=1 SV=2	0	38.795	25	8	9	6	378	39.6	9.01	4560	3.21	7	1	0	1	High
P62266	40S ribosomal protein S23 OS=Homo sapiens GN=RPS23 PE=1 SV=3	0	38.723	38	10	20	10	143	15.8	10.49	8939	8.04	8	3	0	0	High
Q16777	Histone H2A type 2-C OS=Homo sapiens GN=HIST2H2AC PE=1 SV=4	0	38.709	44	9	28	2	129	14	10.9	13631	13.41	9	2	0	9	High
P62891	60S ribosomal protein L39 OS=Homo sapiens GN=RPL39 PE=1 SV=2	0	38.465	24	3	23	3	51	6.4	12.56	11847	6.15	3	2	0	0	High
Q13835	Plakophilin-1 OS=Homo sapiens GN=PKP1 PE=1 SV=2	0	38.17	11	7	8	7	747	82.8	9.13	4714	2.18	6	1	0	0	High
Q13823	Nucleolar GTP-binding protein 2 OS=Homo sapiens GN=GNL2 PE=1 SV=1	0	38.158	15	10	15	10	731	83.6	9.25	6254		10		0	0	High
P32969	60S ribosomal protein L9 OS=Homo sapiens GN=RPL9 PE=1 SV=1	0	38.107	43	10	13	10	192	21.9	9.95	7491		10		0	0	High
Q99575	Ribonucleases P/MRP protein subunit POP1 OS=Homo sapiens GN=POP1 PE=1 SV=2	0	37.862	11	8	10	8	1024	114.6	9.22	4830		8		0	0	High
P61978	Heterogeneous nuclear ribonucleoprotein K OS=Homo sapiens GN=HNRNPK PE=1 SV=1	0	37.831	27	11	16	11	463	50.9	5.54	8037	0	10	1	0	0	High
P63167	Dynein light chain 1, cytoplasmic OS=Homo sapiens GN=DYNLL1 PE=1 SV=1	0	37.729	51	4	10	1	89	10.4	7.4	5118	3.48	4	1	0	0	High
Q12874	Splicing factor 3A subunit 3 OS=Homo sapiens GN=SF3A3 PE=1 SV=1	0	37.661	18	8	11	8	501	58.8	5.38	4798	1.8	7	1	0	0	High
Q9NWB6	Arginine and glutamate-rich protein 1 OS=Homo sapiens GN=ARGLU1 PE=1 SV=1	0	37.448	17	7	12	6	273	33.2	10.35	7805	5.8	7	2	0	1	High
P62917	60S ribosomal protein L8 OS=Homo sapiens GN=RPL8 PE=1 SV=2	0	37.407	31	10	19	10	257	28	11.03	10696		10		0	0	High
Q9Y383	Putative RNA-binding protein Luc7-like 2 OS=Homo sapiens GN=LUC7L2 PE=1 SV=2	0	37.234	24	8	9	6	392	46.5	10.01	4880		8		0	2	High
O76021	Ribosomal L1 domain-containing protein 1 OS=Homo sapiens GN=RSL1D1 PE=1 SV=3	0	37.226	21	11	15	11	490	54.9	10.13	7306		11		0	0	High
Q8N684	Cleavage and polyadenylation specificity factor subunit 7 OS=Homo sapiens GN=CPSF7 PE=1 SV=1	0	37.11	21	10	13	10	471	52	8	6910		10		0	0	High
P61313	60S ribosomal protein L15 OS=Homo sapiens GN=RPL15 PE=1 SV=2	0	36.62	42	9	16	9	204	24.1	11.62	7325	3.9	9	1	0	0	High
O60832	H/ACA ribonucleoprotein complex subunit 4 OS=Homo sapiens GN=DKC1 PE=1 SV=3	0	36.615	24	9	14	9	514	57.6	9.42	6371		9		0	0	High
Q9NZM4	Glioma tumor suppressor candidate region gene 1 protein OS=Homo sapiens GN=GLTSCR1 PE=1 SV=2	0	36.568	7	9	9	9	1560	158.4	6.65	3385	8.25	6	3	0	0	High
Q9NWH9	SAFB-like transcription modulator OS=Homo sapiens GN=SLTM PE=1 SV=2	0	36.549	10	10	12	10	1034	117.1	7.87	6755		10		0	0	High
Q8NC51	Plasminogen activator inhibitor 1 RNA-binding protein OS=Homo sapiens GN=SERBP1 PE=1 SV=2	0	36.393	20	7	10	7	408	44.9	8.65	5284		7		0	0	High
P62829	60S ribosomal protein L23 OS=Homo sapiens GN=RPL23 PE=1 SV=1	0	36.345	36	4	19	4	140	14.9	10.51	9565		4		0	0	High
P10809	60 kDa heat shock protein, mitochondrial OS=Homo sapiens GN=HSPD1 PE=1 SV=2	0	36.298	19	10	14	10	573	61	5.87	6246		10		0	0	High
Q9Y3C6	Peptidyl-prolyl cis-trans isomerase-like 1 OS=Homo sapiens GN=PPIL1 PE=1 SV=1	0	36.053	31	5	8	5	166	18.2	7.99	4461	3.14	5	1	0	0	High
P62851	40S ribosomal protein S25 OS=Homo sapiens GN=RPS25 PE=1 SV=1	0	35.473	34	7	20	7	125	13.7	10.11	9603	8.92	7	2	0	0	High
P25705	ATP synthase subunit alpha, mitochondrial OS=Homo sapiens GN=ATP5A1 PE=1 SV=1	0	35.442	17	9	10	9	553	59.7	9.13	6000		9		0	0	High
Q13123	Protein Red OS=Homo sapiens GN=IK PE=1 SV=3	0	35.179	16	9	12	9	557	65.6	6.64	6092		9		0	0	High
Q49A26	Putative oxidoreductase GLYR1 OS=Homo sapiens GN=GLYR1 PE=1 SV=3	0	35.177	20	10	13	10	553	60.5	9.17	5391		10		0	0	High
Q12906	Interleukin enhancer-binding factor 3 OS=Homo sapiens GN=ILF3 PE=1 SV=3	0	35.142	9	8	10	8	894	95.3	8.76	4903		8		0	0	High
Q6UN15	Pre-mRNA 3'-end-processing factor FIP1 OS=Homo sapiens GN=FIP1L1 PE=1 SV=1	0	35.119	17	7	9	7	594	66.5	5.59	3491	6.51	6	1	0	0	High
P40429	60S ribosomal protein L13a OS=Homo sapiens GN=RPL13A PE=1 SV=2	0	34.991	34	10	14	10	203	23.6	10.93	7724		10		0	0	High
Q9UBB9	Tuftelin-interacting protein 11 OS=Homo sapiens GN=TFIP11 PE=1 SV=1	0	34.892	13	10	11	10	837	96.8	5.67	5436		10		0	0	High
O95926	Pre-mRNA-splicing factor SYF2 OS=Homo sapiens GN=SYF2 PE=1 SV=1	0	34.862	35	7	10	7	243	28.7	8.4	5465		7		0	0	High
P35222	Catenin beta-1 OS=Homo sapiens GN=CTNNB1 PE=1 SV=1	0	34.59	9	6	12	2	781	85.4	5.86	6737	2.33	6	1	0	0	High
Q8WUA2	Peptidyl-prolyl cis-trans isomerase-like 4 OS=Homo sapiens GN=PPIL4 PE=1 SV=1	0	34.456	14	7	11	7	492	57.2	5.92	5073		7		0	0	High
Q9UHR5	SAP30-binding protein OS=Homo sapiens GN=SAP30BP PE=1 SV=1	0	34.4	22	7	11	7	308	33.9	4.84	5842	3.19	6	1	0	0	High
P14866	Heterogeneous nuclear ribonucleoprotein L OS=Homo sapiens GN=HNRNPL PE=1 SV=2	0	34.391	18	8	8	8	589	64.1	8.22	3465	3.01	7	1	0	0	High
P25398	40S ribosomal protein S12 OS=Homo sapiens GN=RPS12 PE=1 SV=3	0	33.779	52	8	13	8	132	14.5	7.21	5714	2.92	8	1	0	0	High
Q96FJ2	Dynein light chain 2, cytoplasmic OS=Homo sapiens GN=DYNLL2 PE=1 SV=1	0	33.669	39	5	12	2	89	10.3	7.37	6019	3.48	5	1	0	4	High
Q69YQ0	Cytospin-A OS=Homo sapiens GN=SPECC1L PE=1 SV=2	0	33.515	9	8	10	8	1117	124.5	5.72	3887	9.35	5	3	0	0	High
Q14562	ATP-dependent RNA helicase DHX8 OS=Homo sapiens GN=DHX8 PE=1 SV=1	0	33.488	8	9	10	8	1220	139.2	8.32	4724	2.44	8	1	0	0	High
Q92522	Histone H1x OS=Homo sapiens GN=H1FX PE=1 SV=1	0	33.366	17	5	13	5	213	22.5	10.76	5972	3.41	5	1	0	0	High
P39019	40S ribosomal protein S19 OS=Homo sapiens GN=RPS19 PE=1 SV=2	0	33.274	48	9	10	9	145	16.1	10.32	5259		9		0	0	High
O43809	Cleavage and polyadenylation specificity factor subunit 5 OS=Homo sapiens GN=NUDT21 PE=1 SV=1	0	33.24	33	8	12	8	227	26.2	8.82	6504		8		0	0	High
P04040	Catalase OS=Homo sapiens GN=CAT PE=1 SV=3	0	33.179	17	8	9	8	527	59.7	7.39	4047		8		0	0	High
Q92747	Actin-related protein 2/3 complex subunit 1A OS=Homo sapiens GN=ARPC1A PE=1 SV=2	0	33.092	23	9	14	9	370	41.5	8.18	6131	1.87	9	1	0	0	High
P62861	40S ribosomal protein S30 OS=Homo sapiens GN=FAU PE=1 SV=1	0	32.906	20	6	36	6	59	6.6	12.15	17252	11.49	6	3	0	0	High
Q7Z7K6	Centromere protein V OS=Homo sapiens GN=CENPV PE=1 SV=1	0	32.892	25	7	10	7	275	29.9	9.73	3777	2.15	7	1	0	0	High
Q7RTS7	Keratin, type II cytoskeletal 74 OS=Homo sapiens GN=KRT74 PE=1 SV=2	0	32.7	9	10	22	1	529	57.8	7.71	10794	14.56	8	4	0	0	High
Q9Y462	Zinc finger protein 711 OS=Homo sapiens GN=ZNF711 PE=1 SV=2	0	32.569	12	6	8	6	761	86.2	6.87	3788	3.19	5	1	0	0	High
P16401	Histone H1.5 OS=Homo sapiens GN=HIST1H1B PE=1 SV=3	0	32.297	17	8	16	2	226	22.6	10.92	5311	15.12	4	5	0	0	High
Q9NZM5	Glioma tumor suppressor candidate region gene 2 protein OS=Homo sapiens GN=GLTSCR2 PE=1 SV=2	0	32.286	17	7	8	7	478	54.4	10.32	4304	1.76	7	1	0	0	High
Q96GM5	SWI/SNF-related matrix-associated actin-dependent regulator of chromatin subfamily D member 1 OS=Homo sapiens GN=SMARCD1 PE=1 SV=2	0	32.185	21	10	11	10	515	58.2	9.25	4071	3.5	8	2	0	0	High
P55769	NHP2-like protein 1 OS=Homo sapiens GN=SNU13 PE=1 SV=3	0	31.552	34	5	8	5	128	14.2	8.46	4826		5		0	0	High
Q8WVV4	Protein POF1B OS=Homo sapiens GN=POF1B PE=1 SV=3	0	31.518	14	7	9	7	589	68	6.32	4246		7		0	0	High
P62937	Peptidyl-prolyl cis-trans isomerase A OS=Homo sapiens GN=PPIA PE=1 SV=2	0	31.501	27	5	10	5	165	18	7.81	4762	2.46	5	1	0	0	High
Q15208	Serine/threonine-protein kinase 38 OS=Homo sapiens GN=STK38 PE=1 SV=1	0	31.315	19	8	10	8	465	54.2	7.15	3729		8		0	0	High
Q9GZR7	ATP-dependent RNA helicase DDX24 OS=Homo sapiens GN=DDX24 PE=1 SV=1	0	31.281	10	7	10	7	859	96.3	9.06	5156		7		0	0	High
Q8TDD1	ATP-dependent RNA helicase DDX54 OS=Homo sapiens GN=DDX54 PE=1 SV=2	0	31.033	10	8	9	8	881	98.5	10.02	4632		8		0	0	High
P22735	Protein-glutamine gamma-glutamyltransferase K OS=Homo sapiens GN=TGM1 PE=1 SV=4	0	31	12	9	10	9	817	89.7	6.04	5489		9		0	0	High
P62316	Small nuclear ribonucleoprotein Sm D2 OS=Homo sapiens GN=SNRPD2 PE=1 SV=1	0	30.574	56	7	8	7	118	13.5	9.91	4729		7		0	0	High
Q8NI35	InaD-like protein OS=Homo sapiens GN=INADL PE=1 SV=3	0	30.537	5	8	11	8	1801	196.2	4.94	4812	3.08	6	2	0	0	High
P14649	Myosin light chain 6B OS=Homo sapiens GN=MYL6B PE=1 SV=1	0	30.49	28	5	10	3	208	22.8	5.73	5450	2.7	5	1	0	0	High
Q9UDY2	Tight junction protein ZO-2 OS=Homo sapiens GN=TJP2 PE=1 SV=2	0	30.451	6	7	7	6	1190	133.9	7.4	4120		7		0	0	High
Q14137	Ribosome biogenesis protein BOP1 OS=Homo sapiens GN=BOP1 PE=1 SV=2	0	30.447	9	6	16	6	746	83.6	6.19	8612		6		0	0	High
P28370	Probable global transcription activator SNF2L1 OS=Homo sapiens GN=SMARCA1 PE=1 SV=2	0	30.377	8	11	13	3	1054	122.5	8.09	5452	2.29	10	1	0	0	High
Q9NPI1	Bromodomain-containing protein 7 OS=Homo sapiens GN=BRD7 PE=1 SV=1	0	30.345	12	6	8	6	651	74.1	6.39	3537	3.39	4	2	0	0	High
Q8WWY3	U4/U6 small nuclear ribonucleoprotein Prp31 OS=Homo sapiens GN=PRPF31 PE=1 SV=2	0	30.317	14	7	10	7	499	55.4	5.78	5013		7		0	0	High
P01040	Cystatin-A OS=Homo sapiens GN=CSTA PE=1 SV=1	0	30.25	66	6	8	6	98	11	5.5	4144		6		0	0	High
Q9ULR0	Pre-mRNA-splicing factor ISY1 homolog OS=Homo sapiens GN=ISY1 PE=1 SV=3	0	29.928	16	5	7	5	285	33	5.17	3525		5		0	0	High
O75955	Flotillin-1 OS=Homo sapiens GN=FLOT1 PE=1 SV=3	0	29.902	14	6	8	6	427	47.3	7.49	4422		6		0	0	High
Q13162	Peroxiredoxin-4 OS=Homo sapiens GN=PRDX4 PE=1 SV=1	0	29.807	27	7	14	3	271	30.5	6.29	5430	6.19	7	1	0	1	High
O15145	Actin-related protein 2/3 complex subunit 3 OS=Homo sapiens GN=ARPC3 PE=1 SV=3	0	29.78	30	7	10	7	178	20.5	8.59	5370	0	7	1	0	0	High
P07910	Heterogeneous nuclear ribonucleoproteins C1/C2 OS=Homo sapiens GN=HNRNPC PE=1 SV=4	0	29.744	20	8	13	8	306	33.7	5.08	6318		8		0	0	High
P13674	Prolyl 4-hydroxylase subunit alpha-1 OS=Homo sapiens GN=P4HA1 PE=1 SV=2	0	29.681	13	7	10	7	534	61	6.01	4391		7		0	0	High
O75223	Gamma-glutamylcyclotransferase OS=Homo sapiens GN=GGCT PE=1 SV=1	0	29.615	33	6	6	6	188	21	5.14	4210		6		0	0	High
Q5VWG9	Transcription initiation factor TFIID subunit 3 OS=Homo sapiens GN=TAF3 PE=1 SV=1	0	29.391	11	9	15	9	929	103.5	9.06	5618	5.64	7	2	0	0	High
Q8IUE6	Histone H2A type 2-B OS=Homo sapiens GN=HIST2H2AB PE=1 SV=3	0	29.327	35	7	23	1	130	14	10.89	11931	8.49	7	1	0	0	High
Q9NYF8	Bcl-2-associated transcription factor 1 OS=Homo sapiens GN=BCLAF1 PE=1 SV=2	0	29.178	5	5	9	4	920	106.1	9.98	5263		5		0	0	High
Q9Y2P8	RNA 3'-terminal phosphate cyclase-like protein OS=Homo sapiens GN=RCL1 PE=1 SV=3	0	29.13	14	6	12	6	373	40.8	9.26	5939	2.49	6	1	0	0	High
Q12965	Unconventional myosin-Ie OS=Homo sapiens GN=MYO1E PE=1 SV=2	0	28.944	7	8	10	8	1108	127	8.92	4472		8		0	0	High
Q8WXX5	DnaJ homolog subfamily C member 9 OS=Homo sapiens GN=DNAJC9 PE=1 SV=1	0	28.737	27	7	12	7	260	29.9	5.73	7311		7		0	0	High
Q9GZL7	Ribosome biogenesis protein WDR12 OS=Homo sapiens GN=WDR12 PE=1 SV=2	0	28.214	16	7	12	7	423	47.7	5.9	5648	2.97	6	1	0	0	High
P61513	60S ribosomal protein L37a OS=Homo sapiens GN=RPL37A PE=1 SV=2	0	28.168	49	4	11	4	92	10.3	10.43	4929	4.04	3	2	0	0	High
P84090	Enhancer of rudimentary homolog OS=Homo sapiens GN=ERH PE=1 SV=1	0	27.973	44	5	10	5	104	12.3	5.92	2631	11.55	4	4	0	0	High
Q9Y5S9	RNA-binding protein 8A OS=Homo sapiens GN=RBM8A PE=1 SV=1	0	27.896	42	8	13	8	174	19.9	5.72	6201	3.92	7	1	0	0	High
Q6DKI1	60S ribosomal protein L7-like 1 OS=Homo sapiens GN=RPL7L1 PE=1 SV=1	0	27.798	26	7	9	7	246	28.6	10.51	3971	1.81	6	1	0	0	High
Q01469	Fatty acid-binding protein, epidermal OS=Homo sapiens GN=FABP5 PE=1 SV=3	0	27.628	61	7	8	7	135	15.2	7.01	4214		7		0	0	High
Q9ULV0	Unconventional myosin-Vb OS=Homo sapiens GN=MYO5B PE=1 SV=3	0	27.601	4	7	8	6	1848	213.5	7.2	4715		7		0	0	High
P05089	Arginase-1 OS=Homo sapiens GN=ARG1 PE=1 SV=2	0	27.544	19	7	10	7	322	34.7	7.21	6148		7		0	0	High
Q9NWU5	39S ribosomal protein L22, mitochondrial OS=Homo sapiens GN=MRPL22 PE=1 SV=1	0	27.485	34	7	10	7	206	23.6	9.94	5096		7		0	0	High
P09874	Poly [ADP-ribose] polymerase 1 OS=Homo sapiens GN=PARP1 PE=1 SV=4	0	27.358	9	8	9	8	1014	113	8.88	3876		8		0	0	High
P13639	Elongation factor 2 OS=Homo sapiens GN=EEF2 PE=1 SV=4	0	27.332	9	9	13	8	858	95.3	6.83	6701		9		0	0	High
Q03252	Lamin-B2 OS=Homo sapiens GN=LMNB2 PE=1 SV=4	0	27.28	11	7	9	6	620	69.9	5.59	4461		7		0	0	High
Q9BRD0	BUD13 homolog OS=Homo sapiens GN=BUD13 PE=1 SV=1	0	27.043	13	8	10	8	619	70.5	9.86	3257	10.21	5	4	0	0	High
Q9BQA1	Methylosome protein 50 OS=Homo sapiens GN=WDR77 PE=1 SV=1	0	27.041	24	6	8	6	342	36.7	5.17	4308		6		0	0	High
O95478	Ribosome biogenesis protein NSA2 homolog OS=Homo sapiens GN=NSA2 PE=1 SV=1	0	27.034	25	6	12	6	260	30	10.27	5481	0	6	1	0	0	High
Q32P51	Heterogeneous nuclear ribonucleoprotein A1-like 2 OS=Homo sapiens GN=HNRNPA1L2 PE=2 SV=2	0	26.936	18	7	9	5	320	34.2	9	4216	2.25	7	1	0	0	High
Q8TAD8	Smad nuclear-interacting protein 1 OS=Homo sapiens GN=SNIP1 PE=1 SV=1	0	26.718	23	7	9	7	396	45.8	9.99	3060	2.97	6	1	0	0	High
P30050	60S ribosomal protein L12 OS=Homo sapiens GN=RPL12 PE=1 SV=1	0	26.677	36	4	6	4	165	17.8	9.42	2766	0	4	1	0	0	High
Q9Y388	RNA-binding motif protein, X-linked 2 OS=Homo sapiens GN=RBMX2 PE=1 SV=2	0	26.499	20	6	8	6	322	37.3	9.83	4053	2.08	5	2	0	0	High
P41223	Protein BUD31 homolog OS=Homo sapiens GN=BUD31 PE=1 SV=2	0	26.338	32	5	8	5	144	17	8.82	4334	2.61	5	1	0	0	High
P49759	Dual specificity protein kinase CLK1 OS=Homo sapiens GN=CLK1 PE=1 SV=2	0	26.297	15	6	7	6	484	57.3	8.87	1935	7.65	4	2	0	0	High
P62158	Calmodulin OS=Homo sapiens GN=CALM1 PE=1 SV=2	0	26.228	22	3	6	3	149	16.8	4.22	3603	2.14	3	1	0	0	High
O00566	U3 small nucleolar ribonucleoprotein protein MPP10 OS=Homo sapiens GN=MPHOSPH10 PE=1 SV=2	0	26.177	10	7	12	7	681	78.8	4.86	5124		7		0	0	High
P51532	Transcription activator BRG1 OS=Homo sapiens GN=SMARCA4 PE=1 SV=2	0	26.061	5	7	8	3	1647	184.5	7.88	4118		7		0	4	High
Q9UHX1	Poly(U)-binding-splicing factor PUF60 OS=Homo sapiens GN=PUF60 PE=1 SV=1	0	25.905	11	6	7	6	559	59.8	5.29	3769		6		0	0	High
O43175	D-3-phosphoglycerate dehydrogenase OS=Homo sapiens GN=PHGDH PE=1 SV=4	0	25.738	13	6	9	6	533	56.6	6.71	5074		6		0	0	High
P10599	Thioredoxin OS=Homo sapiens GN=TXN PE=1 SV=3	0	25.707	41	4	9	4	105	11.7	4.92	3055	4.58	4	2	0	0	High
P35626	Beta-adrenergic receptor kinase 2 OS=Homo sapiens GN=ADRBK2 PE=1 SV=2	0	25.612	13	8	9	4	688	79.7	7.62	3924	0	7	1	0	0	High
P62244	40S ribosomal protein S15a OS=Homo sapiens GN=RPS15A PE=1 SV=2	0	25.576	37	6	12	6	130	14.8	10.13	5035	3.66	5	2	0	0	High
P60842	Eukaryotic initiation factor 4A-I OS=Homo sapiens GN=EIF4A1 PE=1 SV=1	0	25.575	13	5	6	2	406	46.1	5.48	3414		5		0	0	High
Q7RTV0	PHD finger-like domain-containing protein 5A OS=Homo sapiens GN=PHF5A PE=1 SV=1	0	25.451	44	5	6	5	110	12.4	8.41	4547		5		0	0	High
Q9H8H2	Probable ATP-dependent RNA helicase DDX31 OS=Homo sapiens GN=DDX31 PE=1 SV=2	0	25.292	9	7	10	7	851	94	9.99	4552	0	6	1	0	0	High
P0DN76	Splicing factor U2AF 35 kDa subunit-like protein OS=Homo sapiens GN=U2AF1L5 PE=3 SV=1	0	25.165	26	5	7	5	240	27.9	8.81	3456		5		0	0	High
Q96HS1	Serine/threonine-protein phosphatase PGAM5, mitochondrial OS=Homo sapiens GN=PGAM5 PE=1 SV=2	0	25.017	22	7	8	7	289	32	8.68	4446		7		0	0	High
P35611	Alpha-adducin OS=Homo sapiens GN=ADD1 PE=1 SV=2	0	24.975	11	7	8	7	737	80.9	5.83	3750		7		0	0	High
Q71UI9	Histone H2A.V OS=Homo sapiens GN=H2AFV PE=1 SV=3	0	24.94	31	6	24	2	128	13.5	10.58	11425	13.41	6	2	0	0	High
P84098	60S ribosomal protein L19 OS=Homo sapiens GN=RPL19 PE=1 SV=1	0	24.884	22	5	7	5	196	23.5	11.47	3344	2.41	4	1	0	0	High
Q9NX20	39S ribosomal protein L16, mitochondrial OS=Homo sapiens GN=MRPL16 PE=1 SV=1	0	24.858	27	6	9	6	251	28.4	10.13	3866		6		0	0	High
P32119	Peroxiredoxin-2 OS=Homo sapiens GN=PRDX2 PE=1 SV=5	0	24.732	35	6	14	4	198	21.9	5.97	6572	5.25	6	2	0	0	High
P33992	DNA replication licensing factor MCM5 OS=Homo sapiens GN=MCM5 PE=1 SV=5	0	24.687	10	7	7	7	734	82.2	8.37	3685		7		0	0	High
Q14974	Importin subunit beta-1 OS=Homo sapiens GN=KPNB1 PE=1 SV=2	0	24.682	9	7	7	7	876	97.1	4.78	3319		7		0	0	High
Q969Q0	60S ribosomal protein L36a-like OS=Homo sapiens GN=RPL36AL PE=1 SV=3	0	24.6	28	6	11	2	106	12.5	10.65	4641	5.44	5	2	0	5	High
P38159	RNA-binding motif protein, X chromosome OS=Homo sapiens GN=RBMX PE=1 SV=3	0	24.482	14	6	10	4	391	42.3	10.05	4820	0	6	1	0	2	High
Q9NV31	U3 small nucleolar ribonucleoprotein protein IMP3 OS=Homo sapiens GN=IMP3 PE=1 SV=1	0	24.09	26	4	5	4	184	21.8	9.5	3453		4		0	0	High
Q9BRT6	Protein LLP homolog OS=Homo sapiens GN=LLPH PE=1 SV=1	0	23.884	29	3	11	3	129	15.2	10.37	3740	7.49	2	2	0	0	High
Q02978	Mitochondrial 2-oxoglutarate/malate carrier protein OS=Homo sapiens GN=SLC25A11 PE=1 SV=3	0	23.874	19	6	8	6	314	34	9.91	4112		6		0	0	High
Q9NY12	H/ACA ribonucleoprotein complex subunit 1 OS=Homo sapiens GN=GAR1 PE=1 SV=1	0	23.648	23	5	8	5	217	22.3	10.92	5122		5		0	0	High
Q14331	Protein FRG1 OS=Homo sapiens GN=FRG1 PE=1 SV=1	0	23.585	17	5	5	5	258	29.2	9.01	3255		5		0	0	High
P01859	Ig gamma-2 chain C region OS=Homo sapiens GN=IGHG2 PE=1 SV=2	0	23.293	18	8	23	3	326	35.9	7.59	6869	16.07	7	2	0	6	High
Q6PK04	Coiled-coil domain-containing protein 137 OS=Homo sapiens GN=CCDC137 PE=1 SV=1	0	23.235	24	5	10	5	289	33.2	10.93	3178	2.71	4	1	0	0	High
Q6UWP8	Suprabasin OS=Homo sapiens GN=SBSN PE=1 SV=2	0	22.95	30	7	8	7	590	60.5	7.01	737	17.43	1	6	0	0	High
Q15424	Scaffold attachment factor B1 OS=Homo sapiens GN=SAFB PE=1 SV=4	0	22.93	6	5	7	2	915	102.6	5.47	3147		5		0	3	High
P49711	Transcriptional repressor CTCF OS=Homo sapiens GN=CTCF PE=1 SV=1	0	22.801	6	4	4	4	727	82.7	6.96	2445		4		0	0	High
O60231	Putative pre-mRNA-splicing factor ATP-dependent RNA helicase DHX16 OS=Homo sapiens GN=DHX16 PE=1 SV=2	0	22.767	6	6	8	5	1041	119.2	6.8	4280		6		0	0	High
O75052	Carboxyl-terminal PDZ ligand of neuronal nitric oxide synthase protein OS=Homo sapiens GN=NOS1AP PE=1 SV=3	0	22.726	13	6	8	6	506	56.1	6.3	3779	2.1	5	1	0	0	High
Q15428	Splicing factor 3A subunit 2 OS=Homo sapiens GN=SF3A2 PE=1 SV=2	0	22.693	14	6	8	6	464	49.2	9.64	3377		6		0	0	High
Q9Y3B4	Splicing factor 3B subunit 6 OS=Homo sapiens GN=SF3B6 PE=1 SV=1	0	22.663	42	5	8	5	125	14.6	9.38	3781		5		0	0	High
Q96G21	U3 small nucleolar ribonucleoprotein protein IMP4 OS=Homo sapiens GN=IMP4 PE=1 SV=1	0	22.644	22	7	12	7	291	33.7	9.47	6364		7		0	0	High
Q13616	Cullin-1 OS=Homo sapiens GN=CUL1 PE=1 SV=2	0	22.392	8	7	9	7	776	89.6	8	3815		7		0	0	High
Q16630	Cleavage and polyadenylation specificity factor subunit 6 OS=Homo sapiens GN=CPSF6 PE=1 SV=2	0	22.349	9	4	6	4	551	59.2	7.15	3150		4		0	0	High
P47813	Eukaryotic translation initiation factor 1A, X-chromosomal OS=Homo sapiens GN=EIF1AX PE=1 SV=2	0	22.34	26	5	8	5	144	16.5	5.24	3402		5		0	0	High
Q9ULJ8	Neurabin-1 OS=Homo sapiens GN=PPP1R9A PE=1 SV=2	0	22.265	4	4	5	3	1098	123.3	5.1	2602	3.36	3	1	0	0	High
P62318	Small nuclear ribonucleoprotein Sm D3 OS=Homo sapiens GN=SNRPD3 PE=1 SV=1	0	22.202	32	3	6	3	126	13.9	10.32	3500		3		0	0	High
Q9H2H8	Peptidyl-prolyl cis-trans isomerase-like 3 OS=Homo sapiens GN=PPIL3 PE=1 SV=1	0	22.179	31	4	5	4	161	18.1	6.79	2851		4		0	0	High
P08590	Myosin light chain 3 OS=Homo sapiens GN=MYL3 PE=1 SV=3	0	22.1	8	2	4	2	195	21.9	5.1	2259		2		0	0	High
Q9C075	Keratin, type I cytoskeletal 23 OS=Homo sapiens GN=KRT23 PE=1 SV=2	0	21.988	9	6	8	3	422	48.1	6.54	4003		6		0	0	High
Q09028	Histone-binding protein RBBP4 OS=Homo sapiens GN=RBBP4 PE=1 SV=3	0	21.987	15	5	8	5	425	47.6	4.89	4827		5		0	0	High
Q2TAY7	WD40 repeat-containing protein SMU1 OS=Homo sapiens GN=SMU1 PE=1 SV=2	0	21.976	12	6	7	6	513	57.5	7.18	3367		6		0	0	High
Q13523	Serine/threonine-protein kinase PRP4 homolog OS=Homo sapiens GN=PRPF4B PE=1 SV=3	0	21.968	6	5	5	5	1007	116.9	10.26	2549		5		0	0	High
P01857	Ig gamma-1 chain C region OS=Homo sapiens GN=IGHG1 PE=1 SV=1	0	21.939	19	7	16	2	330	36.1	8.19	6163		7		0	0	High
P52298	Nuclear cap-binding protein subunit 2 OS=Homo sapiens GN=NCBP2 PE=1 SV=1	0	21.939	29	5	9	5	156	18	8.21	4593		5		0	0	High
P61604	10 kDa heat shock protein, mitochondrial OS=Homo sapiens GN=HSPE1 PE=1 SV=2	0	21.861	38	6	9	6	102	10.9	8.92	5299		6		0	0	High
P46778	60S ribosomal protein L21 OS=Homo sapiens GN=RPL21 PE=1 SV=2	0	21.844	34	7	9	7	160	18.6	10.49	4029		7		0	0	High
P06576	ATP synthase subunit beta, mitochondrial OS=Homo sapiens GN=ATP5B PE=1 SV=3	0	21.839	11	5	9	5	529	56.5	5.4	3756		5		0	0	High
P06753	Tropomyosin alpha-3 chain OS=Homo sapiens GN=TPM3 PE=1 SV=2	0	21.817	18	7	9	7	285	32.9	4.72	3968	0	6	1	0	0	High
P26368	Splicing factor U2AF 65 kDa subunit OS=Homo sapiens GN=U2AF2 PE=1 SV=4	0	21.81	9	4	8	4	475	53.5	9.09	3755	2.1	4	1	0	0	High
P52597	Heterogeneous nuclear ribonucleoprotein F OS=Homo sapiens GN=HNRNPF PE=1 SV=3	0	21.643	15	5	11	4	415	45.6	5.58	4896	5.97	4	2	0	0	High
Q9Y608	Leucine-rich repeat flightless-interacting protein 2 OS=Homo sapiens GN=LRRFIP2 PE=1 SV=1	0	21.6	8	5	10	5	721	82.1	6.95	5056	2.15	4	1	0	0	High
Q0ZGT2	Nexilin OS=Homo sapiens GN=NEXN PE=1 SV=1	0	21.563	8	7	9	7	675	80.6	5.33	3922		7		0	0	High
Q14498	RNA-binding protein 39 OS=Homo sapiens GN=RBM39 PE=1 SV=2	0	21.459	10	5	6	5	530	59.3	10.1	4062		5		0	0	High
P08579	U2 small nuclear ribonucleoprotein B'' OS=Homo sapiens GN=SNRPB2 PE=1 SV=1	0	21.35	22	6	6	6	225	25.5	9.72	3335		6		0	0	High
P51531	Probable global transcription activator SNF2L2 OS=Homo sapiens GN=SMARCA2 PE=1 SV=2	0	21.3	4	5	5	1	1590	181.2	7.2	3361		5		0	0	High
P19338	Nucleolin OS=Homo sapiens GN=NCL PE=1 SV=3	0	21.161	9	7	7	7	710	76.6	4.7	2999	2.34	6	1	0	0	High
P04637	Cellular tumor antigen p53 OS=Homo sapiens GN=TP53 PE=1 SV=4	0	21.155	13	5	8	5	393	43.6	6.79	3810	3.05	4	1	0	0	High
Q9Y3I0	tRNA-splicing ligase RtcB homolog OS=Homo sapiens GN=RTCB PE=1 SV=1	0	21.133	14	6	6	6	505	55.2	7.23	2755		6		0	0	High
P52292	Importin subunit alpha-1 OS=Homo sapiens GN=KPNA2 PE=1 SV=1	0	21.114	14	6	6	6	529	57.8	5.4	3827		6		0	0	High
Q16514	Transcription initiation factor TFIID subunit 12 OS=Homo sapiens GN=TAF12 PE=1 SV=1	0	21.084	44	5	7	5	161	17.9	7.99	2934	8.09	3	2	0	0	High
P05387	60S acidic ribosomal protein P2 OS=Homo sapiens GN=RPLP2 PE=1 SV=1	0	21.027	48	4	6	4	115	11.7	4.54	2626		4		0	0	High
Q96P63	Serpin B12 OS=Homo sapiens GN=SERPINB12 PE=1 SV=1	0	20.998	17	6	7	6	405	46.2	5.53	2147	3.92	4	2	0	0	High
P46779	60S ribosomal protein L28 OS=Homo sapiens GN=RPL28 PE=1 SV=3	0	20.959	36	6	10	6	137	15.7	12.02	5906		6		0	0	High
P47914	60S ribosomal protein L29 OS=Homo sapiens GN=RPL29 PE=1 SV=2	0	20.866	28	7	13	7	159	17.7	11.66	5718	0	6	1	0	0	High
P67809	Nuclease-sensitive element-binding protein 1 OS=Homo sapiens GN=YBX1 PE=1 SV=3	0	20.659	14	3	5	1	324	35.9	9.88	2287		3		0	0	High
P10619	Lysosomal protective protein OS=Homo sapiens GN=CTSA PE=1 SV=2	0	20.489	10	5	10	5	480	54.4	6.61	4022		5		0	0	High
P01614	Ig kappa chain V-II region Cum OS=Homo sapiens PE=1 SV=1	0	20.481	17	4	17	4	115	12.7	5.4	10719		4		0	0	High
Q02040	A-kinase anchor protein 17A OS=Homo sapiens GN=AKAP17A PE=1 SV=2	0	20.46	11	8	12	8	695	80.7	9.73	4322	3.65	7	1	0	0	High
P04792	Heat shock protein beta-1 OS=Homo sapiens GN=HSPB1 PE=1 SV=2	0	20.281	26	5	7	5	205	22.8	6.4	4345		5		0	0	High
P78362	SRSF protein kinase 2 OS=Homo sapiens GN=SRPK2 PE=1 SV=3	0	20.162	9	5	7	3	688	77.5	4.97	3307		5		0	0	High
Q07666	KH domain-containing, RNA-binding, signal transduction-associated protein 1 OS=Homo sapiens GN=KHDRBS1 PE=1 SV=1	0	20.102	10	6	8	6	443	48.2	8.66	4432	2.29	5	1	0	0	High
P60174	Triosephosphate isomerase OS=Homo sapiens GN=TPI1 PE=1 SV=3	0	20.033	21	5	7	5	286	30.8	5.92	3614		5		0	0	High
P18124	60S ribosomal protein L7 OS=Homo sapiens GN=RPL7 PE=1 SV=1	0	20.029	21	5	8	5	248	29.2	10.65	4523		5		0	0	High
P46782	40S ribosomal protein S5 OS=Homo sapiens GN=RPS5 PE=1 SV=4	0	20.014	24	4	7	4	204	22.9	9.72	2898		4		0	0	High
P16989	Y-box-binding protein 3 OS=Homo sapiens GN=YBX3 PE=1 SV=4	0	19.955	10	3	5	1	372	40.1	9.77	2304		3		0	2	High
Q9UJS0	Calcium-binding mitochondrial carrier protein Aralar2 OS=Homo sapiens GN=SLC25A13 PE=1 SV=2	0	19.931	13	7	7	5	675	74.1	8.62	3696		7		0	2	High
Q9Y2J2	Band 4.1-like protein 3 OS=Homo sapiens GN=EPB41L3 PE=1 SV=2	0	19.835	4	4	4	2	1087	120.6	5.19	2561		4		0	0	High
P63208	S-phase kinase-associated protein 1 OS=Homo sapiens GN=SKP1 PE=1 SV=2	0	19.832	26	3	5	3	163	18.6	4.54	2656		3		0	0	High
Q92499	ATP-dependent RNA helicase DDX1 OS=Homo sapiens GN=DDX1 PE=1 SV=2	0	19.827	8	6	7	6	740	82.4	7.23	2559		6		0	0	High
P68871	Hemoglobin subunit beta OS=Homo sapiens GN=HBB PE=1 SV=2	0	19.799	39	5	6	5	147	16	7.28	3566		5		0	0	High
P02765	Alpha-2-HS-glycoprotein OS=Homo sapiens GN=AHSG PE=1 SV=1	0	19.595	7	4	4	4	367	39.3	5.72	3026		4		0	0	High
Q13601	KRR1 small subunit processome component homolog OS=Homo sapiens GN=KRR1 PE=1 SV=4	0	19.549	19	6	7	6	381	43.6	9.77	3879		6		0	0	High
P50914	60S ribosomal protein L14 OS=Homo sapiens GN=RPL14 PE=1 SV=4	0	19.293	24	5	12	5	215	23.4	10.93	4831		5		0	0	High
Q9BYD2	39S ribosomal protein L9, mitochondrial OS=Homo sapiens GN=MRPL9 PE=1 SV=2	0	19.234	14	4	8	4	267	30.2	10.08	3810		4		0	0	High
O95816	BAG family molecular chaperone regulator 2 OS=Homo sapiens GN=BAG2 PE=1 SV=1	0	19.188	24	5	6	5	211	23.8	6.7	2724		5		0	0	High
P61626	Lysozyme C OS=Homo sapiens GN=LYZ PE=1 SV=1	0	18.949	27	5	7	5	148	16.5	9.16	4810		5		0	0	High
O43390	Heterogeneous nuclear ribonucleoprotein R OS=Homo sapiens GN=HNRNPR PE=1 SV=1	0	18.921	9	5	5	3	633	70.9	8.13	2671		5		0	2	High
Q9P013	Spliceosome-associated protein CWC15 homolog OS=Homo sapiens GN=CWC15 PE=1 SV=2	0	18.902	26	5	7	5	229	26.6	5.71	3828		5		0	0	High
P56270	Myc-associated zinc finger protein OS=Homo sapiens GN=MAZ PE=1 SV=1	0	18.869	12	4	5	4	477	48.6	8.95	2455		4		0	0	High
Q9NP64	Nucleolar protein of 40 kDa OS=Homo sapiens GN=ZCCHC17 PE=1 SV=1	0	18.748	20	4	10	4	241	27.6	9.7	4241	3.38	4	1	0	0	High
P13987	CD59 glycoprotein OS=Homo sapiens GN=CD59 PE=1 SV=1	0	18.729	25	3	3	3	128	14.2	6.48	2024		3		0	0	High
P06702	Protein S100-A9 OS=Homo sapiens GN=S100A9 PE=1 SV=1	0	18.634	44	4	6	4	114	13.2	6.13	3127		4		0	0	High
Q9UIG0	Tyrosine-protein kinase BAZ1B OS=Homo sapiens GN=BAZ1B PE=1 SV=2	0	18.562	4	6	6	6	1483	170.8	8.48	2621		6		0	0	High
P36957	Dihydrolipoyllysine-residue succinyltransferase component of 2-oxoglutarate dehydrogenase complex, mitochondrial OS=Homo sapiens GN=DLST PE=1 SV=4	0	18.538	8	3	3	3	453	48.7	8.95	2341		3		0	0	High
O94906	Pre-mRNA-processing factor 6 OS=Homo sapiens GN=PRPF6 PE=1 SV=1	0	18.384	6	5	7	5	941	106.9	8.25	3139		5		0	0	High
Q8N9Q2	Protein SREK1IP1 OS=Homo sapiens GN=SREK1IP1 PE=1 SV=1	0	18.369	20	3	6	3	155	18.2	9.85	2987		3		0	0	High
Q86U86	Protein polybromo-1 OS=Homo sapiens GN=PBRM1 PE=1 SV=1	0	18.348	3	6	6	6	1689	192.8	6.89	2752	2.31	5	1	0	0	High
Q8TA86	Retinitis pigmentosa 9 protein OS=Homo sapiens GN=RP9 PE=1 SV=2	0	18.315	20	4	6	4	221	26.1	9.79	2410		4		0	0	High
P14618	Pyruvate kinase PKM OS=Homo sapiens GN=PKM PE=1 SV=4	0	18.267	14	6	7	6	531	57.9	7.84	3068		6		0	0	High
Q07021	Complement component 1 Q subcomponent-binding protein, mitochondrial OS=Homo sapiens GN=C1QBP PE=1 SV=1	0	18.243	17	3	5	3	282	31.3	4.84	3018		3		0	0	High
Q92609	TBC1 domain family member 5 OS=Homo sapiens GN=TBC1D5 PE=1 SV=1	0	18.198	6	4	4	4	795	88.9	6.54	2392		4		0	0	High
Q8NHQ9	ATP-dependent RNA helicase DDX55 OS=Homo sapiens GN=DDX55 PE=1 SV=3	0	18.172	10	6	7	6	600	68.5	9.25	3221	2.97	5	1	0	0	High
Q9P031	Thyroid transcription factor 1-associated protein 26 OS=Homo sapiens GN=CCDC59 PE=1 SV=2	0	18.144	17	4	5	4	241	28.7	9.88	2885		4		0	0	High
P43243	Matrin-3 OS=Homo sapiens GN=MATR3 PE=1 SV=2	0	18.082	6	5	6	5	847	94.6	6.25	3046		5		0	0	High
Q92598	Heat shock protein 105 kDa OS=Homo sapiens GN=HSPH1 PE=1 SV=1	0	17.998	4	3	3	3	858	96.8	5.39	2052		3		0	0	High
P62888	60S ribosomal protein L30 OS=Homo sapiens GN=RPL30 PE=1 SV=2	0	17.94	43	5	7	5	115	12.8	9.63	4665		5		0	0	High
Q9H4F8	SPARC-related modular calcium-binding protein 1 OS=Homo sapiens GN=SMOC1 PE=1 SV=1	0	17.9	11	3	5	3	434	48.1	8.22	1389	2.14	3	1	0	0	High
Q14257	Reticulocalbin-2 OS=Homo sapiens GN=RCN2 PE=1 SV=1	0	17.882	11	4	7	4	317	36.9	4.4	3918		4		0	0	High
P62826	GTP-binding nuclear protein Ran OS=Homo sapiens GN=RAN PE=1 SV=3	0	17.8	21	5	5	5	216	24.4	7.49	3052		5		0	0	High
O60828	Polyglutamine-binding protein 1 OS=Homo sapiens GN=PQBP1 PE=1 SV=1	0	17.742	20	3	5	3	265	30.5	6.33	2116		3		0	0	High
Q15365	Poly(rC)-binding protein 1 OS=Homo sapiens GN=PCBP1 PE=1 SV=2	0	17.647	12	4	4	4	356	37.5	7.09	2329		4		0	0	High
Q9H8G2	Caspase activity and apoptosis inhibitor 1 OS=Homo sapiens GN=CAAP1 PE=1 SV=2	0	17.554	13	4	4	4	361	38.3	4.72	1677	2.74	3	1	0	0	High
Q99496	E3 ubiquitin-protein ligase RING2 OS=Homo sapiens GN=RNF2 PE=1 SV=1	0	17.51	14	4	5	4	336	37.6	6.84	3046		4		0	0	High
Q12962	Transcription initiation factor TFIID subunit 10 OS=Homo sapiens GN=TAF10 PE=1 SV=1	0	17.466	26	4	7	4	218	21.7	6.57	2409	8.21	3	2	0	0	High
P09661	U2 small nuclear ribonucleoprotein A' OS=Homo sapiens GN=SNRPA1 PE=1 SV=2	0	17.455	22	6	6	6	255	28.4	8.62	3486		6		0	0	High
P83881	60S ribosomal protein L36a OS=Homo sapiens GN=RPL36A PE=1 SV=2	0	17.432	28	5	9	1	106	12.4	10.58	2549	9.23	3	3	0	0	High
P13797	Plastin-3 OS=Homo sapiens GN=PLS3 PE=1 SV=4	0	17.328	8	5	6	5	630	70.8	5.6	2308		5		0	0	High
P26641	Elongation factor 1-gamma OS=Homo sapiens GN=EEF1G PE=1 SV=3	0	17.295	11	5	7	5	437	50.1	6.67	3500		5		0	0	High
P46783	40S ribosomal protein S10 OS=Homo sapiens GN=RPS10 PE=1 SV=1	0	17.234	23	3	5	3	165	18.9	10.15	3110		3		0	0	High
P55081	Microfibrillar-associated protein 1 OS=Homo sapiens GN=MFAP1 PE=1 SV=2	0	17.205	9	2	2	2	439	51.9	4.98	1338		2		0	0	High
P48594	Serpin B4 OS=Homo sapiens GN=SERPINB4 PE=1 SV=2	0	17.204	9	4	4	4	390	44.8	6.21	2235		4		0	0	High
P17010	Zinc finger X-chromosomal protein OS=Homo sapiens GN=ZFX PE=2 SV=2	0	17.197	6	4	7	4	805	90.5	6.14	1878	7.08	2	3	0	0	High
P31689	DnaJ homolog subfamily A member 1 OS=Homo sapiens GN=DNAJA1 PE=1 SV=2	0	17.176	11	4	5	4	397	44.8	7.08	2871		4		0	0	High
P25205	DNA replication licensing factor MCM3 OS=Homo sapiens GN=MCM3 PE=1 SV=3	0	17.135	7	5	6	5	808	90.9	5.77	2797		5		0	0	High
Q9BQI0	Allograft inflammatory factor 1-like OS=Homo sapiens GN=AIF1L PE=1 SV=1	0	17.014	23	3	4	3	150	17.1	7.2	2972		3		0	0	High
Q14320	Protein FAM50A OS=Homo sapiens GN=FAM50A PE=1 SV=2	0	16.979	11	3	3	3	339	40.2	6.83	1838		3		0	0	High
P63104	14-3-3 protein zeta/delta OS=Homo sapiens GN=YWHAZ PE=1 SV=1	0	16.976	22	5	5	4	245	27.7	4.79	2083	3.12	4	1	0	0	High
Q14151	Scaffold attachment factor B2 OS=Homo sapiens GN=SAFB2 PE=1 SV=1	0	16.96	4	4	6	1	953	107.4	6.16	3115		4		0	0	High
Q9BPX5	Actin-related protein 2/3 complex subunit 5-like protein OS=Homo sapiens GN=ARPC5L PE=1 SV=1	0	16.873	25	4	5	3	153	16.9	6.6	3058		4		0	1	High
Q9BWJ5	Splicing factor 3B subunit 5 OS=Homo sapiens GN=SF3B5 PE=1 SV=1	0	16.861	22	2	4	2	86	10.1	6.35	1588	4.07	2	1	0	0	High
P59998	Actin-related protein 2/3 complex subunit 4 OS=Homo sapiens GN=ARPC4 PE=1 SV=3	0	16.854	23	4	6	4	168	19.7	8.43	3365	0	4	1	0	0	High
Q9Y657	Spindlin-1 OS=Homo sapiens GN=SPIN1 PE=1 SV=3	0	16.83	16	4	6	4	262	29.6	6.96	2570		4		0	0	High
Q13263	Transcription intermediary factor 1-beta OS=Homo sapiens GN=TRIM28 PE=1 SV=5	0	16.74	5	3	4	3	835	88.5	5.77	1889		3		0	0	High
P06748	Nucleophosmin OS=Homo sapiens GN=NPM1 PE=1 SV=2	0	16.695	14	5	6	4	294	32.6	4.78	3159		5		0	1	High
P62273	40S ribosomal protein S29 OS=Homo sapiens GN=RPS29 PE=1 SV=2	0	16.641	46	3	9	3	56	6.7	10.13	5532		3		0	0	High
P49207	60S ribosomal protein L34 OS=Homo sapiens GN=RPL34 PE=1 SV=3	0	16.606	28	4	7	4	117	13.3	11.47	3693	2.4	4	1	0	0	High
P12532	Creatine kinase U-type, mitochondrial OS=Homo sapiens GN=CKMT1A PE=1 SV=1	0	16.561	11	5	6	4	417	47	8.34	2998		5		0	1	High
P11171	Protein 4.1 OS=Homo sapiens GN=EPB41 PE=1 SV=4	0	16.548	6	6	8	6	864	97	5.58	3328		6		0	0	High
P22061	Protein-L-isoaspartate(D-aspartate) O-methyltransferase OS=Homo sapiens GN=PCMT1 PE=1 SV=4	0	16.494	10	2	3	2	227	24.6	7.21	1848		2		0	0	High
O75319	RNA/RNP complex-1-interacting phosphatase OS=Homo sapiens GN=DUSP11 PE=1 SV=1	0	16.485	13	3	4	3	330	38.9	9.41	1477		3		0	0	High
Q7L2J0	7SK snRNA methylphosphate capping enzyme OS=Homo sapiens GN=MEPCE PE=1 SV=1	0	16.467	6	4	5	4	689	74.3	9.57	2558		4		0	0	High
Q9NUP9	Protein lin-7 homolog C OS=Homo sapiens GN=LIN7C PE=1 SV=1	0	16.464	25	5	8	5	197	21.8	8.43	3858		5		0	0	High
P37198	Nuclear pore glycoprotein p62 OS=Homo sapiens GN=NUP62 PE=1 SV=3	0	16.372	8	3	3	3	522	53.2	5.31	1557		3		0	0	High
P62820	Ras-related protein Rab-1A OS=Homo sapiens GN=RAB1A PE=1 SV=3	0	16.363	21	5	7	3	205	22.7	6.21	3728		5		0	2	High
P17026	Zinc finger protein 22 OS=Homo sapiens GN=ZNF22 PE=1 SV=3	0	16.303	17	4	4	4	224	25.9	10.04	1967		4		0	0	High
Q7Z2W4	Zinc finger CCCH-type antiviral protein 1 OS=Homo sapiens GN=ZC3HAV1 PE=1 SV=3	0	16.153	4	3	4	3	902	101.4	8.4	1578		3		0	0	High
P49368	T-complex protein 1 subunit gamma OS=Homo sapiens GN=CCT3 PE=1 SV=4	0	16.141	11	5	5	5	545	60.5	6.49	2339		5		0	0	High
P0DMU9	Cancer/testis antigen family 45 member A10 OS=Homo sapiens GN=CT45A10 PE=2 SV=1	0	16.129	31	5	8	5	189	21.1	9.55	3753	5.74	3	2	0	0	High
P68400	Casein kinase II subunit alpha OS=Homo sapiens GN=CSNK2A1 PE=1 SV=1	0	16.11	12	3	4	3	391	45.1	7.74	2190		3		0	0	High
Q9BZI7	Regulator of nonsense transcripts 3B OS=Homo sapiens GN=UPF3B PE=1 SV=1	0	16.108	7	4	5	4	483	57.7	9.48	2751		4		0	0	High
P31151	Protein S100-A7 OS=Homo sapiens GN=S100A7 PE=1 SV=4	0	15.965	22	2	5	2	101	11.5	6.77	2210	2.25	2	1	0	0	High
P33993	DNA replication licensing factor MCM7 OS=Homo sapiens GN=MCM7 PE=1 SV=4	0	15.938	6	5	6	5	719	81.3	6.46	2729		5		0	0	High
P62258	14-3-3 protein epsilon OS=Homo sapiens GN=YWHAE PE=1 SV=1	0	15.917	19	5	6	4	255	29.2	4.74	2986		5		0	1	High
Q96BP3	Peptidylprolyl isomerase domain and WD repeat-containing protein 1 OS=Homo sapiens GN=PPWD1 PE=1 SV=1	0	15.914	6	4	4	4	646	73.5	7.15	2010		4		0	0	High
Q9Y3U8	60S ribosomal protein L36 OS=Homo sapiens GN=RPL36 PE=1 SV=3	0	15.896	29	3	6	3	105	12.2	11.59	3725		3		0	0	High
O15511	Actin-related protein 2/3 complex subunit 5 OS=Homo sapiens GN=ARPC5 PE=1 SV=3	0	15.882	26	4	7	3	151	16.3	5.67	3755		4		0	0	High
Q6P5R6	60S ribosomal protein L22-like 1 OS=Homo sapiens GN=RPL22L1 PE=1 SV=2	0	15.872	24	3	7	3	122	14.6	9.38	3443		3		0	0	High
Q16531	DNA damage-binding protein 1 OS=Homo sapiens GN=DDB1 PE=1 SV=1	0	15.866	3	4	4	4	1140	126.9	5.26	2363		4		0	0	High
Q9Y5B6	PAX3- and PAX7-binding protein 1 OS=Homo sapiens GN=PAXBP1 PE=1 SV=2	0	15.794	5	4	6	4	917	104.7	5.68	3386		4		0	0	High
P35268	60S ribosomal protein L22 OS=Homo sapiens GN=RPL22 PE=1 SV=2	0	15.775	21	4	8	4	128	14.8	9.19	3711		4		0	0	High
Q96J84	Kin of IRRE-like protein 1 OS=Homo sapiens GN=KIRREL PE=1 SV=2	0	15.689	7	5	5	5	757	83.5	5.73	1688	0	4	1	0	0	High
Q6IS14	Eukaryotic translation initiation factor 5A-1-like OS=Homo sapiens GN=EIF5AL1 PE=2 SV=2	0	15.682	29	4	4	4	154	16.8	5	2040		4		0	0	High
Q13610	Periodic tryptophan protein 1 homolog OS=Homo sapiens GN=PWP1 PE=1 SV=1	0	15.676	12	6	6	6	501	55.8	4.77	2611		6		0	0	High
P69905	Hemoglobin subunit alpha OS=Homo sapiens GN=HBA1 PE=1 SV=2	0	15.673	28	3	6	3	142	15.2	8.68	2436		3		0	0	High
Q9BRX9	WD repeat domain-containing protein 83 OS=Homo sapiens GN=WDR83 PE=1 SV=1	0	15.649	14	4	4	4	315	34.3	5.58	2197		4		0	0	High
Q5T750	Skin-specific protein 32 OS=Homo sapiens GN=XP32 PE=1 SV=1	0	15.535	16	4	5	4	250	26.2	7.97	2614	2.61	3	1	0	0	High
P61026	Ras-related protein Rab-10 OS=Homo sapiens GN=RAB10 PE=1 SV=1	0	15.351	21	4	8	2	200	22.5	8.38	3120		4		0	0	High
P50402	Emerin OS=Homo sapiens GN=EMD PE=1 SV=1	0	15.293	19	4	6	4	254	29	5.5	2854		4		0	0	High
P62854	40S ribosomal protein S26 OS=Homo sapiens GN=RPS26 PE=1 SV=3	0	15.257	32	3	10	3	115	13	11	3977		3		0	0	High
P63151	Serine/threonine-protein phosphatase 2A 55 kDa regulatory subunit B alpha isoform OS=Homo sapiens GN=PPP2R2A PE=1 SV=1	0	15.231	9	3	3	3	447	51.7	6.2	1922		3		0	0	High
P42677	40S ribosomal protein S27 OS=Homo sapiens GN=RPS27 PE=1 SV=3	0	15.198	23	2	5	2	84	9.5	9.45	2357	3	2	1	0	0	High
Q15544	Transcription initiation factor TFIID subunit 11 OS=Homo sapiens OX=9606 GN=TAF11 PE=1 SV=1	0	15.129	25	4	4	4	211	23.3	4.88	761	7.28	2	2	0	0	High
Q96NC0	Zinc finger matrin-type protein 2 OS=Homo sapiens GN=ZMAT2 PE=1 SV=1	0	15.124	15	3	4	3	199	23.6	9.01	2262		3		0	0	High
P28290	Sperm-specific antigen 2 OS=Homo sapiens GN=SSFA2 PE=1 SV=3	0	14.954	3	4	4	4	1259	138.3	5.19	1999		4		0	0	High
P12273	Prolactin-inducible protein OS=Homo sapiens GN=PIP PE=1 SV=1	0	14.889	21	4	4	4	146	16.6	8.05	2897		4		0	0	High
P14625	Endoplasmin OS=Homo sapiens GN=HSP90B1 PE=1 SV=1	0	14.85	6	4	4	3	803	92.4	4.84	1903		4		0	0	High
P04075	Fructose-bisphosphate aldolase A OS=Homo sapiens GN=ALDOA PE=1 SV=2	0	14.846	10	3	3	3	364	39.4	8.09	2016		3		0	0	High
P62873	Guanine nucleotide-binding protein G(I)/G(S)/G(T) subunit beta-1 OS=Homo sapiens GN=GNB1 PE=1 SV=3	0	14.838	13	4	7	4	340	37.4	6	2339		4		0	0	High
Q8IWU5	Extracellular sulfatase Sulf-2 OS=Homo sapiens GN=SULF2 PE=1 SV=1	0	14.824	4	3	4	3	870	100.4	9.17	2812		3		0	0	High
P05109	Protein S100-A8 OS=Homo sapiens GN=S100A8 PE=1 SV=1	0	14.724	39	4	4	4	93	10.8	7.03	2228		4		0	0	High
Q9Y3T9	Nucleolar complex protein 2 homolog OS=Homo sapiens GN=NOC2L PE=1 SV=4	0	14.665	5	4	4	4	749	84.9	5.62	2129		4		0	0	High
Q9BVI4	Nucleolar complex protein 4 homolog OS=Homo sapiens GN=NOC4L PE=1 SV=1	0	14.574	9	5	7	5	516	58.4	7.49	3142		5		0	0	High
P20226	TATA-box-binding protein OS=Homo sapiens GN=TBP PE=1 SV=2	0	14.524	9	3	4	3	339	37.7	9.79	2569		3		0	0	High
P78316	Nucleolar protein 14 OS=Homo sapiens GN=NOP14 PE=1 SV=3	0	14.495	5	5	5	5	857	97.6	7.58	2377		5		0	0	High
P08865	40S ribosomal protein SA OS=Homo sapiens GN=RPSA PE=1 SV=4	0	14.382	21	5	6	5	295	32.8	4.87	2451		5		0	0	High
Q96I25	Splicing factor 45 OS=Homo sapiens GN=RBM17 PE=1 SV=1	0	14.365	9	4	6	4	401	44.9	5.97	2555		4		0	0	High
Q9H9J4	Ubiquitin carboxyl-terminal hydrolase 42 OS=Homo sapiens GN=USP42 PE=1 SV=3	0	14.338	4	4	4	4	1324	145.3	8.63	1778	3.18	3	1	0	0	High
P18085	ADP-ribosylation factor 4 OS=Homo sapiens GN=ARF4 PE=1 SV=3	0	14.244	19	4	6	2	180	20.5	7.14	2858		4		0	2	High
Q9H5V9	UPF0428 protein CXorf56 OS=Homo sapiens GN=CXorf56 PE=1 SV=1	0	14.118	23	5	5	5	222	25.6	8.73	2057	3.13	4	1	0	0	High
P11388	DNA topoisomerase 2-alpha OS=Homo sapiens GN=TOP2A PE=1 SV=3	0	14.054	3	4	4	4	1531	174.3	8.72	1629		4		0	0	High
Q9BUJ2	Heterogeneous nuclear ribonucleoprotein U-like protein 1 OS=Homo sapiens GN=HNRNPUL1 PE=1 SV=2	0	13.966	5	4	4	3	856	95.7	6.92	2313		4		0	0	High
P16278	Beta-galactosidase OS=Homo sapiens GN=GLB1 PE=1 SV=2	0	13.894	5	3	5	3	677	76	6.57	2592		3		0	0	High
Q9UKV3	Apoptotic chromatin condensation inducer in the nucleus OS=Homo sapiens GN=ACIN1 PE=1 SV=2	0	13.799	5	5	5	5	1341	151.8	6.43	2658		5		0	0	High
P36542	ATP synthase subunit gamma, mitochondrial OS=Homo sapiens GN=ATP5C1 PE=1 SV=1	0	13.761	13	4	5	4	298	33	9.22	2284		4		0	0	High
Q9H089	Large subunit GTPase 1 homolog OS=Homo sapiens GN=LSG1 PE=1 SV=2	0	13.556	5	4	5	4	658	75.2	6.38	2807		4		0	0	High
P17987	T-complex protein 1 subunit alpha OS=Homo sapiens GN=TCP1 PE=1 SV=1	0	13.497	9	5	5	5	556	60.3	6.11	1641	2.59	4	1	0	0	High
Q9H444	Charged multivesicular body protein 4b OS=Homo sapiens GN=CHMP4B PE=1 SV=1	0	13.473	15	3	4	3	224	24.9	4.82	1721		3		0	0	High
Q15717	ELAV-like protein 1 OS=Homo sapiens GN=ELAVL1 PE=1 SV=2	0	13.467	16	5	7	5	326	36.1	9.17	3725		5		0	0	High
Q13185	Chromobox protein homolog 3 OS=Homo sapiens GN=CBX3 PE=1 SV=4	0	13.445	14	3	3	3	183	20.8	5.33	1690		3		0	0	High
O95391	Pre-mRNA-splicing factor SLU7 OS=Homo sapiens GN=SLU7 PE=1 SV=2	0	13.389	8	4	4	4	586	68.3	7.14	1161	2.11	3	1	0	0	High
P23528	Cofilin-1 OS=Homo sapiens GN=CFL1 PE=1 SV=3	0	13.381	20	4	4	4	166	18.5	8.09	2256		4		0	0	High
Q9Y2R9	28S ribosomal protein S7, mitochondrial OS=Homo sapiens GN=MRPS7 PE=1 SV=2	0	13.371	15	3	5	3	242	28.1	9.99	1798		3		0	0	High
P62314	Small nuclear ribonucleoprotein Sm D1 OS=Homo sapiens GN=SNRPD1 PE=1 SV=1	0	13.345	20	3	5	3	119	13.3	11.56	2047		3		0	0	High
Q09161	Nuclear cap-binding protein subunit 1 OS=Homo sapiens GN=NCBP1 PE=1 SV=1	0	13.243	4	3	3	3	790	91.8	6.43	1752		3		0	0	High
Q14103	Heterogeneous nuclear ribonucleoprotein D0 OS=Homo sapiens GN=HNRNPD PE=1 SV=1	0	13.221	7	3	5	3	355	38.4	7.81	3527		3		0	0	High
O95831	Apoptosis-inducing factor 1, mitochondrial OS=Homo sapiens GN=AIFM1 PE=1 SV=1	0	13.064	10	5	6	5	613	66.9	8.95	1993		5		0	0	High
Q9Y421	Protein FAM32A OS=Homo sapiens GN=FAM32A PE=1 SV=2	0	12.988	25	3	4	3	112	13.2	9.99	1551		3		0	0	High
O60506	Heterogeneous nuclear ribonucleoprotein Q OS=Homo sapiens GN=SYNCRIP PE=1 SV=2	0	12.948	7	4	4	2	623	69.6	8.59	1694		4		0	0	High
O00422	Histone deacetylase complex subunit SAP18 OS=Homo sapiens GN=SAP18 PE=1 SV=1	0	12.843	27	5	6	5	153	17.6	9.35	3045	0	4	1	0	0	High
P55072	Transitional endoplasmic reticulum ATPase OS=Homo sapiens GN=VCP PE=1 SV=4	0	12.629	5	4	4	4	806	89.3	5.26	1747		4		0	0	High
P60866	40S ribosomal protein S20 OS=Homo sapiens GN=RPS20 PE=1 SV=1	0	12.626	25	3	6	3	119	13.4	9.94	3169		3		0	0	High
Q92621	Nuclear pore complex protein Nup205 OS=Homo sapiens GN=NUP205 PE=1 SV=3	0	12.573	2	4	4	4	2012	227.8	6.19	1744		4		0	0	High
Q9NWT1	p21-activated protein kinase-interacting protein 1 OS=Homo sapiens GN=PAK1IP1 PE=1 SV=2	0	12.57	8	3	3	3	392	43.9	8.91	1343		3		0	0	High
Q8IXM3	39S ribosomal protein L41, mitochondrial OS=Homo sapiens GN=MRPL41 PE=1 SV=1	0	12.538	20	3	5	3	137	15.4	9.57	3088		3		0	0	High
O60716	Catenin delta-1 OS=Homo sapiens GN=CTNND1 PE=1 SV=1	0	12.502	4	3	4	3	968	108.1	6.23	1638		3		0	0	High
P53999	Activated RNA polymerase II transcriptional coactivator p15 OS=Homo sapiens GN=SUB1 PE=1 SV=3	0	12.444	24	3	3	3	127	14.4	9.6	1954		3		0	0	High
Q6ZVX7	F-box only protein 50 OS=Homo sapiens GN=NCCRP1 PE=1 SV=1	0	12.408	11	3	3	3	275	30.8	6.62	1392		3		0	0	High
P57740	Nuclear pore complex protein Nup107 OS=Homo sapiens GN=NUP107 PE=1 SV=1	0	12.381	6	5	6	5	925	106.3	5.43	2666		5		0	0	High
Q9P0M6	Core histone macro-H2A.2 OS=Homo sapiens GN=H2AFY2 PE=1 SV=3	0	12.368	11	4	8	2	372	40	9.69	3999		4		0	0	High
Q9BUP0	EF-hand domain-containing protein D1 OS=Homo sapiens GN=EFHD1 PE=1 SV=1	0	12.352	14	3	3	3	239	26.9	5.39	1430		3		0	0	High
Q9HCY8	Protein S100-A14 OS=Homo sapiens GN=S100A14 PE=1 SV=1	0	12.351	37	4	5	4	104	11.7	5.24	1753		4		0	0	High
P62906	60S ribosomal protein L10a OS=Homo sapiens GN=RPL10A PE=1 SV=2	0	12.336	15	3	5	3	217	24.8	9.94	1807		3		0	0	High
O00411	DNA-directed RNA polymerase, mitochondrial OS=Homo sapiens GN=POLRMT PE=1 SV=2	0	12.321	3	4	5	4	1230	138.5	8.98	1868		4		0	0	High
P35625	Metalloproteinase inhibitor 3 OS=Homo sapiens GN=TIMP3 PE=1 SV=2	0	12.219	21	4	5	4	211	24.1	8.72	1397	5.35	3	1	0	0	High
Q9NQV6	PR domain zinc finger protein 10 OS=Homo sapiens GN=PRDM10 PE=1 SV=3	0	12.184	3	3	3	3	1147	130.1	6.74	1171		3		0	0	High
Q9NW13	RNA-binding protein 28 OS=Homo sapiens GN=RBM28 PE=1 SV=3	0	12.172	4	3	4	3	759	85.7	9.22	1749	2.27	2	1	0	0	High
P60891	Ribose-phosphate pyrophosphokinase 1 OS=Homo sapiens GN=PRPS1 PE=1 SV=2	0	12.12	9	3	3	3	318	34.8	6.98	1807		3		0	0	High
P30153	Serine/threonine-protein phosphatase 2A 65 kDa regulatory subunit A alpha isoform OS=Homo sapiens GN=PPP2R1A PE=1 SV=4	0	12.066	5	3	5	3	589	65.3	5.11	2466		3		0	0	High
Q9Y266	Nuclear migration protein nudC OS=Homo sapiens GN=NUDC PE=1 SV=1	0	11.998	13	4	4	4	331	38.2	5.38	1523		4		0	0	High
Q96GD4	Aurora kinase B OS=Homo sapiens GN=AURKB PE=1 SV=3	0	11.939	10	3	3	3	344	39.3	9.29	1138		3		0	0	High
Q13867	Bleomycin hydrolase OS=Homo sapiens GN=BLMH PE=1 SV=1	0	11.933	7	2	3	2	455	52.5	6.27	1554		2		0	0	High
Q9UQ35	Serine/arginine repetitive matrix protein 2 OS=Homo sapiens GN=SRRM2 PE=1 SV=2	0	11.854	1	3	4	3	2752	299.4	12.06	2118		3		0	0	High
P62304	Small nuclear ribonucleoprotein E OS=Homo sapiens GN=SNRPE PE=1 SV=1	0	11.853	25	2	4	2	92	10.8	9.44	2234		2		0	0	High
Q7Z7C8	Transcription initiation factor TFIID subunit 8 OS=Homo sapiens GN=TAF8 PE=1 SV=1	0	11.814	12	3	4	3	310	34.2	6.46	1242	3.74	2	1	0	0	High
O75367	Core histone macro-H2A.1 OS=Homo sapiens GN=H2AFY PE=1 SV=4	0	11.793	10	4	8	2	372	39.6	9.79	4691		4		0	1	High
Q92797	Symplekin OS=Homo sapiens GN=SYMPK PE=1 SV=2	0	11.709	4	4	4	4	1274	141.1	6.13	1919		4		0	0	High
P12270	Nucleoprotein TPR OS=Homo sapiens GN=TPR PE=1 SV=3	0	11.566	3	5	5	5	2363	267.1	5.02	1432		5		0	0	High
Q15370	Transcription elongation factor B polypeptide 2 OS=Homo sapiens GN=TCEB2 PE=1 SV=1	0	11.557	24	3	4	3	118	13.1	4.88	1832		3		0	0	High
P06733	Alpha-enolase OS=Homo sapiens GN=ENO1 PE=1 SV=2	0	11.481	7	4	6	4	434	47.1	7.39	2781		4		0	0	High
P49327	Fatty acid synthase OS=Homo sapiens GN=FASN PE=1 SV=3	0	11.476	2	5	6	5	2511	273.3	6.44	2649		5		0	0	High
P61956	Small ubiquitin-related modifier 2 OS=Homo sapiens GN=SUMO2 PE=1 SV=3	0	11.446	23	2	2	2	95	10.9	5.5	1274		2		0	0	High
Q99959	Plakophilin-2 OS=Homo sapiens GN=PKP2 PE=1 SV=2	0	11.416	4	4	4	4	881	97.4	9.33	2021		4		0	0	High
P27348	14-3-3 protein theta OS=Homo sapiens GN=YWHAQ PE=1 SV=1	0	11.328	13	3	4	2	245	27.7	4.78	2005		3		0	0	High
Q9NQ29	Putative RNA-binding protein Luc7-like 1 OS=Homo sapiens GN=LUC7L PE=1 SV=1	0	11.289	10	3	3	1	371	43.7	9.92	1346		3		0	0	High
Q92820	Gamma-glutamyl hydrolase OS=Homo sapiens GN=GGH PE=1 SV=2	0	11.264	12	4	4	4	318	35.9	7.11	1535		4		0	0	High
P07339	Cathepsin D OS=Homo sapiens GN=CTSD PE=1 SV=1	0	11.249	7	3	3	3	412	44.5	6.54	1691		3		0	0	High
Q16610	Extracellular matrix protein 1 OS=Homo sapiens GN=ECM1 PE=1 SV=2	0	11.24	10	4	4	4	540	60.6	6.71	1864		4		0	0	High
P56537	Eukaryotic translation initiation factor 6 OS=Homo sapiens GN=EIF6 PE=1 SV=1	0	11.177	12	2	4	2	245	26.6	4.68	2085		2		0	0	High
P23284	Peptidyl-prolyl cis-trans isomerase B OS=Homo sapiens GN=PPIB PE=1 SV=2	0	11.136	19	4	4	4	216	23.7	9.41	2008		4		0	0	High
Q96A35	39S ribosomal protein L24, mitochondrial OS=Homo sapiens GN=MRPL24 PE=1 SV=1	0	11.058	14	3	3	3	216	24.9	9.29	1420		3		0	0	High
Q9NZ63	Uncharacterized protein C9orf78 OS=Homo sapiens GN=C9orf78 PE=1 SV=1	0	11.043	9	3	3	3	289	33.7	6.74	1580		3		0	0	High
Q9NZT1	Calmodulin-like protein 5 OS=Homo sapiens GN=CALML5 PE=1 SV=2	0	10.908	24	3	3	3	146	15.9	4.44	1259		3		0	0	High
Q13642	Four and a half LIM domains protein 1 OS=Homo sapiens GN=FHL1 PE=1 SV=4	0	10.899	8	3	4	3	323	36.2	8.97	2435		3		0	0	High
Q99848	Probable rRNA-processing protein EBP2 OS=Homo sapiens GN=EBNA1BP2 PE=1 SV=2	0	10.892	8	3	6	3	306	34.8	10.1	2683	2.79	3	1	0	0	High
Q15050	Ribosome biogenesis regulatory protein homolog OS=Homo sapiens GN=RRS1 PE=1 SV=2	0	10.89	11	5	6	5	365	41.2	10.7	2153		5		0	0	High
P61204	ADP-ribosylation factor 3 OS=Homo sapiens GN=ARF3 PE=1 SV=2	0	10.873	14	3	3	1	181	20.6	7.43	1409		3		0	0	High
P62306	Small nuclear ribonucleoprotein F OS=Homo sapiens GN=SNRPF PE=1 SV=1	0	10.869	24	2	2	2	86	9.7	4.67	1727		2		0	0	High
P09429	High mobility group protein B1 OS=Homo sapiens GN=HMGB1 PE=1 SV=3	0	10.8	14	2	2	2	215	24.9	5.74	1051		2		0	0	High
P60981	Destrin OS=Homo sapiens GN=DSTN PE=1 SV=3	0	10.698	17	3	4	3	165	18.5	7.85	1778		3		0	0	High
Q8N3R9	MAGUK p55 subfamily member 5 OS=Homo sapiens GN=MPP5 PE=1 SV=3	0	10.689	7	4	4	4	675	77.2	6.14	2068	2.86	3	1	0	0	High
O00148	ATP-dependent RNA helicase DDX39A OS=Homo sapiens GN=DDX39A PE=1 SV=2	0	10.644	6	3	3	3	427	49.1	5.68	2021		3		0	0	High
O75400	Pre-mRNA-processing factor 40 homolog A OS=Homo sapiens GN=PRPF40A PE=1 SV=2	0	10.639	3	3	3	3	957	108.7	7.56	1209		3		0	0	High
O14949	Cytochrome b-c1 complex subunit 8 OS=Homo sapiens GN=UQCRQ PE=1 SV=4	0	10.613	24	2	2	2	82	9.9	10.08	1311		2		0	0	High
P49790	Nuclear pore complex protein Nup153 OS=Homo sapiens GN=NUP153 PE=1 SV=2	0	10.607	2	4	5	4	1475	153.8	8.73	1875		4		0	0	High
Q9BRS2	Serine/threonine-protein kinase RIO1 OS=Homo sapiens GN=RIOK1 PE=1 SV=2	0	10.547	4	2	2	2	568	65.5	6.19	1119		2		0	0	High
B9A064	Immunoglobulin lambda-like polypeptide 5 OS=Homo sapiens GN=IGLL5 PE=2 SV=2	0	10.509	11	2	8	2	214	23	8.84	4442		2		0	0	High
Q96GC5	39S ribosomal protein L48, mitochondrial OS=Homo sapiens GN=MRPL48 PE=1 SV=2	0	10.47	16	3	3	3	212	23.9	8.98	1289		3		0	0	High
P12277	Creatine kinase B-type OS=Homo sapiens GN=CKB PE=1 SV=1	0	10.454	12	4	5	3	381	42.6	5.59	2668		4		0	0	High
O43166	Signal-induced proliferation-associated 1-like protein 1 OS=Homo sapiens GN=SIPA1L1 PE=1 SV=4	0	10.375	2	3	4	3	1804	199.9	8.19	2018		3		0	0	High
P46013	Antigen KI-67 OS=Homo sapiens GN=MKI67 PE=1 SV=2	0	10.318	2	4	5	4	3256	358.5	9.45	1517		4		0	0	High
Q15024	Exosome complex component RRP42 OS=Homo sapiens GN=EXOSC7 PE=1 SV=3	0	10.299	8	2	2	2	291	31.8	5.19	1059		2		0	0	High
Q9NQX4	Unconventional myosin-Vc OS=Homo sapiens GN=MYO5C PE=1 SV=2	0	10.086	2	3	3	1	1742	202.7	7.71	1363	2.9	2	1	0	0	High
P48643	T-complex protein 1 subunit epsilon OS=Homo sapiens GN=CCT5 PE=1 SV=1	0	10.085	4	2	3	2	541	59.6	5.66	1357		2		0	0	High
Q12905	Interleukin enhancer-binding factor 2 OS=Homo sapiens GN=ILF2 PE=1 SV=2	0	10.084	8	2	2	2	390	43	5.26	979		2		0	0	High
P62857	40S ribosomal protein S28 OS=Homo sapiens GN=RPS28 PE=1 SV=1	0	10.003	17	1	3	1	69	7.8	10.7	2078		1		0	0	High
O00257	E3 SUMO-protein ligase CBX4 OS=Homo sapiens GN=CBX4 PE=1 SV=3	0	9.996	10	5	6	5	560	61.3	9.36	1394	2.74	3	2	0	0	High
P63220	40S ribosomal protein S21 OS=Homo sapiens GN=RPS21 PE=1 SV=1	0	9.949	30	3	4	3	83	9.1	8.5	2516		3		0	0	High
Q9NP90	Ras-related protein Rab-9B OS=Homo sapiens GN=RAB9B PE=1 SV=1	0	9.913	11	2	2	1	201	22.7	4.87	1441		2		0	0	High
Q14533	Keratin, type II cuticular Hb1 OS=Homo sapiens GN=KRT81 PE=1 SV=3	0	9.9	5	3	11	1	505	54.9	5.47	5055	6.46	3	1	0	0	High
Q8IY37	Probable ATP-dependent RNA helicase DHX37 OS=Homo sapiens GN=DHX37 PE=1 SV=1	0	9.758	4	3	3	3	1157	129.5	8.1	1153		3		0	0	High
P24534	Elongation factor 1-beta OS=Homo sapiens GN=EEF1B2 PE=1 SV=3	0	9.756	7	1	1	1	225	24.7	4.67	843		1		0	0	High
Q02383	Semenogelin-2 OS=Homo sapiens GN=SEMG2 PE=1 SV=1	0	9.715	6	2	3	1	582	65.4	9.07	1408		2		0	1	High
P62913	60S ribosomal protein L11 OS=Homo sapiens GN=RPL11 PE=1 SV=2	0	9.706	13	2	6	2	178	20.2	9.6	2870		2		0	0	High
P14868	Aspartate--tRNA ligase, cytoplasmic OS=Homo sapiens GN=DARS PE=1 SV=2	0	9.633	5	2	2	2	501	57.1	6.55	1460		2		0	0	High
Q9Y3D9	28S ribosomal protein S23, mitochondrial OS=Homo sapiens GN=MRPS23 PE=1 SV=2	0	9.57	17	3	5	3	190	21.8	8.9	1641		3		0	0	High
P35030	Trypsin-3 OS=Homo sapiens GN=PRSS3 PE=1 SV=2	0	9.524	7	2	4	1	304	32.5	7.49	2269		2		0	1	High
P45973	Chromobox protein homolog 5 OS=Homo sapiens GN=CBX5 PE=1 SV=1	0	9.498	25	4	5	4	191	22.2	5.86	1746	0	3	1	0	0	High
Q96E39	RNA binding motif protein, X-linked-like-1 OS=Homo sapiens GN=RBMXL1 PE=1 SV=1	0	9.492	7	3	3	1	390	42.1	9.89	1623		3		0	0	High
Q9H307	Pinin OS=Homo sapiens GN=PNN PE=1 SV=4	0	9.489	4	3	4	3	717	81.6	7.14	2059		3		0	0	High
P61326	Protein mago nashi homolog OS=Homo sapiens GN=MAGOH PE=1 SV=1	0	9.469	25	3	3	3	146	17.2	6.11	1314	2.4	2	1	0	0	High
O43663	Protein regulator of cytokinesis 1 OS=Homo sapiens GN=PRC1 PE=1 SV=2	0	9.454	7	4	4	4	620	71.6	6.68	1648		4		0	0	High
Q01844	RNA-binding protein EWS OS=Homo sapiens GN=EWSR1 PE=1 SV=1	0	9.432	4	2	2	2	656	68.4	9.33	987		2		0	0	High
Q9BSC4	Nucleolar protein 10 OS=Homo sapiens GN=NOL10 PE=1 SV=1	0	9.395	4	4	9	4	688	80.3	8.46	2726		4		0	0	High
P35240	Merlin OS=Homo sapiens GN=NF2 PE=1 SV=1	0	9.372	4	2	3	2	595	69.6	6.47	1547		2		0	0	High
P05388	60S acidic ribosomal protein P0 OS=Homo sapiens GN=RPLP0 PE=1 SV=1	0	9.35	8	3	3	3	317	34.3	5.97	1656		3		0	0	High
Q13084	39S ribosomal protein L28, mitochondrial OS=Homo sapiens GN=MRPL28 PE=1 SV=4	0	9.332	10	3	3	3	256	30.1	8.29	1917		3		0	0	High
Q9HAF1	Chromatin modification-related protein MEAF6 OS=Homo sapiens GN=MEAF6 PE=1 SV=1	0	9.282	10	2	3	1	191	21.6	9.32	1569		2		0	0	High
Q9H0E2	Toll-interacting protein OS=Homo sapiens GN=TOLLIP PE=1 SV=1	0	9.218	8	2	2	2	274	30.3	5.97	1129		2		0	0	High
P25789	Proteasome subunit alpha type-4 OS=Homo sapiens GN=PSMA4 PE=1 SV=1	0	9.161	10	3	5	3	261	29.5	7.72	2190		3		0	0	High
Q15058	Kinesin-like protein KIF14 OS=Homo sapiens GN=KIF14 PE=1 SV=1	0	9.125	2	3	3	3	1648	186.4	7.91	1034	4.29	2	1	0	0	High
Q9Y224	UPF0568 protein C14orf166 OS=Homo sapiens GN=C14orf166 PE=1 SV=1	0	9.115	10	2	2	2	244	28.1	6.65	720		2		0	0	High
P59665	Neutrophil defensin 1 OS=Homo sapiens GN=DEFA1 PE=1 SV=1	0	9.094	19	2	3	2	94	10.2	6.99	1980		2		0	0	High
P08574	Cytochrome c1, heme protein, mitochondrial OS=Homo sapiens GN=CYC1 PE=1 SV=3	0	9.092	6	2	3	2	325	35.4	9	1775		2		0	0	High
P07384	Calpain-1 catalytic subunit OS=Homo sapiens GN=CAPN1 PE=1 SV=1	0	9.082	5	3	5	3	714	81.8	5.67	1683		3		0	0	High
Q6PI98	INO80 complex subunit C OS=Homo sapiens GN=INO80C PE=1 SV=1	0	9.074	13	2	2	2	192	20.6	10.02	1053		2		0	0	High
Q8IYB3	Serine/arginine repetitive matrix protein 1 OS=Homo sapiens GN=SRRM1 PE=1 SV=2	0	9.07	2	1	1	1	904	102.3	11.84	836		1		0	0	High
Q9NQ50	39S ribosomal protein L40, mitochondrial OS=Homo sapiens OX=9606 GN=MRPL40 PE=1 SV=1	0	9.029	9	1	1	1	206	24.5	9.63	761		1		0	0	High
P82930	28S ribosomal protein S34, mitochondrial OS=Homo sapiens GN=MRPS34 PE=1 SV=2	0	8.993	11	3	6	3	218	25.6	9.98	2886		3		0	0	High
Q9GZR2	RNA exonuclease 4 OS=Homo sapiens GN=REXO4 PE=1 SV=2	0	8.955	5	2	3	2	422	46.6	9.77	1615		2		0	0	High
P50990	T-complex protein 1 subunit theta OS=Homo sapiens GN=CCT8 PE=1 SV=4	0	8.891	7	3	4	3	548	59.6	5.6	1535		3		0	0	High
P84085	ADP-ribosylation factor 5 OS=Homo sapiens GN=ARF5 PE=1 SV=2	0	8.837	14	3	3	1	180	20.5	6.79	1482		3		0	0	High
P30041	Peroxiredoxin-6 OS=Homo sapiens GN=PRDX6 PE=1 SV=3	0	8.723	13	3	3	3	224	25	6.38	1506		3		0	0	High
P23490	Loricrin OS=Homo sapiens GN=LOR PE=1 SV=2	0	8.66	6	2	3	2	312	25.7	8.09	1830		2		0	0	High
Q9Y3A2	Probable U3 small nucleolar RNA-associated protein 11 OS=Homo sapiens GN=UTP11L PE=1 SV=2	0	8.659	6	2	3	2	253	30.4	10.15	867	2.53	2	1	0	0	High
Q9NPE3	H/ACA ribonucleoprotein complex subunit 3 OS=Homo sapiens GN=NOP10 PE=1 SV=1	0	8.654	38	2	2	2	64	7.7	9.99	1151		2		0	0	High
E9PRG8	Uncharacterized protein C11orf98 OS=Homo sapiens GN=C11orf98 PE=4 SV=1	0	8.633	17	2	5	2	122	13.8	11.69	1665	2.23	2	1	0	0	High
P26599	Polypyrimidine tract-binding protein 1 OS=Homo sapiens GN=PTBP1 PE=1 SV=1	0	8.633	5	3	3	3	531	57.2	9.17	1368		3		0	0	High
Q969G3	SWI/SNF-related matrix-associated actin-dependent regulator of chromatin subfamily E member 1 OS=Homo sapiens GN=SMARCE1 PE=1 SV=2	0	8.528	8	2	3	2	411	46.6	4.88	1195		2		0	0	High
Q9NQ55	Suppressor of SWI4 1 homolog OS=Homo sapiens GN=PPAN PE=2 SV=1	0	8.504	5	2	2	2	473	53.2	10.13	979		2		0	0	High
Q8TDN6	Ribosome biogenesis protein BRX1 homolog OS=Homo sapiens GN=BRIX1 PE=1 SV=2	0	8.468	7	3	3	3	353	41.4	9.92	1667		3		0	0	High
P62081	40S ribosomal protein S7 OS=Homo sapiens GN=RPS7 PE=1 SV=1	0	8.441	9	2	2	2	194	22.1	10.1	1223		2		0	0	High
Q9H0G5	Nuclear speckle splicing regulatory protein 1 OS=Homo sapiens GN=NSRP1 PE=1 SV=1	0	8.428	7	4	4	4	558	66.4	8.84	1236	2.12	3	1	0	0	High
P15531	Nucleoside diphosphate kinase A OS=Homo sapiens GN=NME1 PE=1 SV=1	0	8.421	19	2	3	2	152	17.1	6.19	1563		2		0	0	High
Q9BQ39	ATP-dependent RNA helicase DDX50 OS=Homo sapiens GN=DDX50 PE=1 SV=1	0	8.385	5	3	3	2	737	82.5	9.17	1542		3		0	0	High
O00622	Protein CYR61 OS=Homo sapiens GN=CYR61 PE=1 SV=1	0	8.322	5	2	2	2	381	42	8.21	1197		2		0	0	High
Q99873	Protein arginine N-methyltransferase 1 OS=Homo sapiens GN=PRMT1 PE=1 SV=2	0	8.313	7	2	2	2	361	41.5	5.43	820		2		0	0	High
Q9UQ88	Cyclin-dependent kinase 11A OS=Homo sapiens GN=CDK11A PE=1 SV=4	0	8.287	3	2	3	2	783	91.3	5.36	791		2		0	0	High
Q9Y3C1	Nucleolar protein 16 OS=Homo sapiens GN=NOP16 PE=1 SV=2	0	8.286	24	4	5	4	178	21.2	9.94	2408		4		0	0	High
P67870	Casein kinase II subunit beta OS=Homo sapiens GN=CSNK2B PE=1 SV=1	0	8.283	13	3	4	3	215	24.9	5.55	1988		3		0	0	High
P08134	Rho-related GTP-binding protein RhoC OS=Homo sapiens GN=RHOC PE=1 SV=1	0	8.241	12	3	4	3	193	22	6.58	1314		3		0	0	High
Q9NX24	H/ACA ribonucleoprotein complex subunit 2 OS=Homo sapiens GN=NHP2 PE=1 SV=1	0	8.234	12	1	1	1	153	17.2	8.22	758		1		0	0	High
P49862	Kallikrein-7 OS=Homo sapiens GN=KLK7 PE=1 SV=1	0	8.191	10	2	2	2	253	27.5	8.47	784		2		0	0	High
Q14643	Inositol 1,4,5-trisphosphate receptor type 1 OS=Homo sapiens GN=ITPR1 PE=1 SV=3	0	8.181	1	3	3	3	2758	313.7	6.04	1325		3		0	0	High
Q16527	Cysteine and glycine-rich protein 2 OS=Homo sapiens GN=CSRP2 PE=1 SV=3	0	8.105	12	2	3	2	193	20.9	8.62	1151		2		0	0	High
Q13561	Dynactin subunit 2 OS=Homo sapiens GN=DCTN2 PE=1 SV=4	0	8.051	7	3	3	3	401	44.2	5.21	906		3		0	0	High
Q92576	PHD finger protein 3 OS=Homo sapiens GN=PHF3 PE=1 SV=3	0	7.993	1	2	2	2	2039	229.3	6.96	1232		2		0	0	High
Q96QA5	Gasdermin-A OS=Homo sapiens GN=GSDMA PE=1 SV=4	0	7.988	6	3	5	3	445	49.3	5.29	2669		3		0	0	High
P00441	Superoxide dismutase [Cu-Zn] OS=Homo sapiens GN=SOD1 PE=1 SV=2	0	7.982	15	2	2	2	154	15.9	6.13	926		2		0	0	High
Q9H9F9	Actin-related protein 5 OS=Homo sapiens GN=ACTR5 PE=1 SV=2	0	7.977	5	3	3	3	607	68.3	5.27	799	2.51	2	1	0	0	High
Q92620	Pre-mRNA-splicing factor ATP-dependent RNA helicase PRP16 OS=Homo sapiens GN=DHX38 PE=1 SV=2	0	7.941	2	3	3	2	1227	140.4	6.54	1443		3		0	0	High
O75746	Calcium-binding mitochondrial carrier protein Aralar1 OS=Homo sapiens GN=SLC25A12 PE=1 SV=2	0	7.938	4	3	3	1	678	74.7	8.38	1321		3		0	0	High
Q96T37	Putative RNA-binding protein 15 OS=Homo sapiens GN=RBM15 PE=1 SV=2	0	7.928	3	2	2	1	977	107.1	10.08	1476		2		0	0	High
P06493	Cyclin-dependent kinase 1 OS=Homo sapiens GN=CDK1 PE=1 SV=3	0	7.919	9	2	2	2	297	34.1	8.4	886		2		0	0	High
Q9BRJ6	Uncharacterized protein C7orf50 OS=Homo sapiens GN=C7orf50 PE=1 SV=1	0	7.91	11	1	2	1	194	22.1	9.64	983		1		0	0	High
P04080	Cystatin-B OS=Homo sapiens GN=CSTB PE=1 SV=2	0	7.892	34	2	2	2	98	11.1	7.56	747		2		0	0	High
P18077	60S ribosomal protein L35a OS=Homo sapiens GN=RPL35A PE=1 SV=2	0	7.885	20	3	4	3	110	12.5	11.06	1829		3		0	0	High
Q13765	Nascent polypeptide-associated complex subunit alpha OS=Homo sapiens GN=NACA PE=1 SV=1	0	7.864	7	1	1	1	215	23.4	4.56	522		1		0	0	High
Q9HD33	39S ribosomal protein L47, mitochondrial OS=Homo sapiens GN=MRPL47 PE=1 SV=2	0	7.828	13	3	3	3	250	29.4	10.37	1020		3		0	0	High
O43167	Zinc finger and BTB domain-containing protein 24 OS=Homo sapiens GN=ZBTB24 PE=1 SV=2	0	7.826	5	3	3	3	697	78.2	7.61	700	1.8	2	1	0	0	High
Q8N5F7	NF-kappa-B-activating protein OS=Homo sapiens GN=NKAP PE=1 SV=1	0	7.814	9	3	3	3	415	47.1	10.11	1121	2.44	2	1	0	0	High
O43852	Calumenin OS=Homo sapiens GN=CALU PE=1 SV=2	0	7.782	7	2	2	2	315	37.1	4.64	1246		2		0	0	High
P04899	Guanine nucleotide-binding protein G(i) subunit alpha-2 OS=Homo sapiens GN=GNAI2 PE=1 SV=3	0	7.703	7	3	4	3	355	40.4	5.54	1953		3		0	0	High
P49792	E3 SUMO-protein ligase RanBP2 OS=Homo sapiens GN=RANBP2 PE=1 SV=2	0	7.671	1	3	3	3	3224	358	6.2	1649		3		0	0	High
P07948	Tyrosine-protein kinase Lyn OS=Homo sapiens GN=LYN PE=1 SV=3	0	7.671	4	3	5	3	512	58.5	7.11	2902		3		0	0	High
Q15517	Corneodesmosin OS=Homo sapiens GN=CDSN PE=1 SV=3	0	7.647	3	2	5	2	529	51.5	8.35	2763		2		0	0	High
Q9ULW3	Activator of basal transcription 1 OS=Homo sapiens GN=ABT1 PE=1 SV=1	0	7.594	17	3	3	3	272	31.1	9.88	1130		3		0	0	High
Q96EY4	Translation machinery-associated protein 16 OS=Homo sapiens OX=9606 GN=TMA16 PE=1 SV=2	0	7.591	7	1	1	1	203	23.8	9.26	687		1		0	0	High
P07477	Trypsin-1 OS=Homo sapiens GN=PRSS1 PE=1 SV=1	0	7.562	8	2	4	1	247	26.5	6.51	223	12.68	1	1	0	0	High
P53007	Tricarboxylate transport protein, mitochondrial OS=Homo sapiens GN=SLC25A1 PE=1 SV=2	0	7.549	4	1	1	1	311	34	9.89	780		1		0	0	High
P31025	Lipocalin-1 OS=Homo sapiens GN=LCN1 PE=1 SV=1	0	7.542	13	2	2	2	176	19.2	5.58	1374		2		0	0	High
Q13547	Histone deacetylase 1 OS=Homo sapiens GN=HDAC1 PE=1 SV=1	0	7.528	5	2	3	2	482	55.1	5.48	1151		2		0	0	High
Q7Z6E9	E3 ubiquitin-protein ligase RBBP6 OS=Homo sapiens GN=RBBP6 PE=1 SV=1	0	7.526	1	1	2	1	1792	201.4	9.64	877		1		0	0	High
Q8NEJ9	Neuroguidin OS=Homo sapiens GN=NGDN PE=1 SV=1	0	7.501	7	2	2	2	315	35.9	9.57	1104		2		0	0	High
Q00325	Phosphate carrier protein, mitochondrial OS=Homo sapiens GN=SLC25A3 PE=1 SV=2	0	7.468	6	3	4	3	362	40.1	9.38	2822		3		0	0	High
O15042	U2 snRNP-associated SURP motif-containing protein OS=Homo sapiens GN=U2SURP PE=1 SV=2	0	7.394	2	2	2	2	1029	118.2	8.47	1100		2		0	0	High
Q14574	Desmocollin-3 OS=Homo sapiens GN=DSC3 PE=1 SV=3	0	7.39	2	2	2	2	896	99.9	6.1	1507		2		0	0	High
P40227	T-complex protein 1 subunit zeta OS=Homo sapiens GN=CCT6A PE=1 SV=3	0	7.381	4	2	2	2	531	58	6.68	1140		2		0	0	High
Q14739	Lamin-B receptor OS=Homo sapiens GN=LBR PE=1 SV=2	0	7.377	4	2	3	2	615	70.7	9.36	1493		2		0	0	High
O95613	Pericentrin OS=Homo sapiens GN=PCNT PE=1 SV=4	0	7.363	1	3	4	3	3336	377.8	5.55	830	2.24	2	1	0	0	High
P37802	Transgelin-2 OS=Homo sapiens GN=TAGLN2 PE=1 SV=3	0	7.326	17	3	4	3	199	22.4	8.25	1502		3		0	0	High
P02787	Serotransferrin OS=Homo sapiens GN=TF PE=1 SV=3	0	7.308	3	2	2	2	698	77	7.12	1516		2		0	0	High
Q5BKZ1	DBIRD complex subunit ZNF326 OS=Homo sapiens GN=ZNF326 PE=1 SV=2	0	7.285	4	3	4	3	582	65.6	5.15	1852		3		0	0	High
Q96L93	Kinesin-like protein KIF16B OS=Homo sapiens GN=KIF16B PE=1 SV=2	0	7.261	2	3	3	3	1317	151.9	6.16	831		3		0	0	High
O75970	Multiple PDZ domain protein OS=Homo sapiens GN=MPDZ PE=1 SV=2	0	7.212	1	2	2	2	2070	221.5	5.06	591		2		0	0	High
O00505	Importin subunit alpha-4 OS=Homo sapiens GN=KPNA3 PE=1 SV=2	0	7.199	5	3	3	2	521	57.8	4.94	1071		3		0	1	High
Q8WYH8	Inhibitor of growth protein 5 OS=Homo sapiens GN=ING5 PE=1 SV=1	0	7.118	6	2	3	2	240	27.7	7.61	1834		2		0	0	High
P28072	Proteasome subunit beta type-6 OS=Homo sapiens GN=PSMB6 PE=1 SV=4	0	7.117	9	2	4	2	239	25.3	4.92	1562		2		0	0	High
P47929	Galectin-7 OS=Homo sapiens GN=LGALS7 PE=1 SV=2	0	7.111	14	2	2	2	136	15.1	7.62	1416		2		0	0	High
P19022	Cadherin-2 OS=Homo sapiens GN=CDH2 PE=1 SV=4	0	7.11	2	1	2	1	906	99.7	4.81	674		1		0	0	High
Q08J23	tRNA (cytosine(34)-C(5))-methyltransferase OS=Homo sapiens GN=NSUN2 PE=1 SV=2	0	7.095	3	2	2	2	767	86.4	6.77	1001		2		0	0	High
Q3B726	DNA-directed RNA polymerase I subunit RPA43 OS=Homo sapiens GN=TWISTNB PE=1 SV=1	0	7.094	6	2	3	2	338	37.4	6.98	1112		2		0	0	High
Q7Z7F7	39S ribosomal protein L55, mitochondrial OS=Homo sapiens GN=MRPL55 PE=1 SV=1	0	7.017	12	1	1	1	128	15.1	11.15	693		1		0	0	High
P30876	DNA-directed RNA polymerase II subunit RPB2 OS=Homo sapiens GN=POLR2B PE=1 SV=1	0	7.01	2	2	3	2	1174	133.8	6.87	1137		2		0	0	High
P82650	28S ribosomal protein S22, mitochondrial OS=Homo sapiens GN=MRPS22 PE=1 SV=1	0	6.974	7	2	2	2	360	41.3	7.9	683		2		0	0	High
Q15543	Transcription initiation factor TFIID subunit 13 OS=Homo sapiens GN=TAF13 PE=1 SV=1	0	6.962	27	3	4	3	124	14.3	4.81	1050	2.78	2	1	0	0	High
Q5T9A4	ATPase family AAA domain-containing protein 3B OS=Homo sapiens GN=ATAD3B PE=1 SV=1	0	6.877	4	3	7	3	648	72.5	9.2	4355		3		0	0	High
Q06787	Fragile X mental retardation protein 1 OS=Homo sapiens GN=FMR1 PE=1 SV=1	0	6.871	4	3	3	2	632	71.1	7.42	1263		3		0	1	High
Q13242	Serine/arginine-rich splicing factor 9 OS=Homo sapiens GN=SRSF9 PE=1 SV=1	0	6.859	13	3	3	3	221	25.5	8.65	1537		3		0	0	High
Q9UEY8	Gamma-adducin OS=Homo sapiens GN=ADD3 PE=1 SV=1	0	6.848	3	2	2	2	706	79.1	6.32	930		2		0	0	High
P61106	Ras-related protein Rab-14 OS=Homo sapiens GN=RAB14 PE=1 SV=4	0	6.8	9	2	3	1	215	23.9	6.21	1763		2		0	0	High
P22695	Cytochrome b-c1 complex subunit 2, mitochondrial OS=Homo sapiens GN=UQCRC2 PE=1 SV=3	0	6.77	6	2	3	2	453	48.4	8.63	1140		2		0	0	High
O00264	Membrane-associated progesterone receptor component 1 OS=Homo sapiens GN=PGRMC1 PE=1 SV=3	0	6.748	7	1	1	1	195	21.7	4.7	873		1		0	0	High
Q9P0J6	39S ribosomal protein L36, mitochondrial OS=Homo sapiens GN=MRPL36 PE=1 SV=1	0	6.715	14	2	6	2	103	11.8	11.27	2607		2		0	0	High
P04279	Semenogelin-1 OS=Homo sapiens GN=SEMG1 PE=1 SV=2	0	6.713	8	2	3	1	462	52.1	9.29	1025		2		0	0	High
Q14244	Ensconsin OS=Homo sapiens GN=MAP7 PE=1 SV=1	0	6.662	2	2	3	2	749	84	9.61	2004		2		0	0	High
O94901	SUN domain-containing protein 1 OS=Homo sapiens GN=SUN1 PE=1 SV=3	0	6.653	5	3	3	3	812	90	7.08	1099		3		0	0	High
Q14254	Flotillin-2 OS=Homo sapiens GN=FLOT2 PE=1 SV=2	0	6.651	3	1	1	1	428	47	5.25	647		1		0	0	High
P46087	Probable 28S rRNA (cytosine(4447)-C(5))-methyltransferase OS=Homo sapiens GN=NOP2 PE=1 SV=2	0	6.633	3	2	3	2	812	89.2	9.23	1007		2		0	0	High
Q9H7E9	UPF0488 protein C8orf33 OS=Homo sapiens GN=C8orf33 PE=1 SV=1	0	6.604	9	2	2	2	229	25	9.95	999		2		0	0	High
Q8TF72	Protein Shroom3 OS=Homo sapiens GN=SHROOM3 PE=1 SV=2	0	6.604	1	3	11	3	1996	216.7	7.8	5950		3		0	0	High
O95251	Histone acetyltransferase KAT7 OS=Homo sapiens GN=KAT7 PE=1 SV=1	0	6.586	3	1	1	1	611	70.6	8.85	718		1		0	0	High
Q6PJT7	Zinc finger CCCH domain-containing protein 14 OS=Homo sapiens GN=ZC3H14 PE=1 SV=1	0	6.579	3	2	2	2	736	82.8	7.31	679		2		0	0	High
Q9UNF1	Melanoma-associated antigen D2 OS=Homo sapiens GN=MAGED2 PE=1 SV=2	0	6.555	2	2	3	2	606	64.9	9.32	1788		2		0	0	High
P42357	Histidine ammonia-lyase OS=Homo sapiens GN=HAL PE=1 SV=1	0	6.549	4	3	3	3	657	72.7	6.95	810	2.14	2	1	0	0	High
Q68CP9	AT-rich interactive domain-containing protein 2 OS=Homo sapiens GN=ARID2 PE=1 SV=2	0	6.545	2	3	4	3	1835	197.3	7.42	1131		3		0	0	High
Q13895	Bystin OS=Homo sapiens GN=BYSL PE=1 SV=3	0	6.472	4	2	2	2	437	49.6	8.12	1177		2		0	0	High
Q8WUM0	Nuclear pore complex protein Nup133 OS=Homo sapiens GN=NUP133 PE=1 SV=2	0	6.47	1	1	1	1	1156	128.9	5.1	693		1		0	0	High
Q9NVN8	Guanine nucleotide-binding protein-like 3-like protein OS=Homo sapiens GN=GNL3L PE=1 SV=1	0	6.467	5	2	4	2	582	65.5	8.44	1986		2		0	0	High
P45880	Voltage-dependent anion-selective channel protein 2 OS=Homo sapiens GN=VDAC2 PE=1 SV=2	0	6.436	5	2	2	2	294	31.5	7.56	1536		2		0	0	High
Q8NFH5	Nucleoporin NUP53 OS=Homo sapiens GN=NUP35 PE=1 SV=1	0	6.426	6	1	1	1	326	34.8	9.09	632		1		0	0	High
Q9UG63	ATP-binding cassette sub-family F member 2 OS=Homo sapiens GN=ABCF2 PE=1 SV=2	0	6.397	5	3	3	3	623	71.2	7.37	808		3		0	0	High
Q6UXN9	WD repeat-containing protein 82 OS=Homo sapiens GN=WDR82 PE=1 SV=1	0	6.376	6	3	3	3	313	35.1	7.69	1821		3		0	0	High
P42771	Cyclin-dependent kinase inhibitor 2A OS=Homo sapiens GN=CDKN2A PE=1 SV=2	0	6.296	8	1	1	1	156	16.5	5.81	613		1		0	0	High
P0C7P4	Putative cytochrome b-c1 complex subunit Rieske-like protein 1 OS=Homo sapiens GN=UQCRFS1P1 PE=5 SV=1	0	6.285	5	2	5	1	283	30.8	8.87	2503		2		0	0	High
Q99569	Plakophilin-4 OS=Homo sapiens GN=PKP4 PE=1 SV=2	0	6.276	1	1	1	1	1192	131.8	8.94	615		1		0	0	High
Q9NPA8	Transcription and mRNA export factor ENY2 OS=Homo sapiens GN=ENY2 PE=1 SV=1	0	6.223	23	3	3	3	101	11.5	9.33	1513		3		0	0	High
Q15427	Splicing factor 3B subunit 4 OS=Homo sapiens GN=SF3B4 PE=1 SV=1	0	6.211	3	1	1	1	424	44.4	8.56	904		1		0	0	High
O14639	Actin-binding LIM protein 1 OS=Homo sapiens GN=ABLIM1 PE=1 SV=3	0	6.19	4	3	4	3	778	87.6	8.59	1133		3		0	0	High
O60884	DnaJ homolog subfamily A member 2 OS=Homo sapiens GN=DNAJA2 PE=1 SV=1	0	6.179	8	3	5	3	412	45.7	6.48	1562		3		0	0	High
Q6P4A8	Phospholipase B-like 1 OS=Homo sapiens GN=PLBD1 PE=1 SV=2	0	6.173	2	2	2	2	553	63.2	9.06	1062		2		0	0	High
Q8NDT2	Putative RNA-binding protein 15B OS=Homo sapiens GN=RBM15B PE=1 SV=3	0	6.118	2	2	3	1	890	97.1	9.85	1801		2		0	1	High
P01833	Polymeric immunoglobulin receptor OS=Homo sapiens GN=PIGR PE=1 SV=4	0	6.107	4	2	2	2	764	83.2	5.74	998		2		0	0	High
Q9BSD7	Cancer-related nucleoside-triphosphatase OS=Homo sapiens GN=NTPCR PE=1 SV=1	0	6.087	8	2	2	2	190	20.7	9.54	637		2		0	0	High
O75694	Nuclear pore complex protein Nup155 OS=Homo sapiens GN=NUP155 PE=1 SV=1	0	6.052	1	2	3	2	1391	155.1	6.16	729		2		0	0	High
P22314	Ubiquitin-like modifier-activating enzyme 1 OS=Homo sapiens GN=UBA1 PE=1 SV=3	0	6.024	2	2	3	2	1058	117.8	5.76	1469		2		0	0	High
P33240	Cleavage stimulation factor subunit 2 OS=Homo sapiens GN=CSTF2 PE=1 SV=1	0	6.006	3	2	2	2	577	60.9	6.83	986		2		0	0	High
P01876	Ig alpha-1 chain C region OS=Homo sapiens GN=IGHA1 PE=1 SV=2	0	5.99	5	2	4	2	353	37.6	6.51	1892		2		0	0	High
Q9H6R4	Nucleolar protein 6 OS=Homo sapiens GN=NOL6 PE=1 SV=2	0	5.963	2	2	4	2	1146	127.5	7.64	1725		2		0	0	High
P60903	Protein S100-A10 OS=Homo sapiens GN=S100A10 PE=1 SV=2	0	5.953	18	1	4	1	97	11.2	7.37	2443		1		0	0	High
Q9UDW1	Cytochrome b-c1 complex subunit 9 OS=Homo sapiens GN=UQCR10 PE=1 SV=3	0	5.949	27	1	1	1	63	7.3	9.47	620		1		0	0	High
Q07955	Serine/arginine-rich splicing factor 1 OS=Homo sapiens GN=SRSF1 PE=1 SV=2	0	5.946	7	2	2	2	248	27.7	10.36	1147		2		0	0	High
Q4VC05	B-cell CLL/lymphoma 7 protein family member A OS=Homo sapiens GN=BCL7A PE=1 SV=1	0	5.91	9	2	2	2	210	22.8	5.14	1167		2		0	0	High
Q6ZRV2	Protein FAM83H OS=Homo sapiens GN=FAM83H PE=1 SV=3	0	5.889	2	2	3	2	1179	127	6.98	1078		2		0	0	High
Q8NFH3	Nucleoporin Nup43 OS=Homo sapiens GN=NUP43 PE=1 SV=1	0	5.883	4	1	1	1	380	42.1	5.63	676		1		0	0	High
Q9Y6A4	Cilia- and flagella-associated protein 20 OS=Homo sapiens GN=CFAP20 PE=1 SV=1	0	5.878	10	2	4	2	193	22.8	9.76	1475		2		0	0	High
O60783	28S ribosomal protein S14, mitochondrial OS=Homo sapiens GN=MRPS14 PE=1 SV=1	0	5.853	10	1	1	1	128	15.1	11.41	474		1		0	0	High
Q9Y4Z0	U6 snRNA-associated Sm-like protein LSm4 OS=Homo sapiens GN=LSM4 PE=1 SV=1	0	5.835	5	1	2	1	139	15.3	9.99	1153		1		0	0	High
Q8N3J9	Zinc finger protein 664 OS=Homo sapiens GN=ZNF664 PE=2 SV=1	0	5.759	10	1	2	1	261	30.3	8.69	723		1		0	0	High
Q8WVS4	WD repeat-containing protein 60 OS=Homo sapiens GN=WDR60 PE=1 SV=3	0	5.757	2	2	2	2	1066	122.5	7.31	353	2.77	1	1	0	0	High
O94776	Metastasis-associated protein MTA2 OS=Homo sapiens GN=MTA2 PE=1 SV=1	0	5.745	1	1	1	1	668	75	9.66	701		1		0	0	High
Q12802	A-kinase anchor protein 13 OS=Homo sapiens GN=AKAP13 PE=1 SV=2	0	5.71	0	1	13	1	2813	307.4	5.24	8670		1		0	0	High
Q15120	[Pyruvate dehydrogenase (acetyl-transferring)] kinase isozyme 3, mitochondrial OS=Homo sapiens GN=PDK3 PE=1 SV=1	0	5.698	3	2	3	2	406	46.9	8.37	1188		2		0	0	High
Q9H9Y2	Ribosome production factor 1 OS=Homo sapiens GN=RPF1 PE=1 SV=2	0	5.69	4	2	3	2	349	40.1	10.01	989		2		0	0	High
P51114	Fragile X mental retardation syndrome-related protein 1 OS=Homo sapiens GN=FXR1 PE=1 SV=3	0	5.684	3	2	4	1	621	69.7	6.15	1841		2		0	0	High
Q9NUQ6	SPATS2-like protein OS=Homo sapiens GN=SPATS2L PE=1 SV=2	0	5.671	2	1	1	1	558	61.7	9.64	521		1		0	0	High
P62330	ADP-ribosylation factor 6 OS=Homo sapiens GN=ARF6 PE=1 SV=2	0	5.668	12	2	2	1	175	20.1	8.95	765		2		0	0	High
O43670	BUB3-interacting and GLEBS motif-containing protein ZNF207 OS=Homo sapiens GN=ZNF207 PE=1 SV=1	0	5.666	5	2	4	2	478	50.7	9.1	1148		2		0	0	High
Q9GZT3	SRA stem-loop-interacting RNA-binding protein, mitochondrial OS=Homo sapiens GN=SLIRP PE=1 SV=1	0	5.65	13	1	1	1	109	12.3	10.24	590		1		0	0	High
P31942	Heterogeneous nuclear ribonucleoprotein H3 OS=Homo sapiens GN=HNRNPH3 PE=1 SV=2	0	5.596	5	2	3	1	346	36.9	6.87	1528		2		0	0	High
P18206	Vinculin OS=Homo sapiens GN=VCL PE=1 SV=4	0	5.572	3	3	3	3	1134	123.7	5.66	878		3		0	0	High
Q9H0D6	5'-3' exoribonuclease 2 OS=Homo sapiens GN=XRN2 PE=1 SV=1	0	5.564	1	2	2	2	950	108.5	7.47	942		2		0	0	High
P25786	Proteasome subunit alpha type-1 OS=Homo sapiens GN=PSMA1 PE=1 SV=1	0	5.557	8	2	3	2	263	29.5	6.61	1324		2		0	0	High
Q96C57	Uncharacterized protein C12orf43 OS=Homo sapiens GN=C12orf43 PE=1 SV=2	0	5.528	7	2	2	2	262	28.2	9.42	1046		2		0	0	High
Q9P258	Protein RCC2 OS=Homo sapiens GN=RCC2 PE=1 SV=2	0	5.466	2	1	1	1	522	56	8.78	665		1		0	0	High
Q9BZL1	Ubiquitin-like protein 5 OS=Homo sapiens GN=UBL5 PE=1 SV=1	0	5.454	25	2	2	2	73	8.5	8.44	1023		2		0	0	High
O60563	Cyclin-T1 OS=Homo sapiens GN=CCNT1 PE=1 SV=1	0	5.441	2	1	1	1	726	80.6	8.78	524		1		0	0	High
Q96FQ6	Protein S100-A16 OS=Homo sapiens GN=S100A16 PE=1 SV=1	0	5.419	12	1	1	1	103	11.8	6.79	379		1		0	0	High
Q9Y2L9	Leucine-rich repeat and calponin homology domain-containing protein 1 OS=Homo sapiens GN=LRCH1 PE=1 SV=3	0	5.394	3	2	2	2	728	80.8	5.94	435	2.59	1	1	0	0	High
Q13151	Heterogeneous nuclear ribonucleoprotein A0 OS=Homo sapiens GN=HNRNPA0 PE=1 SV=1	0	5.354	5	1	1	1	305	30.8	9.29	659		1		0	0	High
Q15527	Surfeit locus protein 2 OS=Homo sapiens GN=SURF2 PE=1 SV=3	0	5.329	4	1	1	1	256	29.6	9.22	802		1		0	0	High
Q96EY1	DnaJ homolog subfamily A member 3, mitochondrial OS=Homo sapiens GN=DNAJA3 PE=1 SV=2	0	5.311	4	2	3	2	480	52.5	9.26	1190		2		0	0	High
P03973	Antileukoproteinase OS=Homo sapiens GN=SLPI PE=1 SV=2	0	5.302	9	1	1	1	132	14.3	8.75	744		1		0	0	High
P09543	2',3'-cyclic-nucleotide 3'-phosphodiesterase OS=Homo sapiens GN=CNP PE=1 SV=2	0	5.299	3	1	1	1	421	47.5	9.07	729		1		0	0	High
Q2NL82	Pre-rRNA-processing protein TSR1 homolog OS=Homo sapiens GN=TSR1 PE=1 SV=1	0	5.282	1	1	2	1	804	91.8	7.42	891		1		0	0	High
P55084	Trifunctional enzyme subunit beta, mitochondrial OS=Homo sapiens GN=HADHB PE=1 SV=3	0	5.267	9	3	4	3	474	51.3	9.41	1015		3		0	0	High
Q9BRU9	rRNA-processing protein UTP23 homolog OS=Homo sapiens GN=UTP23 PE=1 SV=2	0	5.249	5	1	1	1	249	28.4	10.07	703		1		0	0	High
Q9UEG4	Zinc finger protein 629 OS=Homo sapiens OX=9606 GN=ZNF629 PE=1 SV=2	0	5.239	1	1	1	1	869	96.6	7.93	479		1		0	0	High
P11940	Polyadenylate-binding protein 1 OS=Homo sapiens GN=PABPC1 PE=1 SV=2	0	5.207	3	2	2	2	636	70.6	9.5	700		2		0	0	High
Q9UI42	Carboxypeptidase A4 OS=Homo sapiens GN=CPA4 PE=1 SV=2	0	5.179	4	2	3	2	421	47.3	6.7	1420		2		0	0	High
P30048	Thioredoxin-dependent peroxide reductase, mitochondrial OS=Homo sapiens GN=PRDX3 PE=1 SV=3	0	5.174	5	1	1	1	256	27.7	7.78	661		1		0	0	High
P00734	Prothrombin OS=Homo sapiens GN=F2 PE=1 SV=2	0	5.169	1	1	1	1	622	70	5.9	635		1		0	0	High
P09496	Clathrin light chain A OS=Homo sapiens GN=CLTA PE=1 SV=1	0	5.124	6	2	2	2	248	27.1	4.51	1204		2		0	0	High
Q8TF09	Dynein light chain roadblock-type 2 OS=Homo sapiens GN=DYNLRB2 PE=1 SV=1	0	5.12	13	1	1	1	96	10.8	7.5	650		1		0	0	High
Q9C086	INO80 complex subunit B OS=Homo sapiens GN=INO80B PE=1 SV=2	0	5.106	4	2	2	2	356	38.6	9.61	1008		2		0	0	High
Q7Z417	Nuclear fragile X mental retardation-interacting protein 2 OS=Homo sapiens GN=NUFIP2 PE=1 SV=1	0	5.093	5	2	2	2	695	76.1	8.7	970		2		0	0	High
Q96NB3	Zinc finger protein 830 OS=Homo sapiens GN=ZNF830 PE=1 SV=2	0	5.091	3	1	1	1	372	42	5.31	535		1		0	0	High
P42696	RNA-binding protein 34 OS=Homo sapiens GN=RBM34 PE=1 SV=2	0	5.082	4	2	2	2	430	48.5	10.11	925		2		0	0	High
P19388	DNA-directed RNA polymerases I, II, and III subunit RPABC1 OS=Homo sapiens GN=POLR2E PE=1 SV=4	0	5.058	4	1	1	1	210	24.5	5.95	771		1		0	0	High
P30101	Protein disulfide-isomerase A3 OS=Homo sapiens GN=PDIA3 PE=1 SV=4	0	5.033	2	1	1	1	505	56.7	6.35	696		1		0	0	High
Q8IW75	Serpin A12 OS=Homo sapiens GN=SERPINA12 PE=1 SV=1	0	5.003	4	2	2	2	414	47.1	9.29	546		2		0	0	High
Q9ULX6	A-kinase anchor protein 8-like OS=Homo sapiens GN=AKAP8L PE=1 SV=3	0	5	2	1	1	1	646	71.6	5.07	586		1		0	0	High
O15235	28S ribosomal protein S12, mitochondrial OS=Homo sapiens GN=MRPS12 PE=1 SV=1	0	4.988	8	1	1	1	138	15.2	10.29	656		1		0	0	High
Q15637	Splicing factor 1 OS=Homo sapiens GN=SF1 PE=1 SV=4	0	4.979	2	1	1	1	639	68.3	8.98	589		1		0	0	High
Q8IVH8	Mitogen-activated protein kinase kinase kinase kinase 3 OS=Homo sapiens GN=MAP4K3 PE=1 SV=1	0	4.928	2	2	2	1	894	101.3	7.56	1030		2		0	0	High
P07919	Cytochrome b-c1 complex subunit 6, mitochondrial OS=Homo sapiens GN=UQCRH PE=1 SV=2	0	4.915	26	2	3	2	91	10.7	4.44	817		2		0	0	High
O95232	Luc7-like protein 3 OS=Homo sapiens GN=LUC7L3 PE=1 SV=2	0	4.913	2	1	2	1	432	51.4	9.79	972		1		0	0	High
Q9NWK9	Box C/D snoRNA protein 1 OS=Homo sapiens GN=ZNHIT6 PE=1 SV=1	0	4.838	4	2	3	2	470	53.9	5.8	907		2		0	0	High
O75394	39S ribosomal protein L33, mitochondrial OS=Homo sapiens GN=MRPL33 PE=1 SV=1	0	4.833	17	1	1	1	65	7.6	10.8	598		1		0	0	High
Q66PJ3	ADP-ribosylation factor-like protein 6-interacting protein 4 OS=Homo sapiens GN=ARL6IP4 PE=1 SV=2	0	4.832	5	1	1	1	421	44.9	10.93	247		1		0	0	High
Q9H981	Actin-related protein 8 OS=Homo sapiens OX=9606 GN=ACTR8 PE=1 SV=2	0	4.827	5	2	2	2	624	70.4	7.78	340	2	1	1	0	0	High
Q13868	Exosome complex component RRP4 OS=Homo sapiens GN=EXOSC2 PE=1 SV=2	0	4.819	7	2	4	2	293	32.8	7.5	1466		2		0	0	High
Q8TAA9	Vang-like protein 1 OS=Homo sapiens GN=VANGL1 PE=1 SV=1	0	4.802	4	2	3	2	524	59.9	8.81	856		2		0	0	High
Q9H0H5	Rac GTPase-activating protein 1 OS=Homo sapiens GN=RACGAP1 PE=1 SV=1	0	4.797	3	1	1	1	632	71	8.88	568		1		0	0	High
Q92750	Transcription initiation factor TFIID subunit 4B OS=Homo sapiens GN=TAF4B PE=1 SV=2	0	4.787	2	2	2	2	862	91	9.54	540	2.09	1	1	0	0	High
P31949	Protein S100-A11 OS=Homo sapiens GN=S100A11 PE=1 SV=2	0	4.752	10	1	1	1	105	11.7	7.12	647		1		0	0	High
Q10589	Bone marrow stromal antigen 2 OS=Homo sapiens GN=BST2 PE=1 SV=1	0	4.746	6	1	1	1	180	19.8	5.6	484		1		0	0	High
P50991	T-complex protein 1 subunit delta OS=Homo sapiens GN=CCT4 PE=1 SV=4	0	4.73	3	1	1	1	539	57.9	7.83	623		1		0	0	High
P00492	Hypoxanthine-guanine phosphoribosyltransferase OS=Homo sapiens GN=HPRT1 PE=1 SV=2	0	4.721	5	1	1	1	218	24.6	6.68	715		1		0	0	High
Q96S97	Myeloid-associated differentiation marker OS=Homo sapiens GN=MYADM PE=1 SV=2	0	4.705	5	2	2	2	322	35.3	8.15	1181		2		0	0	High
Q13347	Eukaryotic translation initiation factor 3 subunit I OS=Homo sapiens GN=EIF3I PE=1 SV=1	0	4.675	3	1	1	1	325	36.5	5.64	598		1		0	0	High
Q9HC52	Chromobox protein homolog 8 OS=Homo sapiens GN=CBX8 PE=1 SV=3	0	4.648	2	1	1	1	389	43.4	9.91	735		1		0	0	High
Q06265	Exosome complex component RRP45 OS=Homo sapiens GN=EXOSC9 PE=1 SV=3	0	4.615	3	1	1	1	439	48.9	5.29	754		1		0	0	High
P51970	NADH dehydrogenase [ubiquinone] 1 alpha subcomplex subunit 8 OS=Homo sapiens GN=NDUFA8 PE=1 SV=3	0	4.612	4	1	2	1	172	20.1	7.65	1464		1		0	0	High
P12956	X-ray repair cross-complementing protein 6 OS=Homo sapiens GN=XRCC6 PE=1 SV=2	0	4.565	2	1	1	1	609	69.8	6.64	617		1		0	0	High
P60228	Eukaryotic translation initiation factor 3 subunit E OS=Homo sapiens GN=EIF3E PE=1 SV=1	0	4.556	4	2	2	2	445	52.2	6.04	547		2		0	0	High
Q13557	Calcium/calmodulin-dependent protein kinase type II subunit delta OS=Homo sapiens GN=CAMK2D PE=1 SV=3	0	4.553	3	2	3	2	499	56.3	7.25	974		2		0	0	High
A0A087WW87	Immunoglobulin kappa variable 2-40 OS=Homo sapiens OX=9606 GN=IGKV2-40 PE=3 SV=2	0	4.552	13	1	2	1	121	13.3	4.61		7.3		1	0	0	High
O75342	Arachidonate 12-lipoxygenase, 12R-type OS=Homo sapiens GN=ALOX12B PE=1 SV=1	0	4.548	3	2	3	2	701	80.3	7.64	761		2		0	0	High
Q9P266	Junctional protein associated with coronary artery disease OS=Homo sapiens GN=KIAA1462 PE=1 SV=3	0	4.534	2	2	2	2	1359	148.3	7.09	220	0	1	1	0	0	High
Q04837	Single-stranded DNA-binding protein, mitochondrial OS=Homo sapiens GN=SSBP1 PE=1 SV=1	0	4.508	11	2	2	2	148	17.2	9.6	583		2		0	0	High
Q12873	Chromodomain-helicase-DNA-binding protein 3 OS=Homo sapiens GN=CHD3 PE=1 SV=3	0	4.5	1	2	4	2	2000	226.5	7.3	1060		2		0	0	High
Q9UMY1	Nucleolar protein 7 OS=Homo sapiens GN=NOL7 PE=1 SV=2	0	4.481	6	2	3	2	257	29.4	9.67	1803		2		0	0	High
P23588	Eukaryotic translation initiation factor 4B OS=Homo sapiens GN=EIF4B PE=1 SV=2	0	4.466	2	2	3	2	611	69.1	5.73	953		2		0	0	High
Q8NEY8	Periphilin-1 OS=Homo sapiens GN=PPHLN1 PE=1 SV=2	0	4.46	3	2	2	2	458	52.7	9.11	746		2		0	0	High
Q86V81	THO complex subunit 4 OS=Homo sapiens GN=ALYREF PE=1 SV=3	0	4.451	4	1	2	1	257	26.9	11.15	851		1		0	0	High
O75531	Barrier-to-autointegration factor OS=Homo sapiens GN=BANF1 PE=1 SV=1	0	4.419	16	2	2	2	89	10.1	6.09	1204		2		0	0	High
P06732	Creatine kinase M-type OS=Homo sapiens GN=CKM PE=1 SV=2	0	4.417	3	2	2	1	381	43.1	7.25	1001		2		0	0	High
P13693	Translationally-controlled tumor protein OS=Homo sapiens GN=TPT1 PE=1 SV=1	0	4.412	8	1	1	1	172	19.6	4.93	391		1		0	0	High
O75947	ATP synthase subunit d, mitochondrial OS=Homo sapiens GN=ATP5H PE=1 SV=3	0	4.401	6	1	1	1	161	18.5	5.3	468		1		0	0	High
O60870	DNA/RNA-binding protein KIN17 OS=Homo sapiens GN=KIN PE=1 SV=2	0	4.377	2	1	1	1	393	45.3	8.95	785		1		0	0	High
Q9UNQ2	Probable dimethyladenosine transferase OS=Homo sapiens GN=DIMT1 PE=1 SV=1	0	4.341	4	1	2	1	313	35.2	9.99	756		1		0	0	High
Q9P035	Very-long-chain (3R)-3-hydroxyacyl-CoA dehydratase 3 OS=Homo sapiens GN=HACD3 PE=1 SV=2	0	4.303	3	1	1	1	362	43.1	8.94	610		1		0	0	High
P62308	Small nuclear ribonucleoprotein G OS=Homo sapiens GN=SNRPG PE=1 SV=1	0	4.302	9	1	2	1	76	8.5	8.88	1170		1		0	0	High
O00488	Zinc finger protein 593 OS=Homo sapiens GN=ZNF593 PE=1 SV=2	0	4.29	7	1	1	1	134	15.2	9.82	525		1		0	0	High
Q08945	FACT complex subunit SSRP1 OS=Homo sapiens GN=SSRP1 PE=1 SV=1	0	4.253	1	1	1	1	709	81	6.87	777		1		0	0	High
P62993	Growth factor receptor-bound protein 2 OS=Homo sapiens GN=GRB2 PE=1 SV=1	0	4.244	7	2	3	2	217	25.2	6.32	1353		2		0	0	High
A1L390	Pleckstrin homology domain-containing family G member 3 OS=Homo sapiens GN=PLEKHG3 PE=1 SV=1	0	4.221	2	2	4	2	1219	134.3	6.55	1660		2		0	0	High
P78347	General transcription factor II-I OS=Homo sapiens GN=GTF2I PE=1 SV=2	0	4.208	1	2	2	2	998	112.3	6.39	706		2		0	0	High
P48047	ATP synthase subunit O, mitochondrial OS=Homo sapiens GN=ATP5O PE=1 SV=1	0	4.205	6	1	1	1	213	23.3	9.96	595		1		0	0	High
Q96MC4	CEP295 N-terminal-like protein OS=Homo sapiens GN=CEP295NL PE=2 SV=1	0	4.187	1	1	1	1	621	69.8	9.6	869		1		0	0	High
Q7L2E3	Putative ATP-dependent RNA helicase DHX30 OS=Homo sapiens GN=DHX30 PE=1 SV=1	0	4.176	1	1	1	1	1194	133.9	8.78	525		1		0	0	High
P01024	Complement C3 OS=Homo sapiens GN=C3 PE=1 SV=2	0	4.156	1	2	2	2	1663	187	6.4	872		2		0	0	High
P60900	Proteasome subunit alpha type-6 OS=Homo sapiens GN=PSMA6 PE=1 SV=1	0	4.144	4	1	1	1	246	27.4	6.76	485		1		0	0	High
Q5VUJ6	Leucine-rich repeat and calponin homology domain-containing protein 2 OS=Homo sapiens GN=LRCH2 PE=2 SV=2	0	4.132	4	2	2	2	765	84.5	6.55	575		2		0	0	High
Q6PKG0	La-related protein 1 OS=Homo sapiens GN=LARP1 PE=1 SV=2	0	4.131	2	2	3	2	1096	123.4	8.82	1023		2		0	0	High
P28066	Proteasome subunit alpha type-5 OS=Homo sapiens GN=PSMA5 PE=1 SV=3	0	4.116	3	1	1	1	241	26.4	4.79	765		1		0	0	High
O75340	Programmed cell death protein 6 OS=Homo sapiens GN=PDCD6 PE=1 SV=1	0	4.112	6	1	3	1	191	21.9	5.4	946		1		0	0	High
P00338	L-lactate dehydrogenase A chain OS=Homo sapiens GN=LDHA PE=1 SV=2	0	4.103	8	2	2	2	332	36.7	8.27	837		2		0	0	High
Q9UH62	Armadillo repeat-containing X-linked protein 3 OS=Homo sapiens GN=ARMCX3 PE=1 SV=1	0	4.076	5	2	2	2	379	42.5	8.37	1012		2		0	0	High
P49006	MARCKS-related protein OS=Homo sapiens GN=MARCKSL1 PE=1 SV=2	0	4.068	4	1	1	1	195	19.5	4.67	652		1		0	0	High
P56134	ATP synthase subunit f, mitochondrial OS=Homo sapiens GN=ATP5J2 PE=1 SV=3	0	4.062	12	1	1	1	94	10.9	9.67	619		1		0	0	High
O95197	Reticulon-3 OS=Homo sapiens GN=RTN3 PE=1 SV=2	0	4.021	1	1	1	1	1032	112.5	4.96	575		1		0	0	High
Q99829	Copine-1 OS=Homo sapiens GN=CPNE1 PE=1 SV=1	0	4.015	2	1	3	1	537	59	5.83	1536		1		0	0	High
Q16540	39S ribosomal protein L23, mitochondrial OS=Homo sapiens GN=MRPL23 PE=1 SV=1	0	4.013	16	2	2	2	153	17.8	9.69	551	4.87	1	1	0	0	High
P57071	PR domain zinc finger protein 15 OS=Homo sapiens GN=PRDM15 PE=1 SV=4	0	4.003	1	1	1	1	1507	169.2	8.24	345		1		0	0	High
Q9NXE8	Pre-mRNA-splicing factor CWC25 homolog OS=Homo sapiens GN=CWC25 PE=1 SV=1	0	3.998	4	2	2	2	425	49.6	10.18	542	2.3	1	1	0	0	High
Q99436	Proteasome subunit beta type-7 OS=Homo sapiens GN=PSMB7 PE=1 SV=1	0	3.986	3	1	2	1	277	29.9	7.68	1040		1		0	0	High
P18754	Regulator of chromosome condensation OS=Homo sapiens GN=RCC1 PE=1 SV=1	0	3.973	2	1	1	1	421	44.9	7.52	567		1		0	0	High
Q86U42	Polyadenylate-binding protein 2 OS=Homo sapiens GN=PABPN1 PE=1 SV=3	0	3.954	4	1	1	1	306	32.7	5.06	474		1		0	0	High
Q6P1Q0	LETM1 domain-containing protein 1 OS=Homo sapiens GN=LETMD1 PE=1 SV=1	0	3.93	4	1	1	1	360	41.8	10.32	535		1		0	0	High
Q9BQ75	Protein CMSS1 OS=Homo sapiens GN=CMSS1 PE=1 SV=2	0	3.872	4	1	1	1	279	31.9	9.19	525		1		0	0	High
P10644	cAMP-dependent protein kinase type I-alpha regulatory subunit OS=Homo sapiens GN=PRKAR1A PE=1 SV=1	0	3.865	3	1	1	1	381	43	5.35	563		1		0	0	High
P84103	Serine/arginine-rich splicing factor 3 OS=Homo sapiens GN=SRSF3 PE=1 SV=1	0	3.862	7	1	1	1	164	19.3	11.65	590		1		0	0	High
Q99417	C-Myc-binding protein OS=Homo sapiens GN=MYCBP PE=1 SV=3	0	3.822	9	1	1	1	103	12	5.91	786		1		0	0	High
Q53HL2	Borealin OS=Homo sapiens GN=CDCA8 PE=1 SV=2	0	3.805	5	1	1	1	280	31.3	9.86	452		1		0	0	High
O95867	Lymphocyte antigen 6 complex locus protein G6c OS=Homo sapiens GN=LY6G6C PE=1 SV=1	0	3.798	6	1	1	1	125	13.8	8.15	739		1		0	0	High
P06454	Prothymosin alpha OS=Homo sapiens GN=PTMA PE=1 SV=2	0	3.797	9	1	2	1	111	12.2	3.78	1162		1		0	0	High
P08758	Annexin A5 OS=Homo sapiens GN=ANXA5 PE=1 SV=2	0	3.797	3	1	1	1	320	35.9	5.05	520		1		0	0	High
P61163	Alpha-centractin OS=Homo sapiens GN=ACTR1A PE=1 SV=1	0	3.787	3	1	1	1	376	42.6	6.64	569		1		0	0	High
Q9NWT8	Aurora kinase A-interacting protein OS=Homo sapiens OX=9606 GN=AURKAIP1 PE=1 SV=1	0	3.743	5	1	2	1	199	22.3	10.76	751		1		0	0	High
P82914	28S ribosomal protein S15, mitochondrial OS=Homo sapiens GN=MRPS15 PE=1 SV=1	0	3.725	5	1	1	1	257	29.8	10.48	468		1		0	0	High
P49757	Protein numb homolog OS=Homo sapiens OX=9606 GN=NUMB PE=1 SV=2	0	3.722	2	1	3	1	651	70.8	8.51	787		1		0	0	High
Q2TBE0	CWF19-like protein 2 OS=Homo sapiens GN=CWF19L2 PE=1 SV=4	0	3.707	1	1	1	1	894	103.7	8.65	338		1		0	0	High
Q14157	Ubiquitin-associated protein 2-like OS=Homo sapiens GN=UBAP2L PE=1 SV=2	0	3.7	2	2	2	2	1087	114.5	7.11	1036		2		0	0	High
Q9P2P6	StAR-related lipid transfer protein 9 OS=Homo sapiens OX=9606 GN=STARD9 PE=1 SV=3	0	3.671	0	1	1	1	4700	516	6.32	837		1		0	0	High
P49458	Signal recognition particle 9 kDa protein OS=Homo sapiens GN=SRP9 PE=1 SV=2	0	3.67	13	1	2	1	86	10.1	7.97	511		1		0	0	High
P56385	ATP synthase subunit e, mitochondrial OS=Homo sapiens GN=ATP5I PE=1 SV=2	0	3.654	14	1	1	1	69	7.9	9.35	592		1		0	0	High
P78406	mRNA export factor OS=Homo sapiens GN=RAE1 PE=1 SV=1	0	3.653	5	2	2	2	368	40.9	7.83	940		2		0	0	High
Q8WY36	HMG box transcription factor BBX OS=Homo sapiens GN=BBX PE=1 SV=1	0	3.631	1	1	1	1	941	105.1	8.79	694		1		0	0	High
P53634	Dipeptidyl peptidase 1 OS=Homo sapiens GN=CTSC PE=1 SV=2	0	3.628	2	1	2	1	463	51.8	6.99	888		1		0	0	High
Q13296	Mammaglobin-A OS=Homo sapiens GN=SCGB2A2 PE=1 SV=1	0	3.628	9	1	2	1	93	10.5	4.3	1125		1		0	0	High
O75190	DnaJ homolog subfamily B member 6 OS=Homo sapiens GN=DNAJB6 PE=1 SV=2	0	3.611	3	1	1	1	326	36.1	9.16	345		1		0	0	High
P62491	Ras-related protein Rab-11A OS=Homo sapiens GN=RAB11A PE=1 SV=3	0	3.602	8	2	2	2	216	24.4	6.57	545		2		0	0	High
O75319	RNA/RNP complex-1-interacting phosphatase OS=Homo sapiens OX=9606 GN=DUSP11 PE=1 SV=2	0	3.593	4	1	1	1	377	43.7	9.29		3.96		1	0	0	High
P17302	Gap junction alpha-1 protein OS=Homo sapiens GN=GJA1 PE=1 SV=2	0	3.574	4	1	1	1	382	43	8.76	256		1		0	0	High
Q9Y3F4	Serine-threonine kinase receptor-associated protein OS=Homo sapiens GN=STRAP PE=1 SV=1	0	3.566	2	1	1	1	350	38.4	5.12	466		1		0	0	High
P05023	Sodium/potassium-transporting ATPase subunit alpha-1 OS=Homo sapiens GN=ATP1A1 PE=1 SV=1	0	3.566	1	1	1	1	1023	112.8	5.49	247		1		0	0	High
Q02241	Kinesin-like protein KIF23 OS=Homo sapiens GN=KIF23 PE=1 SV=3	0	3.557	1	1	1	1	960	110	8.51	525		1		0	0	High
Q9NRW3	DNA dC->dU-editing enzyme APOBEC-3C OS=Homo sapiens GN=APOBEC3C PE=1 SV=2	0	3.54	7	1	1	1	190	22.8	7.59	537		1		0	0	High
O95201	Zinc finger protein 205 OS=Homo sapiens GN=ZNF205 PE=1 SV=2	0	3.536	3	1	1	1	554	60.6	8.54	558		1		0	0	High
Q99714	3-hydroxyacyl-CoA dehydrogenase type-2 OS=Homo sapiens GN=HSD17B10 PE=1 SV=3	0	3.533	9	1	1	1	261	26.9	7.78	537		1		0	0	High
O15226	NF-kappa-B-repressing factor OS=Homo sapiens GN=NKRF PE=1 SV=2	0	3.53	3	2	2	2	690	77.6	8.79	874		2		0	0	High
P42167	Lamina-associated polypeptide 2, isoforms beta/gamma OS=Homo sapiens GN=TMPO PE=1 SV=2	0	3.518	2	1	2	1	454	50.6	9.38	1171		1		0	0	High
O95969	Secretoglobin family 1D member 2 OS=Homo sapiens GN=SCGB1D2 PE=2 SV=1	0	3.514	10	1	1	1	90	9.9	8.25	757		1		0	0	High
P11279	Lysosome-associated membrane glycoprotein 1 OS=Homo sapiens GN=LAMP1 PE=1 SV=3	0	3.505	3	1	2	1	417	44.9	8.75	510		1		0	0	High
Q9BUZ4	TNF receptor-associated factor 4 OS=Homo sapiens OX=9606 GN=TRAF4 PE=1 SV=1	0	3.475	3	1	1	1	470	53.5	8.15	255		1		0	0	High
Q9NZE8	39S ribosomal protein L35, mitochondrial OS=Homo sapiens GN=MRPL35 PE=1 SV=3	0	3.47	4	1	1	1	188	21.5	11.3	598		1		0	0	High
P01023	Alpha-2-macroglobulin OS=Homo sapiens GN=A2M PE=1 SV=3	0	3.449	1	1	1	1	1474	163.2	6.46	395		1		0	0	High
Q9NP74	Palmdelphin OS=Homo sapiens GN=PALMD PE=1 SV=1	0	3.44	1	1	1	1	551	62.7	5.44	502		1		0	0	High
Q9H2C0	Gigaxonin OS=Homo sapiens GN=GAN PE=1 SV=1	0	3.398	2	1	1	1	597	67.6	5.85	298		1		0	0	High
P48730	Casein kinase I isoform delta OS=Homo sapiens GN=CSNK1D PE=1 SV=2	0	3.397	3	1	1	1	415	47.3	9.74	358		1		0	0	High
Q92917	G patch domain and KOW motifs-containing protein OS=Homo sapiens GN=GPKOW PE=1 SV=2	0	3.392	3	2	2	2	476	52.2	6.15	495		2		0	0	High
Q5VTU8	ATP synthase subunit epsilon-like protein, mitochondrial OS=Homo sapiens GN=ATP5EP2 PE=3 SV=1	0	3.366	16	1	1	1	51	5.8	10.14	464		1		0	0	High
P99999	Cytochrome c OS=Homo sapiens GN=CYCS PE=1 SV=2	0	3.364	7	1	1	1	105	11.7	9.57	777		1		0	0	High
P61927	60S ribosomal protein L37 OS=Homo sapiens GN=RPL37 PE=1 SV=2	0	3.349	6	1	5	1	97	11.1	11.74	4000		1		0	0	High
P54886	Delta-1-pyrroline-5-carboxylate synthase OS=Homo sapiens GN=ALDH18A1 PE=1 SV=2	0	3.346	1	1	1	1	795	87.2	7.12	761		1		0	0	High
O00629	Importin subunit alpha-3 OS=Homo sapiens GN=KPNA4 PE=1 SV=1	0	3.341	4	2	2	1	521	57.9	4.96	414		2		0	0	High
P35637	RNA-binding protein FUS OS=Homo sapiens GN=FUS PE=1 SV=1	0	3.341	2	1	4	1	526	53.4	9.36	1850		1		0	0	High
P40926	Malate dehydrogenase, mitochondrial OS=Homo sapiens GN=MDH2 PE=1 SV=3	0	3.336	3	1	2	1	338	35.5	8.68	790		1		0	0	High
Q9UHA3	Probable ribosome biogenesis protein RLP24 OS=Homo sapiens GN=RSL24D1 PE=1 SV=1	0	3.329	11	1	2	1	163	19.6	9.98	455		1		0	0	High
P08243	Asparagine synthetase [glutamine-hydrolyzing] OS=Homo sapiens GN=ASNS PE=1 SV=4	0	3.323	2	1	1	1	561	64.3	6.86	690		1		0	0	High
Q96DV4	39S ribosomal protein L38, mitochondrial OS=Homo sapiens GN=MRPL38 PE=1 SV=2	0	3.302	2	1	1	1	380	44.6	7.53	723		1		0	0	High
P01009	Alpha-1-antitrypsin OS=Homo sapiens GN=SERPINA1 PE=1 SV=3	0	3.284	2	1	1	1	418	46.7	5.59	679		1		0	0	High
Q9H2U1	ATP-dependent RNA helicase DHX36 OS=Homo sapiens GN=DHX36 PE=1 SV=2	0	3.27	1	1	1	1	1008	114.7	7.68	419		1		0	0	High
P00558	Phosphoglycerate kinase 1 OS=Homo sapiens GN=PGK1 PE=1 SV=3	0	3.26	6	2	3	2	417	44.6	8.1	752		2		0	0	High
Q09666	Neuroblast differentiation-associated protein AHNAK OS=Homo sapiens GN=AHNAK PE=1 SV=2	0	3.252	1	3	3	3	5890	628.7	6.15	397		3		0	0	High
Q9NVU7	Protein SDA1 homolog OS=Homo sapiens GN=SDAD1 PE=1 SV=3	0	3.249	1	1	1	1	687	79.8	9.25	501		1		0	0	High
Q8WUM4	Programmed cell death 6-interacting protein OS=Homo sapiens GN=PDCD6IP PE=1 SV=1	0	3.235	1	1	1	1	868	96	6.52	396		1		0	0	High
Q9NVC3	Putative sodium-coupled neutral amino acid transporter 7 OS=Homo sapiens GN=SLC38A7 PE=1 SV=1	0	3.221	2	1	1	1	462	49.9	5.08	761		1		0	0	High
Q9HCN8	Stromal cell-derived factor 2-like protein 1 OS=Homo sapiens GN=SDF2L1 PE=1 SV=2	0	3.212	9	1	1	1	221	23.6	7.03	357		1		0	0	High
Q5VW36	Focadhesin OS=Homo sapiens GN=FOCAD PE=1 SV=1	0	3.188	0	1	2	1	1801	199.9	6.62	972		1		0	0	High
P08559	Pyruvate dehydrogenase E1 component subunit alpha, somatic form, mitochondrial OS=Homo sapiens GN=PDHA1 PE=1 SV=3	0	3.173	2	1	1	1	390	43.3	8.06	599		1		0	0	High
Q9BY77	Polymerase delta-interacting protein 3 OS=Homo sapiens GN=POLDIP3 PE=1 SV=2	0	3.161	3	1	1	1	421	46.1	9.99	425		1		0	0	High
Q9ULV4	Coronin-1C OS=Homo sapiens GN=CORO1C PE=1 SV=1	0	3.15	2	1	2	1	474	53.2	7.08	807		1		0	0	High
O96000	NADH dehydrogenase [ubiquinone] 1 beta subcomplex subunit 10 OS=Homo sapiens GN=NDUFB10 PE=1 SV=3	0	3.141	8	1	1	1	172	20.8	8.48	438		1		0	0	High
O43684	Mitotic checkpoint protein BUB3 OS=Homo sapiens GN=BUB3 PE=1 SV=1	0	3.141	2	1	1	1	328	37.1	6.84	798		1		0	0	High
Q4G0J3	La-related protein 7 OS=Homo sapiens GN=LARP7 PE=1 SV=1	0	3.14	2	1	1	1	582	66.9	9.55	642		1		0	0	High
Q9BZF9	Uveal autoantigen with coiled-coil domains and ankyrin repeats OS=Homo sapiens GN=UACA PE=1 SV=2	0	3.137	2	2	2	2	1416	162.4	7.03	430		2		0	0	High
P13798	Acylamino-acid-releasing enzyme OS=Homo sapiens GN=APEH PE=1 SV=4	0	3.127	1	1	1	1	732	81.2	5.48	663		1		0	0	High
Q86YQ8	Copine-8 OS=Homo sapiens GN=CPNE8 PE=1 SV=2	0	3.123	2	1	2	1	564	63.1	5.96	1626		1		0	0	High
Q9NPQ8	Synembryn-A OS=Homo sapiens GN=RIC8A PE=1 SV=3	0	3.116	1	1	1	1	531	59.7	5.33	654		1		0	0	High
P51571	Translocon-associated protein subunit delta OS=Homo sapiens GN=SSR4 PE=1 SV=1	0	3.107	6	1	1	1	173	19	6.15	324		1		0	0	High
P05413	Fatty acid-binding protein, heart OS=Homo sapiens GN=FABP3 PE=1 SV=4	0	3.098	7	1	2	1	133	14.8	6.8	811		1		0	0	High
Q96B26	Exosome complex component RRP43 OS=Homo sapiens GN=EXOSC8 PE=1 SV=1	0	3.09	3	1	1	1	276	30	5.3	477		1		0	0	High
P48637	Glutathione synthetase OS=Homo sapiens GN=GSS PE=1 SV=1	0	3.072	2	1	1	1	474	52.4	5.92	343		1		0	0	High
Q9Y324	rRNA-processing protein FCF1 homolog OS=Homo sapiens GN=FCF1 PE=2 SV=1	0	3.067	5	1	1	1	198	23.4	9.7	260		1		0	0	High
P20290	Transcription factor BTF3 OS=Homo sapiens GN=BTF3 PE=1 SV=1	0	3.064	3	1	1	1	206	22.2	9.38	715		1		0	0	High
P37108	Signal recognition particle 14 kDa protein OS=Homo sapiens GN=SRP14 PE=1 SV=2	0	3.061	6	1	1	1	136	14.6	10.04	522		1		0	0	High
P04632	Calpain small subunit 1 OS=Homo sapiens GN=CAPNS1 PE=1 SV=1	0	3.051	3	1	2	1	268	28.3	5.2	796		1		0	0	High
Q96AQ6	Pre-B-cell leukemia transcription factor-interacting protein 1 OS=Homo sapiens GN=PBXIP1 PE=1 SV=1	0	3.042	1	1	1	1	731	80.6	5.33	583		1		0	0	High
Q15007	Pre-mRNA-splicing regulator WTAP OS=Homo sapiens GN=WTAP PE=1 SV=2	0	3.04	4	1	1	1	396	44.2	5.19	253		1		0	0	High
Q9Y277	Voltage-dependent anion-selective channel protein 3 OS=Homo sapiens GN=VDAC3 PE=1 SV=1	0	3.029	4	1	1	1	283	30.6	8.66	252		1		0	0	High
Q92925	SWI/SNF-related matrix-associated actin-dependent regulator of chromatin subfamily D member 2 OS=Homo sapiens GN=SMARCD2 PE=1 SV=3	0	3.028	3	1	2	1	531	58.9	9.64	531		1		0	0	High
O00165	HCLS1-associated protein X-1 OS=Homo sapiens GN=HAX1 PE=1 SV=2	0.001	3.021	4	1	1	1	279	31.6	4.92	268		1		0	0	High
Q9NZZ3	Charged multivesicular body protein 5 OS=Homo sapiens GN=CHMP5 PE=1 SV=1	0.001	3.021	3	1	1	1	219	24.6	4.83	455		1		0	0	High
P25490	Transcriptional repressor protein YY1 OS=Homo sapiens GN=YY1 PE=1 SV=2	0.001	3.02	2	1	1	1	414	44.7	6.25	525		1		0	0	High
Q9Y5B9	FACT complex subunit SPT16 OS=Homo sapiens GN=SUPT16H PE=1 SV=1	0.001	3.013	1	1	1	1	1047	119.8	5.66	507		1		0	0	High
P14174	Macrophage migration inhibitory factor OS=Homo sapiens GN=MIF PE=1 SV=4	0.001	3.011	8	1	1	1	115	12.5	7.88	519		1		0	0	High
Q15532	Protein SSXT OS=Homo sapiens GN=SS18 PE=1 SV=3	0.001	2.996	4	1	1	1	418	45.9	6.46	413		1		0	0	High
Q6P1L8	39S ribosomal protein L14, mitochondrial OS=Homo sapiens GN=MRPL14 PE=1 SV=1	0.001	2.99	6	1	1	1	145	15.9	10.24	385		1		0	0	High
Q6UVM3	Potassium channel subfamily T member 2 OS=Homo sapiens GN=KCNT2 PE=1 SV=1	0.001	2.987	1	2	3	1	1135	130.4	7.28	1265		2		0	1	High
P55884	Eukaryotic translation initiation factor 3 subunit B OS=Homo sapiens GN=EIF3B PE=1 SV=3	0.001	2.965	2	1	1	1	814	92.4	5	396		1		0	0	High
O94886	CSC1-like protein 1 OS=Homo sapiens GN=TMEM63A PE=1 SV=3	0.001	2.962	1	1	1	1	807	92.1	7.27	755		1		0	0	High
P82663	28S ribosomal protein S25, mitochondrial OS=Homo sapiens GN=MRPS25 PE=1 SV=1	0.001	2.958	6	1	1	1	173	20.1	8.82	434		1		0	0	High
Q9BX40	Protein LSM14 homolog B OS=Homo sapiens GN=LSM14B PE=1 SV=1	0.001	2.945	3	1	1	1	385	42	9.69	355		1		0	0	High
O75074	Low-density lipoprotein receptor-related protein 3 OS=Homo sapiens OX=9606 GN=LRP3 PE=2 SV=2	0.001	2.914	1	1	2	1	770	82.8	6.21	901		1		0	0	High
Q96CW1	AP-2 complex subunit mu OS=Homo sapiens GN=AP2M1 PE=1 SV=2	0.001	2.913	2	1	1	1	435	49.6	9.54	245		1		0	0	High
Q8NAB2	Kelch repeat and BTB domain-containing protein 3 OS=Homo sapiens GN=KBTBD3 PE=2 SV=2	0.001	2.912	1	1	1	1	608	69.4	5.39	879		1		0	0	High
P46939	Utrophin OS=Homo sapiens GN=UTRN PE=1 SV=2	0.001	2.903	0	1	1	1	3433	394.2	5.33	620		1		0	0	High
P04083	Annexin A1 OS=Homo sapiens GN=ANXA1 PE=1 SV=2	0.001	2.9	2	1	2	1	346	38.7	7.02	768		1		0	0	High
Q9Y2R5	28S ribosomal protein S17, mitochondrial OS=Homo sapiens GN=MRPS17 PE=1 SV=1	0.001	2.871	7	1	2	1	130	14.5	9.85	644		1		0	0	High
Q9P275	Ubiquitin carboxyl-terminal hydrolase 36 OS=Homo sapiens OX=9606 GN=USP36 PE=1 SV=4	0.001	2.864	2	2	2	2	1123	122.8	9.7	89	1.69	1	1	0	0	High
O15061	Synemin OS=Homo sapiens GN=SYNM PE=1 SV=2	0.001	2.858	1	1	1	1	1565	172.7	5.16	376		1		0	0	High
Q9NZ01	Very-long-chain enoyl-CoA reductase OS=Homo sapiens GN=TECR PE=1 SV=1	0.001	2.844	6	2	2	2	308	36	9.45	633		2		0	0	High
Q05048	Cleavage stimulation factor subunit 1 OS=Homo sapiens GN=CSTF1 PE=1 SV=1	0.001	2.836	4	2	2	2	431	48.3	6.58	596		2		0	0	High
P40938	Replication factor C subunit 3 OS=Homo sapiens GN=RFC3 PE=1 SV=2	0.001	2.826	2	1	1	1	356	40.5	8.34	335		1		0	0	High
Q7LBR1	Charged multivesicular body protein 1b OS=Homo sapiens GN=CHMP1B PE=1 SV=1	0.001	2.825	3	1	3	1	199	22.1	8.1	1418		1		0	0	High
Q9BYN8	28S ribosomal protein S26, mitochondrial OS=Homo sapiens GN=MRPS26 PE=1 SV=1	0.002	2.801	5	1	1	1	205	24.2	10.39	422		1		0	0	High
Q9H7M6	Zinc finger SWIM domain-containing protein 4 OS=Homo sapiens GN=ZSWIM4 PE=2 SV=3	0.002	2.794	1	1	1	1	989	110.1	7.06	853		1		0	0	High
Q12769	Nuclear pore complex protein Nup160 OS=Homo sapiens GN=NUP160 PE=1 SV=3	0.002	2.785	1	1	1	1	1436	162	5.5	341		1		0	0	High
Q3ZCQ8	Mitochondrial import inner membrane translocase subunit TIM50 OS=Homo sapiens GN=TIMM50 PE=1 SV=2	0.002	2.772	5	1	1	1	353	39.6	8.37	477		1		0	0	High
O60292	Signal-induced proliferation-associated 1-like protein 3 OS=Homo sapiens OX=9606 GN=SIPA1L3 PE=1 SV=3	0.002	2.768	1	1	1	1	1781	194.5	8.32	295		1		0	0	High
Q8N9E0	Protein FAM133A OS=Homo sapiens GN=FAM133A PE=1 SV=1	0.003	2.748	3	1	1	1	248	28.9	10.1	521		1		0	0	High
Q14683	Structural maintenance of chromosomes protein 1A OS=Homo sapiens GN=SMC1A PE=1 SV=2	0.003	2.738	1	1	1	1	1233	143.1	7.64	704		1		0	0	High
Q5PSV4	Breast cancer metastasis-suppressor 1-like protein OS=Homo sapiens GN=BRMS1L PE=1 SV=2	0.003	2.735	2	1	1	1	323	37.6	5.15	562		1		0	0	High
Q9NQS7	Inner centromere protein OS=Homo sapiens GN=INCENP PE=1 SV=3	0.003	2.733	2	2	2	2	918	105.4	9.44	237	2.39	1	1	0	0	High
Q8N398	von Willebrand factor A domain-containing protein 5B2 OS=Homo sapiens GN=VWA5B2 PE=2 SV=2	0.003	2.726	1	1	1	1	1253	132.7	6.46	473		1		0	0	High
O75494	Serine/arginine-rich splicing factor 10 OS=Homo sapiens GN=SRSF10 PE=1 SV=1	0.003	2.724	4	1	2	1	262	31.3	11.27	307		1		0	0	High
P38606	V-type proton ATPase catalytic subunit A OS=Homo sapiens GN=ATP6V1A PE=1 SV=2	0.003	2.713	2	1	1	1	617	68.3	5.52	257		1		0	0	High
O95757	Heat shock 70 kDa protein 4L OS=Homo sapiens GN=HSPA4L PE=1 SV=3	0.003	2.696	1	1	1	1	839	94.5	5.88	726		1		0	0	High
O14617	AP-3 complex subunit delta-1 OS=Homo sapiens GN=AP3D1 PE=1 SV=1	0.003	2.69	1	1	2	1	1153	130.1	8.48	1236		1		0	0	High
P20618	Proteasome subunit beta type-1 OS=Homo sapiens GN=PSMB1 PE=1 SV=2	0.003	2.688	8	2	3	2	241	26.5	8.13	705		2		0	0	High
Q13425	Beta-2-syntrophin OS=Homo sapiens GN=SNTB2 PE=1 SV=1	0.003	2.677	2	1	1	1	540	57.9	8.82	428		1		0	0	High
Q8TD08	Mitogen-activated protein kinase 15 OS=Homo sapiens OX=9606 GN=MAPK15 PE=1 SV=1	0.003	2.673	1	1	1	1	544	59.8	8.97	501		1		0	0	High
Q8N6N3	UPF0690 protein C1orf52 OS=Homo sapiens OX=9606 GN=C1orf52 PE=1 SV=1	0.003	2.669	8	1	1	1	182	20.6	5.21	301		1		0	0	High
Q08380	Galectin-3-binding protein OS=Homo sapiens GN=LGALS3BP PE=1 SV=1	0.003	2.659	2	1	1	1	585	65.3	5.27	313		1		0	0	High
P19623	Spermidine synthase OS=Homo sapiens GN=SRM PE=1 SV=1	0.003	2.658	3	1	1	1	302	33.8	5.49	324		1		0	0	High
P36551	Oxygen-dependent coproporphyrinogen-III oxidase, mitochondrial OS=Homo sapiens GN=CPOX PE=1 SV=3	0.003	2.655	2	1	1	1	454	50.1	8.25	388		1		0	0	High
P17252	Protein kinase C alpha type OS=Homo sapiens GN=PRKCA PE=1 SV=4	0.003	2.652	1	1	1	1	672	76.7	7.05	422		1		0	0	High
Q14210	Lymphocyte antigen 6D OS=Homo sapiens GN=LY6D PE=1 SV=1	0.003	2.636	7	1	1	1	128	13.3	8.21	444		1		0	0	High
Q9ULD4	Bromodomain and PHD finger-containing protein 3 OS=Homo sapiens GN=BRPF3 PE=1 SV=2	0.003	2.616	1	1	1	1	1205	135.7	6.58	698		1		0	0	High
O43242	26S proteasome non-ATPase regulatory subunit 3 OS=Homo sapiens GN=PSMD3 PE=1 SV=2	0.003	2.595	1	1	1	1	534	60.9	8.44	373		1		0	0	High
Q7Z4W1	L-xylulose reductase OS=Homo sapiens GN=DCXR PE=1 SV=2	0.003	2.589	4	1	1	1	244	25.9	8.1	489		1		0	0	High
P56545	C-terminal-binding protein 2 OS=Homo sapiens GN=CTBP2 PE=1 SV=1	0.003	2.585	2	1	1	1	445	48.9	6.95	685		1		0	0	High
O75940	Survival of motor neuron-related-splicing factor 30 OS=Homo sapiens GN=SMNDC1 PE=1 SV=1	0.003	2.583	5	1	1	1	238	26.7	7.24	179		1		0	0	High
Q6ZQX7	Protein LIAT1 OS=Homo sapiens GN=LIAT1 PE=2 SV=2	0.003	2.579	4	1	1	1	453	49.6	7.97	421		1		0	0	High
Q99729	Heterogeneous nuclear ribonucleoprotein A/B OS=Homo sapiens GN=HNRNPAB PE=1 SV=2	0.003	2.57	2	1	2	1	332	36.2	8.21	1281		1		0	0	High
Q99832	T-complex protein 1 subunit eta OS=Homo sapiens GN=CCT7 PE=1 SV=2	0.003	2.556	2	1	1	1	543	59.3	7.65	212		1		0	0	High
P42704	Leucine-rich PPR motif-containing protein, mitochondrial OS=Homo sapiens GN=LRPPRC PE=1 SV=3	0.003	2.552	1	2	2	2	1394	157.8	6.13	572		2		0	0	High
Q9BQG0	Myb-binding protein 1A OS=Homo sapiens GN=MYBBP1A PE=1 SV=2	0.003	2.532	1	2	2	2	1328	148.8	9.28	941		2		0	0	High
P07602	Prosaposin OS=Homo sapiens GN=PSAP PE=1 SV=2	0.003	2.53	2	1	1	1	524	58.1	5.17	278		1		0	0	High
P00505	Aspartate aminotransferase, mitochondrial OS=Homo sapiens GN=GOT2 PE=1 SV=3	0.003	2.528	4	2	2	2	430	47.5	9.01	615		2		0	0	High
Q75V66	Anoctamin-5 OS=Homo sapiens GN=ANO5 PE=1 SV=1	0.003	2.522	1	1	1	1	913	107.1	6.8	842		1		0	0	High
Q92572	AP-3 complex subunit sigma-1 OS=Homo sapiens GN=AP3S1 PE=1 SV=1	0.003	2.503	5	1	1	1	193	21.7	5.39	328		1		0	0	High
O60942	mRNA-capping enzyme OS=Homo sapiens GN=RNGTT PE=1 SV=1	0.003	2.497	2	1	2	1	597	68.5	8.13	770		1		0	0	High
P21695	Glycerol-3-phosphate dehydrogenase [NAD(+)], cytoplasmic OS=Homo sapiens GN=GPD1 PE=1 SV=4	0.003	2.486	2	1	3	1	349	37.5	6.18	1401		1		0	0	High
Q9GZS3	WD repeat-containing protein 61 OS=Homo sapiens GN=WDR61 PE=1 SV=1	0.003	2.485	3	1	1	1	305	33.6	5.47	457		1		0	0	High
Q5VVQ6	Ubiquitin thioesterase OTU1 OS=Homo sapiens GN=YOD1 PE=1 SV=1	0.003	2.483	4	1	1	1	348	38.3	6.11	341		1		0	0	High
Q5TH74	O(6)-methylguanine-induced apoptosis 2 OS=Homo sapiens GN=STPG1 PE=1 SV=1	0.003	2.482	2	1	1	1	334	36.8	9.76	712		1		0	0	High
P07814	Bifunctional glutamate/proline--tRNA ligase OS=Homo sapiens GN=EPRS PE=1 SV=5	0.003	2.481	1	1	1	1	1512	170.5	7.33	446		1		0	0	High
P52951	Homeobox protein GBX-2 OS=Homo sapiens GN=GBX2 PE=2 SV=3	0.003	2.479	2	1	2	1	348	37.3	8.38	841		1		0	0	High
Q92973	Transportin-1 OS=Homo sapiens GN=TNPO1 PE=1 SV=2	0.003	2.469	1	1	1	1	898	102.3	4.98	734		1		0	0	High
Q9NRL2	Bromodomain adjacent to zinc finger domain protein 1A OS=Homo sapiens GN=BAZ1A PE=1 SV=2	0.003	2.468	1	1	1	1	1556	178.6	6.6	339		1		0	0	High
P79522	Proline-rich protein 3 OS=Homo sapiens GN=PRR3 PE=1 SV=2	0.003	2.466	11	1	1	1	188	20.6	9.83	515		1		0	0	High
Q96QE5	Transcription elongation factor, mitochondrial OS=Homo sapiens GN=TEFM PE=1 SV=1	0.003	2.465	3	1	1	1	360	41.7	9.32	404		1		0	0	High
Q9Y2R4	Probable ATP-dependent RNA helicase DDX52 OS=Homo sapiens GN=DDX52 PE=1 SV=3	0.003	2.463	1	1	1	1	599	67.5	9.67		2.8		1	0	0	High
Q9C0I9	Leucine-rich repeat-containing protein 27 OS=Homo sapiens GN=LRRC27 PE=2 SV=2	0.003	2.461	1	1	1	1	530	60.1	9.6	595		1		0	0	High
P11766	Alcohol dehydrogenase class-3 OS=Homo sapiens GN=ADH5 PE=1 SV=4	0.007	2.455	2	1	1	1	374	39.7	7.49	320		1		0	0	High
Q9NY61	Protein AATF OS=Homo sapiens GN=AATF PE=1 SV=1	0.007	2.444	1	1	1	1	560	63.1	4.94	606		1		0	0	High
O75534	Cold shock domain-containing protein E1 OS=Homo sapiens GN=CSDE1 PE=1 SV=2	0.007	2.435	1	1	1	1	798	88.8	6.25	292		1		0	0	High
P26583	High mobility group protein B2 OS=Homo sapiens GN=HMGB2 PE=1 SV=2	0.007	2.428	6	1	1	1	209	24	7.81	200		1		0	0	High
Q6K0P9	Pyrin and HIN domain-containing protein 1 OS=Homo sapiens GN=PYHIN1 PE=1 SV=1	0.007	2.41	1	1	1	1	492	55	9.8	734		1		0	0	High
P36537	UDP-glucuronosyltransferase 2B10 OS=Homo sapiens GN=UGT2B10 PE=1 SV=1	0.007	2.41	1	1	1	1	528	60.7	9	735		1		0	0	High
Q9BW27	Nuclear pore complex protein Nup85 OS=Homo sapiens GN=NUP85 PE=1 SV=1	0.007	2.404	1	1	1	1	656	75	5.55	457		1		0	0	High
O75909	Cyclin-K OS=Homo sapiens GN=CCNK PE=1 SV=2	0.007	2.402	3	1	1	1	580	64.2	8.41	331		1		0	0	High
Q96J01	THO complex subunit 3 OS=Homo sapiens GN=THOC3 PE=1 SV=1	0.007	2.402	3	1	1	1	351	38.7	6.09	259		1		0	0	High
Q9NQZ2	Something about silencing protein 10 OS=Homo sapiens OX=9606 GN=UTP3 PE=1 SV=1	0.007	2.385	2	1	1	1	479	54.5	5.62	370		1		0	0	High
Q9P015	39S ribosomal protein L15, mitochondrial OS=Homo sapiens GN=MRPL15 PE=1 SV=1	0.007	2.378	3	1	2	1	296	33.4	10.01	533		1		0	0	High
P40967	Melanocyte protein PMEL OS=Homo sapiens GN=PMEL PE=1 SV=2	0.007	2.363	1	1	1	1	661	70.2	5.58	443		1		0	0	High
Q9NRZ9	Lymphoid-specific helicase OS=Homo sapiens GN=HELLS PE=1 SV=1	0.007	2.354	1	1	1	1	838	97	7.93	282		1		0	0	High
P33991	DNA replication licensing factor MCM4 OS=Homo sapiens GN=MCM4 PE=1 SV=5	0.007	2.349	2	2	2	2	863	96.5	6.74	358		2		0	0	High
Q6ZUJ8	Phosphoinositide 3-kinase adapter protein 1 OS=Homo sapiens GN=PIK3AP1 PE=1 SV=2	0.007	2.346	1	1	1	1	805	90.3	5.4	847		1		0	0	High
P42892	Endothelin-converting enzyme 1 OS=Homo sapiens GN=ECE1 PE=1 SV=2	0.007	2.344	1	1	1	1	770	87.1	5.88	189		1		0	0	High
Q14406	Chorionic somatomammotropin hormone-like 1 OS=Homo sapiens GN=CSHL1 PE=2 SV=2	0.007	2.332	4	1	1	1	222	25.4	5.91	329		1		0	0	High
Q96FS4	Signal-induced proliferation-associated protein 1 OS=Homo sapiens GN=SIPA1 PE=1 SV=1	0.007	2.33	1	1	1	1	1042	112.1	6.6	756		1		0	0	High
Q9Y4C2	TRPM8 channel-associated factor 1 OS=Homo sapiens GN=TCAF1 PE=1 SV=3	0.007	2.329	1	1	2	1	921	102.1	6.54	846		1		0	0	High
Q9Y5V3	Melanoma-associated antigen D1 OS=Homo sapiens GN=MAGED1 PE=1 SV=3	0.007	2.318	1	1	1	1	778	86.1	5.83	529		1		0	0	High
P14314	Glucosidase 2 subunit beta OS=Homo sapiens GN=PRKCSH PE=1 SV=2	0.007	2.303	1	1	1	1	528	59.4	4.41	401		1		0	0	High
Q6ZW33	MICAL C-terminal-like protein OS=Homo sapiens OX=9606 GN=MICALCL PE=1 SV=3	0.007	2.301	1	1	2	1	695	77.2	8.5	793		1		0	0	High
Q8IV08	Phospholipase D3 OS=Homo sapiens GN=PLD3 PE=1 SV=1	0.007	2.299	2	1	2	1	490	54.7	6.47	573		1		0	0	High
P00403	Cytochrome c oxidase subunit 2 OS=Homo sapiens GN=MT-CO2 PE=1 SV=1	0.007	2.286	4	1	3	1	227	25.5	4.82	1151		1		0	0	High
O75874	Isocitrate dehydrogenase [NADP] cytoplasmic OS=Homo sapiens GN=IDH1 PE=1 SV=2	0.007	2.286	3	1	1	1	414	46.6	7.01	618		1		0	0	High
P28325	Cystatin-D OS=Homo sapiens GN=CST5 PE=1 SV=1	0.007	2.281	5	1	1	1	142	16.1	7.17	606		1		0	0	High
P01011	Alpha-1-antichymotrypsin OS=Homo sapiens GN=SERPINA3 PE=1 SV=2	0.007	2.275	6	2	3	2	423	47.6	5.52	704		2		0	0	High
Q53GQ0	Very-long-chain 3-oxoacyl-CoA reductase OS=Homo sapiens GN=HSD17B12 PE=1 SV=2	0.007	2.27	3	1	1	1	312	34.3	9.32	253		1		0	0	High
Q969P0	Immunoglobulin superfamily member 8 OS=Homo sapiens GN=IGSF8 PE=1 SV=1	0.007	2.268	1	1	1	1	613	65	8	333		1		0	0	High
Q7Z6R9	Transcription factor AP-2-delta OS=Homo sapiens GN=TFAP2D PE=2 SV=1	0.007	2.265	2	1	2	1	452	49.5	8.16	1263		1		0	0	High
O00560	Syntenin-1 OS=Homo sapiens GN=SDCBP PE=1 SV=1	0.007	2.264	2	1	1	1	298	32.4	7.53	454		1		0	0	High
Q9Y2V2	Calcium-regulated heat-stable protein 1 OS=Homo sapiens GN=CARHSP1 PE=1 SV=2	0.007	2.261	11	1	1	1	147	15.9	8.21	231		1		0	0	High
Q9H7B2	Ribosome production factor 2 homolog OS=Homo sapiens GN=RPF2 PE=1 SV=2	0.007	2.251	3	1	1	1	306	35.6	9.99	690		1		0	0	High
Q9NSB8	Homer protein homolog 2 OS=Homo sapiens GN=HOMER2 PE=1 SV=1	0.007	2.246	3	1	1	1	354	40.6	6.38	675		1		0	0	High
P61964	WD repeat-containing protein 5 OS=Homo sapiens GN=WDR5 PE=1 SV=1	0.007	2.243	5	1	1	1	334	36.6	8.27	182		1		0	0	High
Q6UB35	Monofunctional C1-tetrahydrofolate synthase, mitochondrial OS=Homo sapiens GN=MTHFD1L PE=1 SV=1	0.007	2.232	1	1	1	1	978	105.7	8.06	305		1		0	0	High
P46940	Ras GTPase-activating-like protein IQGAP1 OS=Homo sapiens GN=IQGAP1 PE=1 SV=1	0.007	2.231	0	1	1	1	1657	189.1	6.48	403		1		0	0	High
Q96EE3	Nucleoporin SEH1 OS=Homo sapiens GN=SEH1L PE=1 SV=3	0.007	2.227	3	1	1	1	360	39.6	8.09	360		1		0	0	High
Q9BSH4	Translational activator of cytochrome c oxidase 1 OS=Homo sapiens GN=TACO1 PE=1 SV=1	0.007	2.223	6	1	1	1	297	32.5	8.13	187		1		0	0	High
P35249	Replication factor C subunit 4 OS=Homo sapiens GN=RFC4 PE=1 SV=2	0.007	2.221	2	1	1	1	363	39.7	8.02	285		1		0	0	High
P07942	Laminin subunit beta-1 OS=Homo sapiens GN=LAMB1 PE=1 SV=2	0.007	2.221	0	1	2	1	1786	197.9	4.94	951		1		0	0	High
Q9Y3B9	RRP15-like protein OS=Homo sapiens GN=RRP15 PE=1 SV=2	0.007	2.216	2	1	1	1	282	31.5	5.52	521		1		0	0	High
Q01780	Exosome component 10 OS=Homo sapiens GN=EXOSC10 PE=1 SV=2	0.007	2.215	1	1	1	1	885	100.8	8.46	242		1		0	0	High
P02647	Apolipoprotein A-I OS=Homo sapiens GN=APOA1 PE=1 SV=1	0.007	2.207	3	1	3	1	267	30.8	5.76	1521		1		0	0	High
P39748	Flap endonuclease 1 OS=Homo sapiens GN=FEN1 PE=1 SV=1	0.007	2.201	2	1	1	1	380	42.6	8.62	341		1		0	0	High
Q8NGI9	Olfactory receptor 5A2 OS=Homo sapiens GN=OR5A2 PE=2 SV=1	0.007	2.19	3	1	3	1	324	36	8.16	1155		1		0	0	High
Q9Y2Q9	28S ribosomal protein S28, mitochondrial OS=Homo sapiens GN=MRPS28 PE=1 SV=1	0.007	2.188	5	1	1	1	187	20.8	9.1	634		1		0	0	High
Q9BXJ2	Complement C1q tumor necrosis factor-related protein 7 OS=Homo sapiens GN=C1QTNF7 PE=2 SV=1	0.007	2.174	2	1	7	1	289	30.7	5.26	2813		1		0	0	High
Q6ZVM7	TOM1-like protein 2 OS=Homo sapiens GN=TOM1L2 PE=1 SV=1	0.007	2.163	2	1	2	1	507	55.5	4.79	1053		1		0	0	High
Q9NUL7	Probable ATP-dependent RNA helicase DDX28 OS=Homo sapiens GN=DDX28 PE=1 SV=2	0.008	2.152	1	1	1	1	540	59.5	10.42	153		1		0	0	High
Q14554	Protein disulfide-isomerase A5 OS=Homo sapiens GN=PDIA5 PE=1 SV=1	0.008	2.149	2	1	3	1	519	59.6	7.91	1390		1		0	0	High
Q03169	Tumor necrosis factor alpha-induced protein 2 OS=Homo sapiens GN=TNFAIP2 PE=2 SV=2	0.008	2.142	1	1	1	1	654	72.6	6.46	283		1		0	0	High
P13497	Bone morphogenetic protein 1 OS=Homo sapiens GN=BMP1 PE=1 SV=2	0.008	2.13	1	1	2	1	986	111.2	6.9	714		1		0	0	High
Q8WYA6	Beta-catenin-like protein 1 OS=Homo sapiens GN=CTNNBL1 PE=1 SV=1	0.008	2.13	1	1	1	1	563	65.1	5.05	270		1		0	0	High
Q5HYA8	Meckelin OS=Homo sapiens GN=TMEM67 PE=1 SV=2	0.008	2.123	1	1	1	1	995	111.7	6.77	524		1		0	0	High
Q70EL1	Inactive ubiquitin carboxyl-terminal hydrolase 54 OS=Homo sapiens GN=USP54 PE=1 SV=4	0.008	2.113	0	1	1	1	1684	187.3	7.28	678		1		0	0	High
Q6PL18	ATPase family AAA domain-containing protein 2 OS=Homo sapiens GN=ATAD2 PE=1 SV=1	0.008	2.111	1	2	2	2	1390	158.5	6.32	707		2		0	0	High
Q92599	Septin-8 OS=Homo sapiens GN=SEPT8 PE=1 SV=4	0.008	2.11	3	2	2	2	483	55.7	6.28	331		2		0	0	High
Q96BI1	Solute carrier family 22 member 18 OS=Homo sapiens GN=SLC22A18 PE=1 SV=3	0.008	2.108	2	1	1	1	424	44.8	9.57	355		1		0	0	High
P17980	26S protease regulatory subunit 6A OS=Homo sapiens GN=PSMC3 PE=1 SV=3	0.008	2.107	2	1	1	1	439	49.2	5.24	718		1		0	0	High
Q9P2K2	Thioredoxin domain-containing protein 16 OS=Homo sapiens GN=TXNDC16 PE=2 SV=4	0.009	2.094	1	1	1	1	825	93.5	5.21	700		1		0	0	High
Q13698	Voltage-dependent L-type calcium channel subunit alpha-1S OS=Homo sapiens GN=CACNA1S PE=1 SV=4	0.009	2.084	0	1	3	1	1873	212.2	6.57	1183		1		0	0	High
Q9Y314	Nitric oxide synthase-interacting protein OS=Homo sapiens GN=NOSIP PE=1 SV=1	0.009	2.078	3	1	1	1	301	33.2	8.82	309		1		0	0	High
Q9P0L2	Serine/threonine-protein kinase MARK1 OS=Homo sapiens GN=MARK1 PE=1 SV=2	0.009	2.077	1	1	1	1	795	88.9	9.36	368		1		0	0	High
O14654	Insulin receptor substrate 4 OS=Homo sapiens GN=IRS4 PE=1 SV=1	0.009	2.075	1	1	1	1	1257	133.7	8.44	489		1		0	0	High
Q8IWA0	WD repeat-containing protein 75 OS=Homo sapiens GN=WDR75 PE=1 SV=1	0.009	2.072	1	1	1	1	830	94.4	5.96	251		1		0	0	High
O15371	Eukaryotic translation initiation factor 3 subunit D OS=Homo sapiens GN=EIF3D PE=1 SV=1	0.009	2.06	2	1	1	1	548	63.9	6.05	179		1		0	0	High
Q9H9B4	Sideroflexin-1 OS=Homo sapiens GN=SFXN1 PE=1 SV=4	0.009	2.04	9	2	2	2	322	35.6	9.07	296		2		0	0	High
Q05519	Serine/arginine-rich splicing factor 11 OS=Homo sapiens GN=SRSF11 PE=1 SV=1	0.009	2.038	2	1	1	1	484	53.5	10.52	690		1		0	0	High
Q9ULX3	RNA-binding protein NOB1 OS=Homo sapiens GN=NOB1 PE=1 SV=1	0.009	2.032	2	1	1	1	412	46.6	7.18	259		1		0	0	High
Q13510	Acid ceramidase OS=Homo sapiens GN=ASAH1 PE=1 SV=5	0.009	2.03	2	1	1	1	395	44.6	7.62	356		1		0	0	High
O14562	Ubiquitin domain-containing protein UBFD1 OS=Homo sapiens GN=UBFD1 PE=1 SV=2	0.009	2.025	2	1	2	1	309	33.4	5.77	845		1		0	0	High
Q12912	Lymphoid-restricted membrane protein OS=Homo sapiens GN=LRMP PE=1 SV=3	0.009	2.024	1	1	1	1	555	62.1	5.85	499		1		0	0	High
Q9H2W6	39S ribosomal protein L46, mitochondrial OS=Homo sapiens GN=MRPL46 PE=1 SV=1	0.009	2.019	3	1	2	1	279	31.7	7.05	479		1		0	0	High
Q13045	Protein flightless-1 homolog OS=Homo sapiens GN=FLII PE=1 SV=2	0.009	2.017	1	1	1	1	1269	144.7	6.05	720		1		0	0	High
Q9HAU5	Regulator of nonsense transcripts 2 OS=Homo sapiens GN=UPF2 PE=1 SV=1	0.009	2.016	1	1	3	1	1272	147.7	5.69	1666		1		0	0	High
P82932	28S ribosomal protein S6, mitochondrial OS=Homo sapiens GN=MRPS6 PE=1 SV=3	0.009	2.012	6	1	1	1	125	14.2	9.26	561		1		0	0	High
P82933	28S ribosomal protein S9, mitochondrial OS=Homo sapiens OX=9606 GN=MRPS9 PE=1 SV=2	0.009	2.011	2	1	1	1	396	45.8	9.51		2.25		1	0	0	High
Q9HB71	Calcyclin-binding protein OS=Homo sapiens GN=CACYBP PE=1 SV=2	0.009	2.01	4	1	1	1	228	26.2	8.25	200		1		0	0	High
Q9UKD2	mRNA turnover protein 4 homolog OS=Homo sapiens GN=MRTO4 PE=1 SV=2	0.009	2.01	3	1	1	1	239	27.5	8.29	450		1		0	0	High
Q9Y6Q3	Zinc finger protein 37 homolog OS=Homo sapiens GN=ZFP37 PE=2 SV=3	0.009	2.009	2	1	1	1	630	71.2	9.09		2.63		1	0	0	High
P49588	Alanine--tRNA ligase, cytoplasmic OS=Homo sapiens GN=AARS PE=1 SV=2	0.009	2.009	1	1	1	1	968	106.7	5.53	568		1		0	0	High
O95631	Netrin-1 OS=Homo sapiens OX=9606 GN=NTN1 PE=1 SV=2	0.009	2.007	3	1	1	1	604	67.7	8.76		2.42		1	0	0	High
Q9NTJ3	Structural maintenance of chromosomes protein 4 OS=Homo sapiens GN=SMC4 PE=1 SV=2	0.009	2.005	0	1	1	1	1288	147.1	6.79	502		1		0	0	High
Q9Y2J4	Angiomotin-like protein 2 OS=Homo sapiens OX=9606 GN=AMOTL2 PE=1 SV=3	0.009	2.003	1	1	2	1	779	85.7	7.3	680		1		0	0	High
Q16378	Proline-rich protein 4 OS=Homo sapiens GN=PRR4 PE=1 SV=3	0.009	1.996	11	1	1	1	134	15.1	7.06	297		1		0	0	High
Q5JTW2	Centrosomal protein of 78 kDa OS=Homo sapiens OX=9606 GN=CEP78 PE=1 SV=1	0.009	1.976	2	1	1	1	689	76.3	8.18	211		1		0	0	High
Q9Y6Y1	Calmodulin-binding transcription activator 1 OS=Homo sapiens OX=9606 GN=CAMTA1 PE=1 SV=4	0.009	1.946	0	1	2	1	1673	183.6	7.49	1002		1		0	0	High
Q96N23	Cilia- and flagella-associated protein 54 OS=Homo sapiens GN=CFAP54 PE=2 SV=3	0.009	1.94	0	1	1	1	3096	351.7	8.1	714		1		0	0	High
Q99965	Disintegrin and metalloproteinase domain-containing protein 2 OS=Homo sapiens GN=ADAM2 PE=2 SV=2	0.009	1.935	1	1	2	1	735	82.4	6.15	726		1		0	0	High
Q76FK4	Nucleolar protein 8 OS=Homo sapiens GN=NOL8 PE=1 SV=1	0.009	1.927	1	1	1	1	1167	131.5	7.09	232		1		0	0	High
Q9BTK6	PAXIP1-associated glutamate-rich protein 1 OS=Homo sapiens OX=9606 GN=PAGR1 PE=1 SV=1	0.009	1.926	3	1	2	1	254	27.7	4.46	644		1		0	0	High
P55265	Double-stranded RNA-specific adenosine deaminase OS=Homo sapiens GN=ADAR PE=1 SV=4	0.009	1.916	1	1	1	1	1226	136	8.65	602		1		0	0	High
Q8TDW4	Suppressor of tumorigenicity 7 protein-like OS=Homo sapiens GN=ST7L PE=2 SV=1	0.009	1.893	1	1	1	1	575	64.7	7.53	400		1		0	0	High
P21796	Voltage-dependent anion-selective channel protein 1 OS=Homo sapiens GN=VDAC1 PE=1 SV=2	0.009	1.891	3	1	1	1	283	30.8	8.54	547		1		0	0	High
Q15392	Delta(24)-sterol reductase OS=Homo sapiens GN=DHCR24 PE=1 SV=2	0.009	1.89	3	1	1	1	516	60.1	8.16	266		1		0	0	High
Q9HCG8	Pre-mRNA-splicing factor CWC22 homolog OS=Homo sapiens GN=CWC22 PE=1 SV=3	0.009	1.889	1	1	1	1	908	105.4	7.03	685		1		0	0	High
P35226	Polycomb complex protein BMI-1 OS=Homo sapiens GN=BMI1 PE=1 SV=2	0.009	1.879	2	1	1	1	326	36.9	8.63	316		1		0	0	High
Q6NUK1	Calcium-binding mitochondrial carrier protein SCaMC-1 OS=Homo sapiens GN=SLC25A24 PE=1 SV=2	0.009	1.878	2	1	1	1	477	53.3	6.33	734		1		0	0	High
Q7Z695	Uncharacterized aarF domain-containing protein kinase 2 OS=Homo sapiens GN=ADCK2 PE=2 SV=1	0.009	1.878	1	1	1	1	626	68.9	8.76	569		1		0	0	High
Q8IYH5	ZZ-type zinc finger-containing protein 3 OS=Homo sapiens GN=ZZZ3 PE=1 SV=1	0.009	1.862	1	1	2	1	903	102	5.69	1521		1		0	0	High
Q02750	Dual specificity mitogen-activated protein kinase kinase 1 OS=Homo sapiens GN=MAP2K1 PE=1 SV=2	0.01	1.847	2	1	3	1	393	43.4	6.62	1147		1		0	0	Medium
Q8TE76	MORC family CW-type zinc finger protein 4 OS=Homo sapiens GN=MORC4 PE=1 SV=2	0.01	1.845	1	1	1	1	937	106.3	7.46	317		1		0	0	Medium
Q14152	Eukaryotic translation initiation factor 3 subunit A OS=Homo sapiens GN=EIF3A PE=1 SV=1	0.01	1.845	1	1	1	1	1382	166.5	6.79	278		1		0	0	Medium
P25100	Alpha-1D adrenergic receptor OS=Homo sapiens GN=ADRA1D PE=1 SV=2	0.01	1.844	1	1	1	1	572	60.4	9.2	463		1		0	0	Medium
Q96QD9	UAP56-interacting factor OS=Homo sapiens GN=FYTTD1 PE=1 SV=3	0.012	1.825	3	1	1	1	318	35.8	11.78	232		1		0	0	Medium
Q5SNV9	Uncharacterized protein C1orf167 OS=Homo sapiens GN=C1orf167 PE=2 SV=2	0.011	1.814	1	1	1	1	1468	162.3	10.7	571		1		0	0	Medium
Q49SQ1	Probable G-protein coupled receptor 33 OS=Homo sapiens GN=GPR33 PE=2 SV=1	0.011	1.805	2	1	3	1	333	38.2	9.51	1120		1		0	0	Medium
O43159	Ribosomal RNA-processing protein 8 OS=Homo sapiens GN=RRP8 PE=1 SV=2	0.011	1.803	2	1	1	1	456	50.7	9.42	242		1		0	0	Medium
Q9NRN7	L-aminoadipate-semialdehyde dehydrogenase-phosphopantetheinyl transferase OS=Homo sapiens GN=AASDHPPT PE=1 SV=2	0.011	1.802	3	1	1	1	309	35.8	6.8	336		1		0	0	Medium
Q15572	TATA box-binding protein-associated factor RNA polymerase I subunit C OS=Homo sapiens GN=TAF1C PE=1 SV=2	0.011	1.792	2	1	1	1	869	95.2	8.59	589		1		0	0	Medium
Q14004	Cyclin-dependent kinase 13 OS=Homo sapiens GN=CDK13 PE=1 SV=2	0.011	1.791	1	1	1	1	1512	164.8	9.69	358		1		0	0	Medium
Q9Y6U3	Adseverin OS=Homo sapiens GN=SCIN PE=1 SV=4	0.011	1.778	1	1	1	1	715	80.4	5.71	415		1		0	0	Medium
P02549	Spectrin alpha chain, erythrocytic 1 OS=Homo sapiens GN=SPTA1 PE=1 SV=5	0.011	1.775	0	1	3	1	2419	279.8	5.05	872		1		0	0	Medium
D6RBQ6	Ubiquitin carboxyl-terminal hydrolase 17-like protein 17 OS=Homo sapiens GN=USP17L17 PE=3 SV=1	0.011	1.774	1	1	1	1	530	59.6	7.99	247		1		0	0	Medium
P29401	Transketolase OS=Homo sapiens GN=TKT PE=1 SV=3	0.012	1.76	1	1	1	1	623	67.8	7.66	727		1		0	0	Medium
Q13888	General transcription factor IIH subunit 2 OS=Homo sapiens GN=GTF2H2 PE=1 SV=1	0.012	1.754	2	1	1	1	395	44.4	6.76	532		1		0	0	Medium
Q14966	Zinc finger protein 638 OS=Homo sapiens GN=ZNF638 PE=1 SV=2	0.012	1.745	1	1	1	1	1978	220.5	6.38	181		1		0	0	Medium
P60763	Ras-related C3 botulinum toxin substrate 3 OS=Homo sapiens GN=RAC3 PE=1 SV=1	0.012	1.727	4	1	2	1	192	21.4	8.15	733		1		0	0	Medium
Q9UNL2	Translocon-associated protein subunit gamma OS=Homo sapiens GN=SSR3 PE=1 SV=1	0.012	1.725	8	1	1	1	185	21.1	9.61	528		1		0	0	Medium
Q8IXM6	Nurim OS=Homo sapiens GN=NRM PE=1 SV=1	0.012	1.712	3	1	1	1	262	29.4	8.63	158		1		0	0	Medium
P98175	RNA-binding protein 10 OS=Homo sapiens GN=RBM10 PE=1 SV=3	0.013	1.694	1	1	1	1	930	103.5	5.97	177		1		0	0	Medium
Q04637	Eukaryotic translation initiation factor 4 gamma 1 OS=Homo sapiens GN=EIF4G1 PE=1 SV=4	0.013	1.694	1	1	1	1	1599	175.4	5.33	264		1		0	0	Medium
Q8TAK5	GA-binding protein subunit beta-2 OS=Homo sapiens OX=9606 GN=GABPB2 PE=1 SV=1	0.013	1.678	2	1	2	1	448	48.6	5.26	778		1		0	0	Medium
Q9NY93	Probable ATP-dependent RNA helicase DDX56 OS=Homo sapiens GN=DDX56 PE=1 SV=1	0.013	1.678	2	1	2	1	547	61.6	9.26	552		1		0	0	Medium
Q9NZI8	Insulin-like growth factor 2 mRNA-binding protein 1 OS=Homo sapiens GN=IGF2BP1 PE=1 SV=2	0.013	1.668	2	1	1	1	577	63.4	9.2	162		1		0	0	Medium
P40939	Trifunctional enzyme subunit alpha, mitochondrial OS=Homo sapiens GN=HADHA PE=1 SV=2	0.013	1.654	1	1	1	1	763	82.9	9.04	264		1		0	0	Medium
P67812	Signal peptidase complex catalytic subunit SEC11A OS=Homo sapiens GN=SEC11A PE=1 SV=1	0.013	1.653	4	1	1	1	179	20.6	9.48	272		1		0	0	Medium
P41091	Eukaryotic translation initiation factor 2 subunit 3 OS=Homo sapiens GN=EIF2S3 PE=1 SV=3	0.013	1.644	2	1	2	1	472	51.1	8.4	651		1		0	0	Medium
P78371	T-complex protein 1 subunit beta OS=Homo sapiens GN=CCT2 PE=1 SV=4	0.013	1.644	1	1	1	1	535	57.5	6.46	172		1		0	0	Medium
P00750	Tissue-type plasminogen activator OS=Homo sapiens GN=PLAT PE=1 SV=1	0.015	1.626	2	1	1	1	562	62.9	7.8	111		1		0	0	Medium
Q15131	Cyclin-dependent kinase 10 OS=Homo sapiens GN=CDK10 PE=1 SV=1	0.015	1.624	3	1	1	1	360	41	8.84	225		1		0	0	Medium
Q6P4A7	Sideroflexin-4 OS=Homo sapiens GN=SFXN4 PE=1 SV=1	0.015	1.623	2	1	1	1	337	38	9.19	229		1		0	0	Medium
Q6PI26	Protein SHQ1 homolog OS=Homo sapiens GN=SHQ1 PE=1 SV=2	0.015	1.617	1	1	3	1	577	65.1	4.79	1685		1		0	0	Medium
P63165	Small ubiquitin-related modifier 1 OS=Homo sapiens GN=SUMO1 PE=1 SV=1	0.015	1.612	12	1	1	1	101	11.6	5.52	117		1		0	0	Medium
P62633	Cellular nucleic acid-binding protein OS=Homo sapiens GN=CNBP PE=1 SV=1	0.015	1.603	7	1	2	1	177	19.5	7.71	315		1		0	0	Medium
Q92626	Peroxidasin homolog OS=Homo sapiens GN=PXDN PE=1 SV=2	0.015	1.585	1	1	1	1	1479	165.2	7.17	421		1		0	0	Medium
O00401	Neural Wiskott-Aldrich syndrome protein OS=Homo sapiens GN=WASL PE=1 SV=2	0.015	1.579	2	1	3	1	505	54.8	7.93	889		1		0	0	Medium
P11233	Ras-related protein Ral-A OS=Homo sapiens GN=RALA PE=1 SV=1	0.015	1.574	3	1	1	1	206	23.6	7.11	675		1		0	0	Medium
Q12884	Prolyl endopeptidase FAP OS=Homo sapiens GN=FAP PE=1 SV=5	0.015	1.572	1	1	1	1	760	87.7	6.65	270		1		0	0	Medium
O15164	Transcription intermediary factor 1-alpha OS=Homo sapiens GN=TRIM24 PE=1 SV=3	0.015	1.566	1	1	1	1	1050	116.8	7.11	464		1		0	0	Medium
Q9UN37	Vacuolar protein sorting-associated protein 4A OS=Homo sapiens GN=VPS4A PE=1 SV=1	0.015	1.561	4	1	1	1	437	48.9	7.8	264		1		0	0	Medium
P11166	Solute carrier family 2, facilitated glucose transporter member 1 OS=Homo sapiens GN=SLC2A1 PE=1 SV=2	0.015	1.561	2	1	1	1	492	54	8.72	355		1		0	0	Medium
Q86VB7	Scavenger receptor cysteine-rich type 1 protein M130 OS=Homo sapiens GN=CD163 PE=1 SV=2	0.015	1.559	1	1	1	1	1156	125.4	5.95	479		1		0	0	Medium
P14373	Zinc finger protein RFP OS=Homo sapiens GN=TRIM27 PE=1 SV=1	0.015	1.551	3	1	1	1	513	58.5	6.21	172		1		0	0	Medium
Q8TB72	Pumilio homolog 2 OS=Homo sapiens GN=PUM2 PE=1 SV=2	0.015	1.551	1	1	1	1	1066	114.1	7.08	225		1		0	0	Medium
Q6V1X1	Dipeptidyl peptidase 8 OS=Homo sapiens GN=DPP8 PE=1 SV=1	0.015	1.549	1	1	1	1	898	103.3	5.8	734		1		0	0	Medium
Q9UKM9	RNA-binding protein Raly OS=Homo sapiens GN=RALY PE=1 SV=1	0.016	1.547	2	1	2	1	306	32.4	9.17	640		1		0	0	Medium
Q92560	Ubiquitin carboxyl-terminal hydrolase BAP1 OS=Homo sapiens GN=BAP1 PE=1 SV=2	0.016	1.546	2	1	1	1	729	80.3	6.84	141		1		0	0	Medium
Q08AM6	Protein VAC14 homolog OS=Homo sapiens GN=VAC14 PE=1 SV=1	0.016	1.534	1	1	1	1	782	87.9	6.13	443		1		0	0	Medium
O00303	Eukaryotic translation initiation factor 3 subunit F OS=Homo sapiens GN=EIF3F PE=1 SV=1	0.017	1.527	2	1	1	1	357	37.5	5.45	408		1		0	0	Medium
Q96QR8	Transcriptional activator protein Pur-beta OS=Homo sapiens GN=PURB PE=1 SV=3	0.016	1.526	2	1	1	1	312	33.2	5.43	386		1		0	0	Medium
Q86YM7	Homer protein homolog 1 OS=Homo sapiens GN=HOMER1 PE=1 SV=2	0.016	1.521	3	1	1	1	354	40.3	5.44	672		1		0	0	Medium
Q6P4F7	Rho GTPase-activating protein 11A OS=Homo sapiens GN=ARHGAP11A PE=1 SV=2	0.016	1.521	1	1	1	1	1023	113.8	9.07	151		1		0	0	Medium
O94759	Transient receptor potential cation channel subfamily M member 2 OS=Homo sapiens GN=TRPM2 PE=1 SV=2	0.016	1.518	0	1	1	1	1503	171.1	7.5	505		1		0	0	Medium
P17612	cAMP-dependent protein kinase catalytic subunit alpha OS=Homo sapiens GN=PRKACA PE=1 SV=2	0.016	1.518	3	1	1	1	351	40.6	8.79	391		1		0	0	Medium
Q2TB10	Zinc finger protein 800 OS=Homo sapiens GN=ZNF800 PE=1 SV=1	0.016	1.518	1	1	1	1	664	75.2	9.47	124		1		0	0	Medium
O15460	Prolyl 4-hydroxylase subunit alpha-2 OS=Homo sapiens GN=P4HA2 PE=1 SV=1	0.017	1.509	3	1	1	1	535	60.9	5.71	174		1		0	0	Medium
P14210	Hepatocyte growth factor OS=Homo sapiens GN=HGF PE=1 SV=2	0.017	1.501	1	1	1	1	728	83.1	7.88	317		1		0	0	Medium
Q8WWK9	Cytoskeleton-associated protein 2 OS=Homo sapiens GN=CKAP2 PE=1 SV=1	0.017	1.499	1	1	1	1	683	76.9	9.41	249		1		0	0	Medium
Q0D2K0	Magnesium transporter NIPA4 OS=Homo sapiens GN=NIPAL4 PE=1 SV=3	0.017	1.498	2	1	2	1	466	50	7.43	837		1		0	0	Medium
Q06210	Glutamine--fructose-6-phosphate aminotransferase [isomerizing] 1 OS=Homo sapiens GN=GFPT1 PE=1 SV=3	0.017	1.491	1	1	1	1	699	78.8	7.11	575		1		0	0	Medium
P61962	DDB1- and CUL4-associated factor 7 OS=Homo sapiens GN=DCAF7 PE=1 SV=1	0.017	1.485	3	1	1	1	342	38.9	5.52	168		1		0	0	Medium
Q8NI36	WD repeat-containing protein 36 OS=Homo sapiens GN=WDR36 PE=1 SV=1	0.017	1.481	1	1	1	1	951	105.3	7.53	545		1		0	0	Medium
Q9Y490	Talin-1 OS=Homo sapiens GN=TLN1 PE=1 SV=3	0.017	1.477	0	1	1	1	2541	269.6	6.07	188		1		0	0	Medium
Q9BPU6	Dihydropyrimidinase-related protein 5 OS=Homo sapiens GN=DPYSL5 PE=1 SV=1	0.017	1.472	1	1	1	1	564	61.4	7.2	783		1		0	0	Medium
P04843	Dolichyl-diphosphooligosaccharide--protein glycosyltransferase subunit 1 OS=Homo sapiens GN=RPN1 PE=1 SV=1	0.017	1.471	2	1	1	1	607	68.5	6.38	255		1		0	0	Medium
Q15080	Neutrophil cytosol factor 4 OS=Homo sapiens GN=NCF4 PE=1 SV=2	0.019	1.45	2	1	2	1	339	39	6.83	962		1		0	0	Medium
Q8TCJ2	Dolichyl-diphosphooligosaccharide--protein glycosyltransferase subunit STT3B OS=Homo sapiens GN=STT3B PE=1 SV=1	0.02	1.443	1	1	1	1	826	93.6	8.91	371		1		0	0	Medium
Q9UL01	Dermatan-sulfate epimerase OS=Homo sapiens GN=DSE PE=1 SV=1	0.02	1.44	1	1	2	1	958	109.7	8.09	469		1		0	0	Medium
Q9P2J5	Leucine--tRNA ligase, cytoplasmic OS=Homo sapiens GN=LARS PE=1 SV=2	0.02	1.439	1	1	1	1	1176	134.4	7.3	415		1		0	0	Medium
Q8IYJ2	Uncharacterized protein C10orf67, mitochondrial OS=Homo sapiens OX=9606 GN=C10orf67 PE=2 SV=3	0.019	1.426	2	1	1	1	551	63.6	8.84		1.76		1	0	0	Medium
Q99743	Neuronal PAS domain-containing protein 2 OS=Homo sapiens GN=NPAS2 PE=1 SV=3	0.02	1.414	1	1	2	1	824	91.7	6.81	865		1		0	0	Medium
Q9GZT6	Coiled-coil domain-containing protein 90B, mitochondrial OS=Homo sapiens GN=CCDC90B PE=1 SV=2	0.02	1.413	3	1	1	1	254	29.5	7.55	350		1		0	0	Medium
Q9ULG1	DNA helicase INO80 OS=Homo sapiens GN=INO80 PE=1 SV=2	0.02	1.407	1	1	1	1	1556	176.6	9.5	118		1		0	0	Medium
P51659	Peroxisomal multifunctional enzyme type 2 OS=Homo sapiens GN=HSD17B4 PE=1 SV=3	0.02	1.406	1	1	1	1	736	79.6	8.84	495		1		0	0	Medium
O95967	EGF-containing fibulin-like extracellular matrix protein 2 OS=Homo sapiens GN=EFEMP2 PE=1 SV=3	0.02	1.4	2	1	1	1	443	49.4	4.94	644		1		0	0	Medium
P43364	Melanoma-associated antigen 11 OS=Homo sapiens GN=MAGEA11 PE=1 SV=2	0.02	1.397	2	1	1	1	429	48.1	4.75	522		1		0	0	Medium
Q96M83	Coiled-coil domain-containing protein 7 OS=Homo sapiens GN=CCDC7 PE=2 SV=3	0.02	1.394	1	1	1	1	1385	157.4	7.58	142		1		0	0	Medium
Q9NZB8	Molybdenum cofactor biosynthesis protein 1 OS=Homo sapiens GN=MOCS1 PE=1 SV=3	0.02	1.384	1	1	1	1	636	70.1	9.26	237		1		0	0	Medium
Q96RP7	Galactose-3-O-sulfotransferase 4 OS=Homo sapiens OX=9606 GN=GAL3ST4 PE=1 SV=1	0.02	1.379	2	1	1	1	486	54.1	10.18	448		1		0	0	Medium
P00352	Retinal dehydrogenase 1 OS=Homo sapiens GN=ALDH1A1 PE=1 SV=2	0.02	1.378	1	1	1	1	501	54.8	6.73	160		1		0	0	Medium
Q86X27	Ras-specific guanine nucleotide-releasing factor RalGPS2 OS=Homo sapiens GN=RALGPS2 PE=1 SV=1	0.02	1.371	1	1	1	1	583	65.1	8.73	388		1		0	0	Medium
O94812	BAI1-associated protein 3 OS=Homo sapiens OX=9606 GN=BAIAP3 PE=1 SV=2	0.02	1.366	1	1	1	1	1187	131.8	6.37	199		1		0	0	Medium
Q6P3S1	DENN domain-containing protein 1B OS=Homo sapiens GN=DENND1B PE=1 SV=2	0.02	1.362	1	1	1	1	775	86.5	5.83	413		1		0	0	Medium
Q9UBU9	Nuclear RNA export factor 1 OS=Homo sapiens GN=NXF1 PE=1 SV=1	0.02	1.36	1	1	1	1	619	70.1	8.51	370		1		0	0	Medium
Q6ZUM4	Rho GTPase-activating protein 27 OS=Homo sapiens GN=ARHGAP27 PE=1 SV=3	0.02	1.359	1	1	1	1	889	98.3	5.59	249		1		0	0	Medium
P51812	Ribosomal protein S6 kinase alpha-3 OS=Homo sapiens GN=RPS6KA3 PE=1 SV=1	0.02	1.356	1	1	1	1	740	83.7	6.89	193		1		0	0	Medium
Q9UNM6	26S proteasome non-ATPase regulatory subunit 13 OS=Homo sapiens GN=PSMD13 PE=1 SV=2	0.02	1.355	2	1	1	1	376	42.9	5.81	402		1		0	0	Medium
Q96FW1	Ubiquitin thioesterase OTUB1 OS=Homo sapiens GN=OTUB1 PE=1 SV=2	0.021	1.351	3	1	1	1	271	31.3	4.94	186		1		0	0	Medium
Q68DA7	Formin-1 OS=Homo sapiens GN=FMN1 PE=1 SV=3	0.021	1.345	1	1	1	1	1419	157.5	8.44	409		1		0	0	Medium
Q05397	Focal adhesion kinase 1 OS=Homo sapiens GN=PTK2 PE=1 SV=2	0.021	1.341	1	1	1	1	1052	119.2	6.62	165		1		0	0	Medium
Q8WWY7	WAP four-disulfide core domain protein 12 OS=Homo sapiens GN=WFDC12 PE=2 SV=1	0.022	1.335	9	1	2	1	111	12	5.5	299		1		0	0	Medium
O15457	MutS protein homolog 4 OS=Homo sapiens OX=9606 GN=MSH4 PE=1 SV=2	0.022	1.328	1	1	1	1	936	104.7	7.37	238		1		0	0	Medium
Q6L8Q7	2',5'-phosphodiesterase 12 OS=Homo sapiens GN=PDE12 PE=1 SV=2	0.022	1.321	1	1	1	1	609	67.3	6.57	415		1		0	0	Medium
Q8IWA4	Mitofusin-1 OS=Homo sapiens GN=MFN1 PE=1 SV=2	0.022	1.32	1	1	1	1	741	84	6.25	163		1		0	0	Medium
P15884	Transcription factor 4 OS=Homo sapiens GN=TCF4 PE=1 SV=3	0.022	1.32	1	1	1	1	667	71.3	7.01	454		1		0	0	Medium
Q7Z6W1	Transmembrane and coiled-coil domain-containing protein 2 OS=Homo sapiens GN=TMCO2 PE=2 SV=1	0.022	1.317	8	1	1	1	182	20.1	8.68	105		1		0	0	Medium
Q9BY89	Uncharacterized protein KIAA1671 OS=Homo sapiens GN=KIAA1671 PE=1 SV=2	0.023	1.305	1	1	1	1	1806	196.6	8.47		2.53		1	0	0	Medium
Q16787	Laminin subunit alpha-3 OS=Homo sapiens GN=LAMA3 PE=1 SV=2	0.023	1.304	0	1	1	1	3333	366.4	7.24	426		1		0	0	Medium
Q14566	DNA replication licensing factor MCM6 OS=Homo sapiens GN=MCM6 PE=1 SV=1	0.023	1.297	1	1	1	1	821	92.8	5.41	642		1		0	0	Medium
Q6UVY6	DBH-like monooxygenase protein 1 OS=Homo sapiens GN=MOXD1 PE=1 SV=1	0.024	1.294	1	1	1	1	613	69.6	6.43	199		1		0	0	Medium
Q8NHQ8	Ras association domain-containing protein 8 OS=Homo sapiens GN=RASSF8 PE=1 SV=2	0.024	1.283	1	1	1	1	419	48.3	6.49	323		1		0	0	Medium
P07108	Acyl-CoA-binding protein OS=Homo sapiens GN=DBI PE=1 SV=2	0.024	1.281	23	1	1	1	87	10	6.57	72		1		0	0	Medium
Q96CN9	GRIP and coiled-coil domain-containing protein 1 OS=Homo sapiens GN=GCC1 PE=1 SV=1	0.024	1.28	1	1	1	1	775	87.8	5.45	380		1		0	0	Medium
Q66K14	TBC1 domain family member 9B OS=Homo sapiens GN=TBC1D9B PE=1 SV=3	0.024	1.279	1	1	2	1	1250	140.4	5.25	910		1		0	0	Medium
Q9Y5G6	Protocadherin gamma-A7 OS=Homo sapiens GN=PCDHGA7 PE=2 SV=1	0.024	1.274	1	1	1	1	932	101.7	4.88	489		1		0	0	Medium
O00458	Interferon-related developmental regulator 1 OS=Homo sapiens GN=IFRD1 PE=1 SV=4	0.024	1.272	2	1	1	1	451	50.2	7.18	177		1		0	0	Medium
P29322	Ephrin type-A receptor 8 OS=Homo sapiens GN=EPHA8 PE=1 SV=2	0.025	1.27	1	1	1	1	1005	110.9	8.06	555		1		0	0	Medium
Q7Z739	YTH domain-containing family protein 3 OS=Homo sapiens GN=YTHDF3 PE=1 SV=1	0.025	1.268	2	1	1	1	585	63.8	9.04	104		1		0	0	Medium
Q86VP6	Cullin-associated NEDD8-dissociated protein 1 OS=Homo sapiens GN=CAND1 PE=1 SV=2	0.025	1.265	1	1	1	1	1230	136.3	5.78	205		1		0	0	Medium
Q9UDT6	CAP-Gly domain-containing linker protein 2 OS=Homo sapiens GN=CLIP2 PE=1 SV=1	0.025	1.265	1	1	1	1	1046	115.8	6.73	250		1		0	0	Medium
P49770	Translation initiation factor eIF-2B subunit beta OS=Homo sapiens GN=EIF2B2 PE=1 SV=3	0.025	1.259	3	1	2	1	351	39	6.16	1012		1		0	0	Medium
Q9Y2D5	A-kinase anchor protein 2 OS=Homo sapiens GN=AKAP2 PE=1 SV=3	0.025	1.256	1	1	1	1	859	94.6	5.11	164		1		0	0	Medium
P55042	GTP-binding protein RAD OS=Homo sapiens GN=RRAD PE=1 SV=2	0.025	1.248	4	1	1	1	308	33.2	8.88		2.67		1	0	0	Medium
Q86V48	Leucine zipper protein 1 OS=Homo sapiens GN=LUZP1 PE=1 SV=2	0.025	1.239	1	1	1	1	1076	120.2	8.5	203		1		0	0	Medium
Q9NRI5	Disrupted in schizophrenia 1 protein OS=Homo sapiens OX=9606 GN=DISC1 PE=1 SV=3	0.025	1.237	1	1	1	1	854	93.6	6.37	233		1		0	0	Medium
P31150	Rab GDP dissociation inhibitor alpha OS=Homo sapiens GN=GDI1 PE=1 SV=2	0.025	1.235	2	1	1	1	447	50.6	5.14	293		1		0	0	Medium
Q6I9Y2	THO complex subunit 7 homolog OS=Homo sapiens GN=THOC7 PE=1 SV=3	0.025	1.234	3	1	2	1	204	23.7	5.67	647		1		0	0	Medium
P46100	Transcriptional regulator ATRX OS=Homo sapiens GN=ATRX PE=1 SV=5	0.025	1.224	0	1	1	1	2492	282.4	6.58	238		1		0	0	Medium
P29728	2'-5'-oligoadenylate synthase 2 OS=Homo sapiens GN=OAS2 PE=1 SV=3	0.025	1.224	1	1	1	1	719	82.4	8.25	262		1		0	0	Medium
P17812	CTP synthase 1 OS=Homo sapiens GN=CTPS1 PE=1 SV=2	0.026	1.223	4	1	1	1	591	66.6	6.46	127		1		0	0	Medium
P00709	Alpha-lactalbumin OS=Homo sapiens GN=LALBA PE=1 SV=1	0.026	1.215	6	1	1	1	142	16.2	5		2.12		1	0	0	Medium
Q9Y2S7	Polymerase delta-interacting protein 2 OS=Homo sapiens GN=POLDIP2 PE=1 SV=1	0.026	1.21	3	1	1	1	368	42	8.63	225		1		0	0	Medium
Q8NFV4	Protein ABHD11 OS=Homo sapiens GN=ABHD11 PE=1 SV=1	0.027	1.197	4	1	1	1	315	34.7	9.48	103		1		0	0	Medium
P08294	Extracellular superoxide dismutase [Cu-Zn] OS=Homo sapiens GN=SOD3 PE=1 SV=2	0.027	1.19	5	1	1	1	240	25.8	6.61	174		1		0	0	Medium
P09669	Cytochrome c oxidase subunit 6C OS=Homo sapiens GN=COX6C PE=1 SV=2	0.027	1.188	11	1	1	1	75	8.8	10.39	260		1		0	0	Medium
Q2M389	WASH complex subunit 7 OS=Homo sapiens GN=KIAA1033 PE=1 SV=2	0.027	1.185	1	1	1	1	1173	136.3	7.44	236		1		0	0	Medium
Q9P291	Armadillo repeat-containing X-linked protein 1 OS=Homo sapiens GN=ARMCX1 PE=1 SV=1	0.028	1.182	2	1	1	1	453	49.2	9.22	326		1		0	0	Medium
O95218	Zinc finger Ran-binding domain-containing protein 2 OS=Homo sapiens GN=ZRANB2 PE=1 SV=2	0.028	1.171	2	1	1	1	330	37.4	10.01	373		1		0	0	Medium
Q96M85	Putative uncharacterized protein FLJ32756 OS=Homo sapiens OX=9606 PE=2 SV=1	0.028	1.17	4	1	1	1	177	19.6	9.64	404		1		0	0	Medium
Q9NZN4	EH domain-containing protein 2 OS=Homo sapiens GN=EHD2 PE=1 SV=2	0.028	1.167	1	1	1	1	543	61.1	6.46	449		1		0	0	Medium
Q9UIW2	Plexin-A1 OS=Homo sapiens GN=PLXNA1 PE=1 SV=3	0.028	1.161	0	1	2	1	1896	210.9	6.92	816		1		0	0	Medium
Q99519	Sialidase-1 OS=Homo sapiens GN=NEU1 PE=1 SV=1	0.028	1.16	1	1	1	1	415	45.4	5.88	296		1		0	0	Medium
Q9NX31	Oxidative stress-responsive serine-rich protein 1 OS=Homo sapiens GN=OSER1 PE=2 SV=2	0.027	1.158	7	1	1	1	292	31.8	8.48	113		1		0	0	Medium
Q02218	2-oxoglutarate dehydrogenase, mitochondrial OS=Homo sapiens GN=OGDH PE=1 SV=3	0.027	1.155	1	1	1	1	1023	115.9	6.86	184		1		0	0	Medium
Q9Y3D3	28S ribosomal protein S16, mitochondrial OS=Homo sapiens GN=MRPS16 PE=1 SV=1	0.027	1.153	6	1	1	1	137	15.3	9.5	304		1		0	0	Medium
P25788	Proteasome subunit alpha type-3 OS=Homo sapiens GN=PSMA3 PE=1 SV=2	0.028	1.147	3	1	1	1	255	28.4	5.33	304		1		0	0	Medium
Q6N021	Methylcytosine dioxygenase TET2 OS=Homo sapiens GN=TET2 PE=1 SV=3	0.035	1.136	0	1	1	1	2002	223.7	7.99		1.75		1	0	0	Medium
Q9UHK0	Nuclear fragile X mental retardation-interacting protein 1 OS=Homo sapiens OX=9606 GN=NUFIP1 PE=1 SV=2	0.035	1.13	2	1	1	1	495	56.3	9.13		1.74		1	0	0	Medium
Q92619	Minor histocompatibility protein HA-1 OS=Homo sapiens GN=HMHA1 PE=1 SV=2	0.035	1.128	1	1	1	1	1136	124.5	6.1	179		1		0	0	Medium
Q14C86	GTPase-activating protein and VPS9 domain-containing protein 1 OS=Homo sapiens GN=GAPVD1 PE=1 SV=2	0.035	1.118	0	1	1	1	1478	164.9	5.22	441		1		0	0	Medium
Q13404	Ubiquitin-conjugating enzyme E2 variant 1 OS=Homo sapiens GN=UBE2V1 PE=1 SV=2	0.036	1.116	5	1	1	1	147	16.5	7.93	201		1		0	0	Medium
Q9BQF6	Sentrin-specific protease 7 OS=Homo sapiens GN=SENP7 PE=1 SV=4	0.036	1.116	1	1	1	1	1050	119.6	6.61	366		1		0	0	Medium
Q9H6N6	Putative uncharacterized protein MYH16 OS=Homo sapiens GN=MYH16 PE=1 SV=2	0.036	1.112	1	1	1	1	1097	128.2	5.49	125		1		0	0	Medium
Q9BTE6	Alanyl-tRNA editing protein Aarsd1 OS=Homo sapiens GN=AARSD1 PE=1 SV=2	0.036	1.11	2	1	1	1	412	45.5	6.42	295		1		0	0	Medium
Q0VDF9	Heat shock 70 kDa protein 14 OS=Homo sapiens GN=HSPA14 PE=1 SV=1	0.036	1.102	1	1	1	1	509	54.8	5.59	288		1		0	0	Medium
Q9H5U6	Zinc finger CCHC domain-containing protein 4 OS=Homo sapiens GN=ZCCHC4 PE=1 SV=3	0.036	1.101	2	1	1	1	513	59	8.75	238		1		0	0	Medium
Q02818	Nucleobindin-1 OS=Homo sapiens GN=NUCB1 PE=1 SV=4	0.037	1.099	2	1	1	1	461	53.8	5.25	237		1		0	0	Medium
P98160	Basement membrane-specific heparan sulfate proteoglycan core protein OS=Homo sapiens GN=HSPG2 PE=1 SV=4	0.037	1.098	0	1	1	1	4391	468.5	6.51	92		1		0	0	Medium
P49916	DNA ligase 3 OS=Homo sapiens GN=LIG3 PE=1 SV=2	0.037	1.097	1	1	1	1	1009	112.8	9.01	485		1		0	0	Medium
Q562E7	WD repeat-containing protein 81 OS=Homo sapiens GN=WDR81 PE=1 SV=2	0.036	1.094	0	1	1	1	1941	211.6	5.58	265		1		0	0	Medium
P53671	LIM domain kinase 2 OS=Homo sapiens GN=LIMK2 PE=1 SV=1	0.036	1.092	2	1	1	1	638	72.2	7.2	164		1		0	0	Medium
P02766	Transthyretin OS=Homo sapiens GN=TTR PE=1 SV=1	0.037	1.088	5	1	1	1	147	15.9	5.76	193		1		0	0	Medium
Q8IZQ5	Selenoprotein H OS=Homo sapiens GN=SELH PE=1 SV=2	0.037	1.088	7	1	1	1	122	13.4	9.74	252		1		0	0	Medium
P48553	Trafficking protein particle complex subunit 10 OS=Homo sapiens GN=TRAPPC10 PE=1 SV=2	0.037	1.086	1	1	1	1	1259	142.1	6.04	142		1		0	0	Medium
O43633	Charged multivesicular body protein 2a OS=Homo sapiens GN=CHMP2A PE=1 SV=1	0.037	1.083	3	1	1	1	222	25.1	5.97	422		1		0	0	Medium
Q8WWH5	Probable tRNA pseudouridine synthase 1 OS=Homo sapiens GN=TRUB1 PE=1 SV=1	0.038	1.077	4	1	1	1	349	37.2	8.25	166		1		0	0	Medium
P19971	Thymidine phosphorylase OS=Homo sapiens GN=TYMP PE=1 SV=2	0.038	1.073	1	1	1	1	482	49.9	5.53	336		1		0	0	Medium
Q9HC36	rRNA methyltransferase 3, mitochondrial OS=Homo sapiens GN=RNMTL1 PE=1 SV=2	0.038	1.072	1	1	1	1	420	47	8.73	485		1		0	0	Medium
P11310	Medium-chain specific acyl-CoA dehydrogenase, mitochondrial OS=Homo sapiens GN=ACADM PE=1 SV=1	0.038	1.069	2	1	1	1	421	46.6	8.37	373		1		0	0	Medium
O43525	Potassium voltage-gated channel subfamily KQT member 3 OS=Homo sapiens GN=KCNQ3 PE=1 SV=2	0.039	1.061	1	1	3	1	872	96.7	8.87	1226		1		0	0	Medium
Q86X95	Corepressor interacting with RBPJ 1 OS=Homo sapiens GN=CIR1 PE=1 SV=1	0.039	1.06	2	1	1	1	450	52.3	9.86		1.95		1	0	0	Medium
P22102	Trifunctional purine biosynthetic protein adenosine-3 OS=Homo sapiens GN=GART PE=1 SV=1	0.039	1.054	1	1	1	1	1010	107.7	6.7	380		1		0	0	Medium
Q9NSQ0	Putative ribosomal RNA-processing protein 7 homolog B OS=Homo sapiens GN=RRP7BP PE=5 SV=1	0.04	1.049	15	1	1	1	103	12.6	9.73	156		1		0	0	Medium
O75907	Diacylglycerol O-acyltransferase 1 OS=Homo sapiens GN=DGAT1 PE=1 SV=2	0.04	1.047	2	1	3	1	488	55.2	9.32	1855		1		0	0	Medium
Q8WUA4	General transcription factor 3C polypeptide 2 OS=Homo sapiens GN=GTF3C2 PE=1 SV=2	0.04	1.047	2	1	1	1	911	100.6	7.31	217		1		0	0	Medium
Q10472	Polypeptide N-acetylgalactosaminyltransferase 1 OS=Homo sapiens GN=GALNT1 PE=1 SV=1	0.04	1.046	2	1	1	1	559	64.2	7.72	251		1		0	0	Medium
Q8N4B1	Sesquipedalian-1 OS=Homo sapiens OX=9606 GN=FAM109A PE=1 SV=1	0.04	1.045	4	1	1	1	249	27.2	8.98	207		1		0	0	Medium
Q92878	DNA repair protein RAD50 OS=Homo sapiens GN=RAD50 PE=1 SV=1	0.041	1.043	1	1	1	1	1312	153.8	6.89	185		1		0	0	Medium
Q8N4C6	Ninein OS=Homo sapiens GN=NIN PE=1 SV=4	0.043	1.037	1	1	1	1	2090	243.1	5.03		0		1	0	0	Medium
P52948	Nuclear pore complex protein Nup98-Nup96 OS=Homo sapiens GN=NUP98 PE=1 SV=4	0.043	1.037	1	1	1	1	1817	197.5	6.4	319		1		0	0	Medium
Q7Z6J4	FYVE, RhoGEF and PH domain-containing protein 2 OS=Homo sapiens GN=FGD2 PE=1 SV=1	0.044	1.033	1	1	1	1	655	74.8	6.93	177		1		0	0	Medium
O60826	Coiled-coil domain-containing protein 22 OS=Homo sapiens GN=CCDC22 PE=1 SV=1	0.045	1.028	1	1	1	1	627	70.7	6.74	408		1		0	0	Medium
Q96HA7	Tonsoku-like protein OS=Homo sapiens GN=TONSL PE=1 SV=2	0.045	1.028	1	1	1	1	1378	150.8	6.42	624		1		0	0	Medium
Q9UH65	Switch-associated protein 70 OS=Homo sapiens GN=SWAP70 PE=1 SV=1	0.046	1.027	2	1	1	1	585	69	5.87	234		1		0	0	Medium
O94887	FERM, RhoGEF and pleckstrin domain-containing protein 2 OS=Homo sapiens GN=FARP2 PE=1 SV=3	0.047	1.021	1	1	1	1	1054	119.8	8.79		2.22		1	0	0	Medium
P82675	28S ribosomal protein S5, mitochondrial OS=Homo sapiens GN=MRPS5 PE=1 SV=2	0.048	1.017	3	1	1	1	430	48	9.92	203		1		0	0	Medium
Q07889	Son of sevenless homolog 1 OS=Homo sapiens GN=SOS1 PE=1 SV=1	0.048	1.014	1	1	1	1	1333	152.4	6.84		2.22		1	0	0	Medium
Q96PE6	Zinc finger imprinted 3 OS=Homo sapiens GN=ZIM3 PE=2 SV=1	0.048	1.012	3	1	1	1	472	54.5	9.31	190		1		0	0	Medium
P29375	Lysine-specific demethylase 5A OS=Homo sapiens GN=KDM5A PE=1 SV=3	0.048	1.01	1	1	1	1	1690	192	6.49		1.72		1	0	0	Medium
Q9UPN4	Centrosomal protein of 131 kDa OS=Homo sapiens GN=CEP131 PE=1 SV=3	0.048	1.007	1	1	1	1	1083	122.1	8.69	145		1		0	0	Medium
Q7Z745	Maestro heat-like repeat-containing protein family member 2B OS=Homo sapiens OX=9606 GN=MROH2B PE=2 SV=3	0.049	1.004	1	1	1	1	1585	180.7	6.28	153		1		0	0	Medium
Q5JRX3	Presequence protease, mitochondrial OS=Homo sapiens GN=PITRM1 PE=1 SV=3	0.049	1.003	1	1	1	1	1037	117.3	6.92	399		1		0	0	Medium
Q9NWS0	PIH1 domain-containing protein 1 OS=Homo sapiens GN=PIH1D1 PE=1 SV=1	0.049	1	5	1	1	1	290	32.3	5.14	262		1		0	0	Medium
Q8NEY1	Neuron navigator 1 OS=Homo sapiens GN=NAV1 PE=1 SV=2	0.049	0.998	0	1	1	1	1877	202.3	8.07	227		1		0	0	Medium
P33402	Guanylate cyclase soluble subunit alpha-2 OS=Homo sapiens GN=GUCY1A2 PE=2 SV=1	0.052	0.992	2	1	1	1	732	81.7	7.66	202		1		0	0	Low
P51172	Amiloride-sensitive sodium channel subunit delta OS=Homo sapiens OX=9606 GN=SCNN1D PE=1 SV=2	0.052	0.99	1	1	1	1	638	70.2	7.87	220		1		0	0	Low
Q9NTG1	Polycystic kidney disease and receptor for egg jelly-related protein OS=Homo sapiens GN=PKDREJ PE=2 SV=2	0.052	0.987	0	1	2	1	2253	255.3	9.11	663		1		0	0	Low
P18847	Cyclic AMP-dependent transcription factor ATF-3 OS=Homo sapiens OX=9606 GN=ATF3 PE=1 SV=2	0.052	0.984	4	1	1	1	181	20.6	8.54	165		1		0	0	Low
Q05682	Caldesmon OS=Homo sapiens GN=CALD1 PE=1 SV=3	0.053	0.98	1	1	1	1	793	93.2	5.66	155		1		0	0	Low
O94911	ATP-binding cassette sub-family A member 8 OS=Homo sapiens GN=ABCA8 PE=1 SV=3	0.053	0.98	1	1	1	1	1581	179.1	7.18	250		1		0	0	Low
P50747	Biotin--protein ligase OS=Homo sapiens GN=HLCS PE=1 SV=1	0.053	0.98	1	1	2	1	726	80.7	5.62	391		1		0	0	Low
Q96GD3	Polycomb protein SCMH1 OS=Homo sapiens GN=SCMH1 PE=1 SV=1	0.054	0.973	1	1	1	1	660	73.3	9.25	282		1		0	0	Low
Q86VP1	Tax1-binding protein 1 OS=Homo sapiens GN=TAX1BP1 PE=1 SV=2	0.054	0.973	1	1	1	1	789	90.8	5.43	334		1		0	0	Low
Q8WZ42	Titin OS=Homo sapiens GN=TTN PE=1 SV=4	0.054	0.967	0	1	1	1	34350	3813.7	6.35	526		1		0	0	Low
Q9NPR2	Semaphorin-4B OS=Homo sapiens GN=SEMA4B PE=1 SV=3	0.055	0.965	1	1	1	1	832	92.1	6.95	308		1		0	0	Low
Q9UKN8	General transcription factor 3C polypeptide 4 OS=Homo sapiens GN=GTF3C4 PE=1 SV=2	0.055	0.964	1	1	1	1	822	91.9	6.65	317		1		0	0	Low
P01031	Complement C5 OS=Homo sapiens GN=C5 PE=1 SV=4	0.055	0.964	1	1	2	1	1676	188.2	6.52	279		1		0	0	Low
O75943	Cell cycle checkpoint protein RAD17 OS=Homo sapiens GN=RAD17 PE=1 SV=2	0.055	0.963	1	1	1	1	681	77	7.06	336		1		0	0	Low
Q9H9A7	RecQ-mediated genome instability protein 1 OS=Homo sapiens GN=RMI1 PE=1 SV=3	0.055	0.962	3	1	1	1	625	70.1	4.96	140		1		0	0	Low
Q9NRX2	39S ribosomal protein L17, mitochondrial OS=Homo sapiens GN=MRPL17 PE=1 SV=1	0.055	0.961	5	1	1	1	175	20	10.11	644		1		0	0	Low
P12111	Collagen alpha-3(VI) chain OS=Homo sapiens GN=COL6A3 PE=1 SV=5	0.055	0.96	1	1	2	1	3177	343.5	6.68	259		1		0	0	Low
P36955	Pigment epithelium-derived factor OS=Homo sapiens GN=SERPINF1 PE=1 SV=4	0.055	0.956	3	1	1	1	418	46.3	6.38	195		1		0	0	Low
O00443	Phosphatidylinositol 4-phosphate 3-kinase C2 domain-containing subunit alpha OS=Homo sapiens GN=PIK3C2A PE=1 SV=2	0.055	0.956	0	1	1	1	1686	190.6	8.02	431		1		0	0	Low
Q96F10	Diamine acetyltransferase 2 OS=Homo sapiens GN=SAT2 PE=1 SV=1	0.055	0.953	5	1	2	1	170	19.1	6.04	724		1		0	0	Low
Q687X5	Metalloreductase STEAP4 OS=Homo sapiens GN=STEAP4 PE=1 SV=1	0.055	0.952	3	1	1	1	459	51.9	9.29	90		1		0	0	Low
O60573	Eukaryotic translation initiation factor 4E type 2 OS=Homo sapiens GN=EIF4E2 PE=1 SV=1	0.055	0.943	5	1	1	1	245	28.3	8.88	86		1		0	0	Low
Q16204	Coiled-coil domain-containing protein 6 OS=Homo sapiens GN=CCDC6 PE=1 SV=2	0.055	0.943	4	1	1	1	474	53.3	7.34	72		1		0	0	Low
O43781	Dual specificity tyrosine-phosphorylation-regulated kinase 3 OS=Homo sapiens GN=DYRK3 PE=2 SV=3	0.055	0.942	1	1	1	1	588	65.7	9.32	536		1		0	0	Low
P11498	Pyruvate carboxylase, mitochondrial OS=Homo sapiens GN=PC PE=1 SV=2	0.055	0.94	1	1	1	1	1178	129.6	6.84	326		1		0	0	Low
P78357	Contactin-associated protein 1 OS=Homo sapiens GN=CNTNAP1 PE=1 SV=1	0.055	0.939	1	1	1	1	1384	156.2	7.05	525		1		0	0	Low
Q8N0Y2	Zinc finger protein 444 OS=Homo sapiens OX=9606 GN=ZNF444 PE=1 SV=1	0.055	0.939	2	1	1	1	327	35.2	8.56	156		1		0	0	Low
Q13576	Ras GTPase-activating-like protein IQGAP2 OS=Homo sapiens GN=IQGAP2 PE=1 SV=4	0.055	0.938	1	1	1	1	1575	180.5	5.64	325		1		0	0	Low
Q96JB5	CDK5 regulatory subunit-associated protein 3 OS=Homo sapiens GN=CDK5RAP3 PE=1 SV=2	0.055	0.937	2	1	2	1	506	56.9	4.75	808		1		0	0	Low
Q5T1B0	Axonemal dynein light chain domain-containing protein 1 OS=Homo sapiens GN=AXDND1 PE=2 SV=1	0.055	0.936	3	1	1	1	1012	118	5.68	125		1		0	0	Low
Q16773	Kynurenine--oxoglutarate transaminase 1 OS=Homo sapiens GN=CCBL1 PE=1 SV=1	0.055	0.933	1	1	1	1	422	47.8	6.47	241		1		0	0	Low
Q5VTR2	E3 ubiquitin-protein ligase BRE1A OS=Homo sapiens GN=RNF20 PE=1 SV=2	0.056	0.929	1	1	1	1	975	113.6	5.94	151		1		0	0	Low
Q6ZT12	E3 ubiquitin-protein ligase UBR3 OS=Homo sapiens OX=9606 GN=UBR3 PE=2 SV=2	0.056	0.928	0	1	1	1	1888	212.3	6.1	231		1		0	0	Low
A5YKK6	CCR4-NOT transcription complex subunit 1 OS=Homo sapiens GN=CNOT1 PE=1 SV=2	0.056	0.927	1	1	1	1	2376	266.8	7.11	121		1		0	0	Low
Q9BXJ9	N-alpha-acetyltransferase 15, NatA auxiliary subunit OS=Homo sapiens GN=NAA15 PE=1 SV=1	0.055	0.926	1	1	1	1	866	101.2	7.42	348		1		0	0	Low
P21912	Succinate dehydrogenase [ubiquinone] iron-sulfur subunit, mitochondrial OS=Homo sapiens GN=SDHB PE=1 SV=3	0.056	0.923	2	1	1	1	280	31.6	8.76	97		1		0	0	Low
Q02952	A-kinase anchor protein 12 OS=Homo sapiens GN=AKAP12 PE=1 SV=4	0.056	0.92	1	1	1	1	1782	191.4	4.41	165		1		0	0	Low
Q5T4S7	E3 ubiquitin-protein ligase UBR4 OS=Homo sapiens GN=UBR4 PE=1 SV=1	0.056	0.916	0	1	1	1	5183	573.5	6.04	262		1		0	0	Low
Q5JPE7	Nodal modulator 2 OS=Homo sapiens GN=NOMO2 PE=1 SV=1	0.056	0.912	1	1	1	1	1267	139.4	5.76	163		1		0	0	Low
Q14CX7	N-alpha-acetyltransferase 25, NatB auxiliary subunit OS=Homo sapiens GN=NAA25 PE=1 SV=1	0.056	0.911	1	1	1	1	972	112.2	6.64	313		1		0	0	Low
Q9H082	Ras-related protein Rab-33B OS=Homo sapiens GN=RAB33B PE=1 SV=1	0.056	0.909	4	1	1	1	229	25.7	7.18	255		1		0	0	Low
Q6P9B9	Integrator complex subunit 5 OS=Homo sapiens GN=INTS5 PE=1 SV=1	0.056	0.906	1	1	1	1	1019	107.9	7.05	302		1		0	0	Low
Q9Y485	DmX-like protein 1 OS=Homo sapiens GN=DMXL1 PE=1 SV=3	0.058	0.902	1	1	1	1	3027	337.6	6.34	88		1		0	0	Low
Q8IX29	F-box only protein 16 OS=Homo sapiens GN=FBXO16 PE=2 SV=1	0.058	0.902	5	1	1	1	292	34.6	10.02	134		1		0	0	Low
O75410	Transforming acidic coiled-coil-containing protein 1 OS=Homo sapiens GN=TACC1 PE=1 SV=2	0.058	0.901	1	1	1	1	805	87.7	4.88	217		1		0	0	Low
P35658	Nuclear pore complex protein Nup214 OS=Homo sapiens GN=NUP214 PE=1 SV=2	0.058	0.9	1	1	1	1	2090	213.5	7.47	406		1		0	0	Low
Q6ZQQ6	WD repeat-containing protein 87 OS=Homo sapiens GN=WDR87 PE=1 SV=3	0.058	0.899	0	1	1	1	2873	333	7.28	275		1		0	0	Low
Q8N9R8	Protein SCAI OS=Homo sapiens GN=SCAI PE=1 SV=2	0.059	0.894	2	1	1	1	606	70.4	8.6	148		1		0	0	Low
Q9Y5Y2	Cytosolic Fe-S cluster assembly factor NUBP2 OS=Homo sapiens GN=NUBP2 PE=1 SV=1	0.059	0.892	2	1	1	1	271	28.8	5.83	166		1		0	0	Low
P16885	1-phosphatidylinositol 4,5-bisphosphate phosphodiesterase gamma-2 OS=Homo sapiens GN=PLCG2 PE=1 SV=4	0.059	0.888	1	1	1	1	1265	147.8	6.64	266		1		0	0	Low
Q9HAS0	Protein Njmu-R1 OS=Homo sapiens OX=9606 GN=C17orf75 PE=1 SV=2	0.059	0.886	2	1	1	1	396	44.6	5.03	395		1		0	0	Low
Q9BY43	Charged multivesicular body protein 4a OS=Homo sapiens GN=CHMP4A PE=1 SV=3	0.059	0.884	9	1	2	1	222	25.1	4.7	161		1		0	0	Low
Q9NSK0	Kinesin light chain 4 OS=Homo sapiens GN=KLC4 PE=1 SV=3	0.059	0.883	1	1	1	1	619	68.6	6.18	352		1		0	0	Low
A6PVY3	Protein FAM177B OS=Homo sapiens GN=FAM177B PE=2 SV=1	0.059	0.881	8	1	1	1	158	18.1	4.88	259		1		0	0	Low
Q86XP0	Cytosolic phospholipase A2 delta OS=Homo sapiens GN=PLA2G4D PE=2 SV=2	0.059	0.876	1	1	1	1	818	91.9	5.5	375		1		0	0	Low
Q9Y5I3	Protocadherin alpha-1 OS=Homo sapiens GN=PCDHA1 PE=2 SV=1	0.059	0.876	1	1	1	1	950	102.9	5.15	203		1		0	0	Low
Q9Y263	Phospholipase A-2-activating protein OS=Homo sapiens GN=PLAA PE=1 SV=2	0.06	0.869	1	1	1	1	795	87.1	6.37	542		1		0	0	Low
Q9BRR3	Transmembrane protein 246 OS=Homo sapiens GN=TMEM246 PE=1 SV=1	0.06	0.868	1	1	1	1	403	46.6	7.59	299		1		0	0	Low
P52756	RNA-binding protein 5 OS=Homo sapiens GN=RBM5 PE=1 SV=2	0.06	0.867	1	1	1	1	815	92.1	6.28	198		1		0	0	Low

## Sheet: Unique protein in MS IP-Flag
Accession	Description	Exp. q-value: Combined	Sum PEP Score	Coverage [%]	# Peptides	# PSMs	# Unique Peptides	# AAs	MW [kDa]	calc. pI	Score MSPepSearch: MSPepSearch	Score Sequest HT: Sequest HT	# Peptides (by Search Engine): MSPepSearch	# Peptides (by Search Engine): Sequest HT	# Protein Pathway Groups	# Razor Peptides	Protein FDR Confidence: Combined
P60709	Actin, cytoplasmic 1 OS=Homo sapiens GN=ACTB PE=1 SV=1	0	652.61	86	99	320	21	375	41.7	5.48	165134	88.99	96	17	0	102	High
P48668	Keratin, type II cytoskeletal 6C OS=Homo sapiens GN=KRT6C PE=1 SV=3	0	418.163	67	71	200	1	564	60	8	102194	54.97	68	13	0	0	High
P68133	Actin, alpha skeletal muscle OS=Homo sapiens GN=ACTA1 PE=1 SV=1	0	349.013	59	60	249	7	377	42	5.39	122664	73.76	59	15	0	0	High
A5A3E0	POTE ankyrin domain family member F OS=Homo sapiens GN=POTEF PE=1 SV=2	0	252.998	15	44	140	1	1075	121.4	6.2	76677	34.02	42	7	0	1	High
P28340	DNA polymerase delta catalytic subunit OS=Homo sapiens GN=POLD1 PE=1 SV=2	0	161.743	34	35	59	35	1107	123.6	7.03	29208	15.53	33	4	0	0	High
O95678	Keratin, type II cytoskeletal 75 OS=Homo sapiens GN=KRT75 PE=1 SV=2	0	157.216	23	30	84	1	551	59.5	7.74	44324	26.41	27	7	0	0	High
P35749	Myosin-11 OS=Homo sapiens GN=MYH11 PE=1 SV=3	0	149.209	13	32	70	1	1972	227.2	5.5	31163	19.33	32	6	0	0	High
P12035	Keratin, type II cytoskeletal 3 OS=Homo sapiens GN=KRT3 PE=1 SV=3	0	142.409	19	26	66	2	628	64.4	6.48	35523	20.62	24	5	0	1	High
P10412	Histone H1.4 OS=Homo sapiens GN=HIST1H1E PE=1 SV=2	0	130.759	40	25	79	1	219	21.9	11.03	31660	51.38	21	11	0	30	High
P08729	Keratin, type II cytoskeletal 7 OS=Homo sapiens GN=KRT7 PE=1 SV=5	0	82.356	17	16	51	1	469	51.4	5.48	27168	17.92	14	5	0	0	High
Q969H0	F-box/WD repeat-containing protein 7 OS=Homo sapiens OX=9606 GN=FBXW7 PE=1 SV=1	0	68.807	40	21	28	21	707	79.6	5.8	2892	71.64	3	19	0	0	High
Q02539	Histone H1.1 OS=Homo sapiens GN=HIST1H1A PE=1 SV=3	0	67.793	25	14	26	1	215	21.8	10.99	9845	27.93	11	7	0	0	High
Q7Z3Y8	Keratin, type I cytoskeletal 27 OS=Homo sapiens GN=KRT27 PE=1 SV=2	0	67.609	9	11	37	1	459	49.8	5.05	19624	8.09	11	1	0	0	High
P35609	Alpha-actinin-2 OS=Homo sapiens GN=ACTN2 PE=1 SV=1	0	58.145	15	14	26	2	894	103.8	5.45	11897	6.92	11	3	0	0	High
O14646	Chromodomain-helicase-DNA-binding protein 1 OS=Homo sapiens GN=CHD1 PE=1 SV=2	0	46.743	7	12	15	7	1710	196.6	7.14	5391	8.48	9	3	0	0	High
Q92734	Protein TFG OS=Homo sapiens GN=TFG PE=1 SV=2	0	46.737	26	8	16	8	400	43.4	5.1	5711	10.72	6	4	0	0	High
Q99456	Keratin, type I cytoskeletal 12 OS=Homo sapiens GN=KRT12 PE=1 SV=1	0	39.049	7	9	27	1	494	53.5	4.78	16354	4.53	8	2	0	0	High
Q16777	Histone H2A type 2-C OS=Homo sapiens GN=HIST2H2AC PE=1 SV=4	0	38.709	44	9	28	2	129	14	10.9	13631	13.41	9	2	0	9	High
P63167	Dynein light chain 1, cytoplasmic OS=Homo sapiens GN=DYNLL1 PE=1 SV=1	0	37.729	51	4	10	1	89	10.4	7.4	5118	3.48	4	1	0	0	High
P35222	Catenin beta-1 OS=Homo sapiens GN=CTNNB1 PE=1 SV=1	0	34.59	9	6	12	2	781	85.4	5.86	6737	2.33	6	1	0	0	High
Q69YQ0	Cytospin-A OS=Homo sapiens GN=SPECC1L PE=1 SV=2	0	33.515	9	8	10	8	1117	124.5	5.72	3887	9.35	5	3	0	0	High
Q7RTS7	Keratin, type II cytoskeletal 74 OS=Homo sapiens GN=KRT74 PE=1 SV=2	0	32.7	9	10	22	1	529	57.8	7.71	10794	14.56	8	4	0	0	High
P14649	Myosin light chain 6B OS=Homo sapiens GN=MYL6B PE=1 SV=1	0	30.49	28	5	10	3	208	22.8	5.73	5450	2.7	5	1	0	0	High
P28370	Probable global transcription activator SNF2L1 OS=Homo sapiens GN=SMARCA1 PE=1 SV=2	0	30.377	8	11	13	3	1054	122.5	8.09	5452	2.29	10	1	0	0	High
O75955	Flotillin-1 OS=Homo sapiens GN=FLOT1 PE=1 SV=3	0	29.902	14	6	8	6	427	47.3	7.49	4422	NA	6	NA	0	0	High
Q5VWG9	Transcription initiation factor TFIID subunit 3 OS=Homo sapiens GN=TAF3 PE=1 SV=1	0	29.391	11	9	15	9	929	103.5	9.06	5618	5.64	7	2	0	0	High
Q12965	Unconventional myosin-Ie OS=Homo sapiens GN=MYO1E PE=1 SV=2	0	28.944	7	8	10	8	1108	127	8.92	4472	NA	8	NA	0	0	High
Q32P51	Heterogeneous nuclear ribonucleoprotein A1-like 2 OS=Homo sapiens GN=HNRNPA1L2 PE=2 SV=2	0	26.936	18	7	9	5	320	34.2	9	4216	2.25	7	1	0	0	High
P35626	Beta-adrenergic receptor kinase 2 OS=Homo sapiens GN=ADRBK2 PE=1 SV=2	0	25.612	13	8	9	4	688	79.7	7.62	3924	0	7	1	0	0	High
P60842	Eukaryotic initiation factor 4A-I OS=Homo sapiens GN=EIF4A1 PE=1 SV=1	0	25.575	13	5	6	2	406	46.1	5.48	3414	NA	5	NA	0	0	High
Q15424	Scaffold attachment factor B1 OS=Homo sapiens GN=SAFB PE=1 SV=4	0	22.93	6	5	7	2	915	102.6	5.47	3147	NA	5	NA	0	3	High
O60231	Putative pre-mRNA-splicing factor ATP-dependent RNA helicase DHX16 OS=Homo sapiens GN=DHX16 PE=1 SV=2	0	22.767	6	6	8	5	1041	119.2	6.8	4280	NA	6	NA	0	0	High
Q13616	Cullin-1 OS=Homo sapiens GN=CUL1 PE=1 SV=2	0	22.392	8	7	9	7	776	89.6	8	3815	NA	7	NA	0	0	High
Q9C075	Keratin, type I cytoskeletal 23 OS=Homo sapiens GN=KRT23 PE=1 SV=2	0	21.988	9	6	8	3	422	48.1	6.54	4003	NA	6	NA	0	0	High
Q09028	Histone-binding protein RBBP4 OS=Homo sapiens GN=RBBP4 PE=1 SV=3	0	21.987	15	5	8	5	425	47.6	4.89	4827	NA	5	NA	0	0	High
P01857	Ig gamma-1 chain C region OS=Homo sapiens GN=IGHG1 PE=1 SV=1	0	21.939	19	7	16	2	330	36.1	8.19	6163	NA	7	NA	0	0	High
P06753	Tropomyosin alpha-3 chain OS=Homo sapiens GN=TPM3 PE=1 SV=2	0	21.817	18	7	9	7	285	32.9	4.72	3968	0	6	1	0	0	High
P08579	U2 small nuclear ribonucleoprotein B'' OS=Homo sapiens GN=SNRPB2 PE=1 SV=1	0	21.35	22	6	6	6	225	25.5	9.72	3335	NA	6	NA	0	0	High
P51531	Probable global transcription activator SNF2L2 OS=Homo sapiens GN=SMARCA2 PE=1 SV=2	0	21.3	4	5	5	1	1590	181.2	7.2	3361	NA	5	NA	0	0	High
P67809	Nuclease-sensitive element-binding protein 1 OS=Homo sapiens GN=YBX1 PE=1 SV=3	0	20.659	14	3	5	1	324	35.9	9.88	2287	NA	3	NA	0	0	High
P60174	Triosephosphate isomerase OS=Homo sapiens GN=TPI1 PE=1 SV=3	0	20.033	21	5	7	5	286	30.8	5.92	3614	NA	5	NA	0	0	High
Q9UJS0	Calcium-binding mitochondrial carrier protein Aralar2 OS=Homo sapiens GN=SLC25A13 PE=1 SV=2	0	19.931	13	7	7	5	675	74.1	8.62	3696	NA	7	NA	0	2	High
Q9Y2J2	Band 4.1-like protein 3 OS=Homo sapiens GN=EPB41L3 PE=1 SV=2	0	19.835	4	4	4	2	1087	120.6	5.19	2561	NA	4	NA	0	0	High
P63208	S-phase kinase-associated protein 1 OS=Homo sapiens GN=SKP1 PE=1 SV=2	0	19.832	26	3	5	3	163	18.6	4.54	2656	NA	3	NA	0	0	High
P68871	Hemoglobin subunit beta OS=Homo sapiens GN=HBB PE=1 SV=2	0	19.799	39	5	6	5	147	16	7.28	3566	NA	5	NA	0	0	High
O95816	BAG family molecular chaperone regulator 2 OS=Homo sapiens GN=BAG2 PE=1 SV=1	0	19.188	24	5	6	5	211	23.8	6.7	2724	NA	5	NA	0	0	High
O43390	Heterogeneous nuclear ribonucleoprotein R OS=Homo sapiens GN=HNRNPR PE=1 SV=1	0	18.921	9	5	5	3	633	70.9	8.13	2671	NA	5	NA	0	2	High
P13987	CD59 glycoprotein OS=Homo sapiens GN=CD59 PE=1 SV=1	0	18.729	25	3	3	3	128	14.2	6.48	2024	NA	3	NA	0	0	High
Q9UIG0	Tyrosine-protein kinase BAZ1B OS=Homo sapiens GN=BAZ1B PE=1 SV=2	0	18.562	4	6	6	6	1483	170.8	8.48	2621	NA	6	NA	0	0	High
O94906	Pre-mRNA-processing factor 6 OS=Homo sapiens GN=PRPF6 PE=1 SV=1	0	18.384	6	5	7	5	941	106.9	8.25	3139	NA	5	NA	0	0	High
Q86U86	Protein polybromo-1 OS=Homo sapiens GN=PBRM1 PE=1 SV=1	0	18.348	3	6	6	6	1689	192.8	6.89	2752	2.31	5	1	0	0	High
Q8TA86	Retinitis pigmentosa 9 protein OS=Homo sapiens GN=RP9 PE=1 SV=2	0	18.315	20	4	6	4	221	26.1	9.79	2410	NA	4	NA	0	0	High
Q07021	Complement component 1 Q subcomponent-binding protein, mitochondrial OS=Homo sapiens GN=C1QBP PE=1 SV=1	0	18.243	17	3	5	3	282	31.3	4.84	3018	NA	3	NA	0	0	High
Q92609	TBC1 domain family member 5 OS=Homo sapiens GN=TBC1D5 PE=1 SV=1	0	18.198	6	4	4	4	795	88.9	6.54	2392	NA	4	NA	0	0	High
Q92598	Heat shock protein 105 kDa OS=Homo sapiens GN=HSPH1 PE=1 SV=1	0	17.998	4	3	3	3	858	96.8	5.39	2052	NA	3	NA	0	0	High
O60828	Polyglutamine-binding protein 1 OS=Homo sapiens GN=PQBP1 PE=1 SV=1	0	17.742	20	3	5	3	265	30.5	6.33	2116	NA	3	NA	0	0	High
Q9H8G2	Caspase activity and apoptosis inhibitor 1 OS=Homo sapiens GN=CAAP1 PE=1 SV=2	0	17.554	13	4	4	4	361	38.3	4.72	1677	2.74	3	1	0	0	High
P13797	Plastin-3 OS=Homo sapiens GN=PLS3 PE=1 SV=4	0	17.328	8	5	6	5	630	70.8	5.6	2308	NA	5	NA	0	0	High
Q14151	Scaffold attachment factor B2 OS=Homo sapiens GN=SAFB2 PE=1 SV=1	0	16.96	4	4	6	1	953	107.4	6.16	3115	NA	4	NA	0	0	High
Q13263	Transcription intermediary factor 1-beta OS=Homo sapiens GN=TRIM28 PE=1 SV=5	0	16.74	5	3	4	3	835	88.5	5.77	1889	NA	3	NA	0	0	High
O75319	RNA/RNP complex-1-interacting phosphatase OS=Homo sapiens GN=DUSP11 PE=1 SV=1	0	16.485	13	3	4	3	330	38.9	9.41	1477	NA	3	NA	0	0	High
P37198	Nuclear pore glycoprotein p62 OS=Homo sapiens GN=NUP62 PE=1 SV=3	0	16.372	8	3	3	3	522	53.2	5.31	1557	NA	3	NA	0	0	High
P62820	Ras-related protein Rab-1A OS=Homo sapiens GN=RAB1A PE=1 SV=3	0	16.363	21	5	7	3	205	22.7	6.21	3728	NA	5	NA	0	2	High
P0DMU9	Cancer/testis antigen family 45 member A10 OS=Homo sapiens GN=CT45A10 PE=2 SV=1	0	16.129	31	5	8	5	189	21.1	9.55	3753	5.74	3	2	0	0	High
Q9BZI7	Regulator of nonsense transcripts 3B OS=Homo sapiens GN=UPF3B PE=1 SV=1	0	16.108	7	4	5	4	483	57.7	9.48	2751	NA	4	NA	0	0	High
P31151	Protein S100-A7 OS=Homo sapiens GN=S100A7 PE=1 SV=4	0	15.965	22	2	5	2	101	11.5	6.77	2210	2.25	2	1	0	0	High
P33993	DNA replication licensing factor MCM7 OS=Homo sapiens GN=MCM7 PE=1 SV=4	0	15.938	6	5	6	5	719	81.3	6.46	2729	NA	5	NA	0	0	High
Q16531	DNA damage-binding protein 1 OS=Homo sapiens GN=DDB1 PE=1 SV=1	0	15.866	3	4	4	4	1140	126.9	5.26	2363	NA	4	NA	0	0	High
Q96J84	Kin of IRRE-like protein 1 OS=Homo sapiens GN=KIRREL PE=1 SV=2	0	15.689	7	5	5	5	757	83.5	5.73	1688	0	4	1	0	0	High
P63151	Serine/threonine-protein phosphatase 2A 55 kDa regulatory subunit B alpha isoform OS=Homo sapiens GN=PPP2R2A PE=1 SV=1	0	15.231	9	3	3	3	447	51.7	6.2	1922	NA	3	NA	0	0	High
Q96NC0	Zinc finger matrin-type protein 2 OS=Homo sapiens GN=ZMAT2 PE=1 SV=1	0	15.124	15	3	4	3	199	23.6	9.01	2262	NA	3	NA	0	0	High
P28290	Sperm-specific antigen 2 OS=Homo sapiens GN=SSFA2 PE=1 SV=3	0	14.954	3	4	4	4	1259	138.3	5.19	1999	NA	4	NA	0	0	High
P14625	Endoplasmin OS=Homo sapiens GN=HSP90B1 PE=1 SV=1	0	14.85	6	4	4	3	803	92.4	4.84	1903	NA	4	NA	0	0	High
P62873	Guanine nucleotide-binding protein G(I)/G(S)/G(T) subunit beta-1 OS=Homo sapiens GN=GNB1 PE=1 SV=3	0	14.838	13	4	7	4	340	37.4	6	2339	NA	4	NA	0	0	High
Q9BVI4	Nucleolar complex protein 4 homolog OS=Homo sapiens GN=NOC4L PE=1 SV=1	0	14.574	9	5	7	5	516	58.4	7.49	3142	NA	5	NA	0	0	High
P20226	TATA-box-binding protein OS=Homo sapiens GN=TBP PE=1 SV=2	0	14.524	9	3	4	3	339	37.7	9.79	2569	NA	3	NA	0	0	High
P78316	Nucleolar protein 14 OS=Homo sapiens GN=NOP14 PE=1 SV=3	0	14.495	5	5	5	5	857	97.6	7.58	2377	NA	5	NA	0	0	High
Q9H9J4	Ubiquitin carboxyl-terminal hydrolase 42 OS=Homo sapiens GN=USP42 PE=1 SV=3	0	14.338	4	4	4	4	1324	145.3	8.63	1778	3.18	3	1	0	0	High
P11388	DNA topoisomerase 2-alpha OS=Homo sapiens GN=TOP2A PE=1 SV=3	0	14.054	3	4	4	4	1531	174.3	8.72	1629	NA	4	NA	0	0	High
Q9BUJ2	Heterogeneous nuclear ribonucleoprotein U-like protein 1 OS=Homo sapiens GN=HNRNPUL1 PE=1 SV=2	0	13.966	5	4	4	3	856	95.7	6.92	2313	NA	4	NA	0	0	High
Q9H089	Large subunit GTPase 1 homolog OS=Homo sapiens GN=LSG1 PE=1 SV=2	0	13.556	5	4	5	4	658	75.2	6.38	2807	NA	4	NA	0	0	High
P17987	T-complex protein 1 subunit alpha OS=Homo sapiens GN=TCP1 PE=1 SV=1	0	13.497	9	5	5	5	556	60.3	6.11	1641	2.59	4	1	0	0	High
Q9H444	Charged multivesicular body protein 4b OS=Homo sapiens GN=CHMP4B PE=1 SV=1	0	13.473	15	3	4	3	224	24.9	4.82	1721	NA	3	NA	0	0	High
O95391	Pre-mRNA-splicing factor SLU7 OS=Homo sapiens GN=SLU7 PE=1 SV=2	0	13.389	8	4	4	4	586	68.3	7.14	1161	2.11	3	1	0	0	High
Q09161	Nuclear cap-binding protein subunit 1 OS=Homo sapiens GN=NCBP1 PE=1 SV=1	0	13.243	4	3	3	3	790	91.8	6.43	1752	NA	3	NA	0	0	High
O95831	Apoptosis-inducing factor 1, mitochondrial OS=Homo sapiens GN=AIFM1 PE=1 SV=1	0	13.064	10	5	6	5	613	66.9	8.95	1993	NA	5	NA	0	0	High
Q9Y421	Protein FAM32A OS=Homo sapiens GN=FAM32A PE=1 SV=2	0	12.988	25	3	4	3	112	13.2	9.99	1551	NA	3	NA	0	0	High
O60506	Heterogeneous nuclear ribonucleoprotein Q OS=Homo sapiens GN=SYNCRIP PE=1 SV=2	0	12.948	7	4	4	2	623	69.6	8.59	1694	NA	4	NA	0	0	High
P55072	Transitional endoplasmic reticulum ATPase OS=Homo sapiens GN=VCP PE=1 SV=4	0	12.629	5	4	4	4	806	89.3	5.26	1747	NA	4	NA	0	0	High
Q92621	Nuclear pore complex protein Nup205 OS=Homo sapiens GN=NUP205 PE=1 SV=3	0	12.573	2	4	4	4	2012	227.8	6.19	1744	NA	4	NA	0	0	High
O60716	Catenin delta-1 OS=Homo sapiens GN=CTNND1 PE=1 SV=1	0	12.502	4	3	4	3	968	108.1	6.23	1638	NA	3	NA	0	0	High
P57740	Nuclear pore complex protein Nup107 OS=Homo sapiens GN=NUP107 PE=1 SV=1	0	12.381	6	5	6	5	925	106.3	5.43	2666	NA	5	NA	0	0	High
Q9P0M6	Core histone macro-H2A.2 OS=Homo sapiens GN=H2AFY2 PE=1 SV=3	0	12.368	11	4	8	2	372	40	9.69	3999	NA	4	NA	0	0	High
Q9HCY8	Protein S100-A14 OS=Homo sapiens GN=S100A14 PE=1 SV=1	0	12.351	37	4	5	4	104	11.7	5.24	1753	NA	4	NA	0	0	High
O00411	DNA-directed RNA polymerase, mitochondrial OS=Homo sapiens GN=POLRMT PE=1 SV=2	0	12.321	3	4	5	4	1230	138.5	8.98	1868	NA	4	NA	0	0	High
Q9NW13	RNA-binding protein 28 OS=Homo sapiens GN=RBM28 PE=1 SV=3	0	12.172	4	3	4	3	759	85.7	9.22	1749	2.27	2	1	0	0	High
P60891	Ribose-phosphate pyrophosphokinase 1 OS=Homo sapiens GN=PRPS1 PE=1 SV=2	0	12.12	9	3	3	3	318	34.8	6.98	1807	NA	3	NA	0	0	High
Q96GD4	Aurora kinase B OS=Homo sapiens GN=AURKB PE=1 SV=3	0	11.939	10	3	3	3	344	39.3	9.29	1138	NA	3	NA	0	0	High
Q13867	Bleomycin hydrolase OS=Homo sapiens GN=BLMH PE=1 SV=1	0	11.933	7	2	3	2	455	52.5	6.27	1554	NA	2	NA	0	0	High
Q9UQ35	Serine/arginine repetitive matrix protein 2 OS=Homo sapiens GN=SRRM2 PE=1 SV=2	0	11.854	1	3	4	3	2752	299.4	12.06	2118	NA	3	NA	0	0	High
P62304	Small nuclear ribonucleoprotein E OS=Homo sapiens GN=SNRPE PE=1 SV=1	0	11.853	25	2	4	2	92	10.8	9.44	2234	NA	2	NA	0	0	High
Q92797	Symplekin OS=Homo sapiens GN=SYMPK PE=1 SV=2	0	11.709	4	4	4	4	1274	141.1	6.13	1919	NA	4	NA	0	0	High
P12270	Nucleoprotein TPR OS=Homo sapiens GN=TPR PE=1 SV=3	0	11.566	3	5	5	5	2363	267.1	5.02	1432	NA	5	NA	0	0	High
P61956	Small ubiquitin-related modifier 2 OS=Homo sapiens GN=SUMO2 PE=1 SV=3	0	11.446	23	2	2	2	95	10.9	5.5	1274	NA	2	NA	0	0	High
P27348	14-3-3 protein theta OS=Homo sapiens GN=YWHAQ PE=1 SV=1	0	11.328	13	3	4	2	245	27.7	4.78	2005	NA	3	NA	0	0	High
Q9NQ29	Putative RNA-binding protein Luc7-like 1 OS=Homo sapiens GN=LUC7L PE=1 SV=1	0	11.289	10	3	3	1	371	43.7	9.92	1346	NA	3	NA	0	0	High
Q92820	Gamma-glutamyl hydrolase OS=Homo sapiens GN=GGH PE=1 SV=2	0	11.264	12	4	4	4	318	35.9	7.11	1535	NA	4	NA	0	0	High
Q16610	Extracellular matrix protein 1 OS=Homo sapiens GN=ECM1 PE=1 SV=2	0	11.24	10	4	4	4	540	60.6	6.71	1864	NA	4	NA	0	0	High
P56537	Eukaryotic translation initiation factor 6 OS=Homo sapiens GN=EIF6 PE=1 SV=1	0	11.177	12	2	4	2	245	26.6	4.68	2085	NA	2	NA	0	0	High
P61204	ADP-ribosylation factor 3 OS=Homo sapiens GN=ARF3 PE=1 SV=2	0	10.873	14	3	3	1	181	20.6	7.43	1409	NA	3	NA	0	0	High
P09429	High mobility group protein B1 OS=Homo sapiens GN=HMGB1 PE=1 SV=3	0	10.8	14	2	2	2	215	24.9	5.74	1051	NA	2	NA	0	0	High
O75400	Pre-mRNA-processing factor 40 homolog A OS=Homo sapiens GN=PRPF40A PE=1 SV=2	0	10.639	3	3	3	3	957	108.7	7.56	1209	NA	3	NA	0	0	High
O14949	Cytochrome b-c1 complex subunit 8 OS=Homo sapiens GN=UQCRQ PE=1 SV=4	0	10.613	24	2	2	2	82	9.9	10.08	1311	NA	2	NA	0	0	High
P49790	Nuclear pore complex protein Nup153 OS=Homo sapiens GN=NUP153 PE=1 SV=2	0	10.607	2	4	5	4	1475	153.8	8.73	1875	NA	4	NA	0	0	High
Q96GC5	39S ribosomal protein L48, mitochondrial OS=Homo sapiens GN=MRPL48 PE=1 SV=2	0	10.47	16	3	3	3	212	23.9	8.98	1289	NA	3	NA	0	0	High
P12277	Creatine kinase B-type OS=Homo sapiens GN=CKB PE=1 SV=1	0	10.454	12	4	5	3	381	42.6	5.59	2668	NA	4	NA	0	0	High
O43166	Signal-induced proliferation-associated 1-like protein 1 OS=Homo sapiens GN=SIPA1L1 PE=1 SV=4	0	10.375	2	3	4	3	1804	199.9	8.19	2018	NA	3	NA	0	0	High
P46013	Antigen KI-67 OS=Homo sapiens GN=MKI67 PE=1 SV=2	0	10.318	2	4	5	4	3256	358.5	9.45	1517	NA	4	NA	0	0	High
Q15024	Exosome complex component RRP42 OS=Homo sapiens GN=EXOSC7 PE=1 SV=3	0	10.299	8	2	2	2	291	31.8	5.19	1059	NA	2	NA	0	0	High
Q9NQX4	Unconventional myosin-Vc OS=Homo sapiens GN=MYO5C PE=1 SV=2	0	10.086	2	3	3	1	1742	202.7	7.71	1363	2.9	2	1	0	0	High
P48643	T-complex protein 1 subunit epsilon OS=Homo sapiens GN=CCT5 PE=1 SV=1	0	10.085	4	2	3	2	541	59.6	5.66	1357	NA	2	NA	0	0	High
Q12905	Interleukin enhancer-binding factor 2 OS=Homo sapiens GN=ILF2 PE=1 SV=2	0	10.084	8	2	2	2	390	43	5.26	979	NA	2	NA	0	0	High
O00257	E3 SUMO-protein ligase CBX4 OS=Homo sapiens GN=CBX4 PE=1 SV=3	0	9.996	10	5	6	5	560	61.3	9.36	1394	2.74	3	2	0	0	High
Q9NP90	Ras-related protein Rab-9B OS=Homo sapiens GN=RAB9B PE=1 SV=1	0	9.913	11	2	2	1	201	22.7	4.87	1441	NA	2	NA	0	0	High
Q14533	Keratin, type II cuticular Hb1 OS=Homo sapiens GN=KRT81 PE=1 SV=3	0	9.9	5	3	11	1	505	54.9	5.47	5055	6.46	3	1	0	0	High
Q02383	Semenogelin-2 OS=Homo sapiens GN=SEMG2 PE=1 SV=1	0	9.715	6	2	3	1	582	65.4	9.07	1408	NA	2	NA	0	1	High
P14868	Aspartate--tRNA ligase, cytoplasmic OS=Homo sapiens GN=DARS PE=1 SV=2	0	9.633	5	2	2	2	501	57.1	6.55	1460	NA	2	NA	0	0	High
Q9Y3D9	28S ribosomal protein S23, mitochondrial OS=Homo sapiens GN=MRPS23 PE=1 SV=2	0	9.57	17	3	5	3	190	21.8	8.9	1641	NA	3	NA	0	0	High
Q96E39	RNA binding motif protein, X-linked-like-1 OS=Homo sapiens GN=RBMXL1 PE=1 SV=1	0	9.492	7	3	3	1	390	42.1	9.89	1623	NA	3	NA	0	0	High
Q9H307	Pinin OS=Homo sapiens GN=PNN PE=1 SV=4	0	9.489	4	3	4	3	717	81.6	7.14	2059	NA	3	NA	0	0	High
P61326	Protein mago nashi homolog OS=Homo sapiens GN=MAGOH PE=1 SV=1	0	9.469	25	3	3	3	146	17.2	6.11	1314	2.4	2	1	0	0	High
O43663	Protein regulator of cytokinesis 1 OS=Homo sapiens GN=PRC1 PE=1 SV=2	0	9.454	7	4	4	4	620	71.6	6.68	1648	NA	4	NA	0	0	High
Q01844	RNA-binding protein EWS OS=Homo sapiens GN=EWSR1 PE=1 SV=1	0	9.432	4	2	2	2	656	68.4	9.33	987	NA	2	NA	0	0	High
P35240	Merlin OS=Homo sapiens GN=NF2 PE=1 SV=1	0	9.372	4	2	3	2	595	69.6	6.47	1547	NA	2	NA	0	0	High
Q13084	39S ribosomal protein L28, mitochondrial OS=Homo sapiens GN=MRPL28 PE=1 SV=4	0	9.332	10	3	3	3	256	30.1	8.29	1917	NA	3	NA	0	0	High
Q9H0E2	Toll-interacting protein OS=Homo sapiens GN=TOLLIP PE=1 SV=1	0	9.218	8	2	2	2	274	30.3	5.97	1129	NA	2	NA	0	0	High
Q9Y224	UPF0568 protein C14orf166 OS=Homo sapiens GN=C14orf166 PE=1 SV=1	0	9.115	10	2	2	2	244	28.1	6.65	720	NA	2	NA	0	0	High
P08574	Cytochrome c1, heme protein, mitochondrial OS=Homo sapiens GN=CYC1 PE=1 SV=3	0	9.092	6	2	3	2	325	35.4	9	1775	NA	2	NA	0	0	High
P07384	Calpain-1 catalytic subunit OS=Homo sapiens GN=CAPN1 PE=1 SV=1	0	9.082	5	3	5	3	714	81.8	5.67	1683	NA	3	NA	0	0	High
Q8IYB3	Serine/arginine repetitive matrix protein 1 OS=Homo sapiens GN=SRRM1 PE=1 SV=2	0	9.07	2	1	1	1	904	102.3	11.84	836	NA	1	NA	0	0	High
Q9NQ50	39S ribosomal protein L40, mitochondrial OS=Homo sapiens OX=9606 GN=MRPL40 PE=1 SV=1	0	9.029	9	1	1	1	206	24.5	9.63	761	NA	1	NA	0	0	High
P82930	28S ribosomal protein S34, mitochondrial OS=Homo sapiens GN=MRPS34 PE=1 SV=2	0	8.993	11	3	6	3	218	25.6	9.98	2886	NA	3	NA	0	0	High
Q9GZR2	RNA exonuclease 4 OS=Homo sapiens GN=REXO4 PE=1 SV=2	0	8.955	5	2	3	2	422	46.6	9.77	1615	NA	2	NA	0	0	High
P50990	T-complex protein 1 subunit theta OS=Homo sapiens GN=CCT8 PE=1 SV=4	0	8.891	7	3	4	3	548	59.6	5.6	1535	NA	3	NA	0	0	High
Q9Y3A2	Probable U3 small nucleolar RNA-associated protein 11 OS=Homo sapiens GN=UTP11L PE=1 SV=2	0	8.659	6	2	3	2	253	30.4	10.15	867	2.53	2	1	0	0	High
Q969G3	SWI/SNF-related matrix-associated actin-dependent regulator of chromatin subfamily E member 1 OS=Homo sapiens GN=SMARCE1 PE=1 SV=2	0	8.528	8	2	3	2	411	46.6	4.88	1195	NA	2	NA	0	0	High
Q9NQ55	Suppressor of SWI4 1 homolog OS=Homo sapiens GN=PPAN PE=2 SV=1	0	8.504	5	2	2	2	473	53.2	10.13	979	NA	2	NA	0	0	High
Q8TDN6	Ribosome biogenesis protein BRX1 homolog OS=Homo sapiens GN=BRIX1 PE=1 SV=2	0	8.468	7	3	3	3	353	41.4	9.92	1667	NA	3	NA	0	0	High
Q9H0G5	Nuclear speckle splicing regulatory protein 1 OS=Homo sapiens GN=NSRP1 PE=1 SV=1	0	8.428	7	4	4	4	558	66.4	8.84	1236	2.12	3	1	0	0	High
Q9BQ39	ATP-dependent RNA helicase DDX50 OS=Homo sapiens GN=DDX50 PE=1 SV=1	0	8.385	5	3	3	2	737	82.5	9.17	1542	NA	3	NA	0	0	High
O00622	Protein CYR61 OS=Homo sapiens GN=CYR61 PE=1 SV=1	0	8.322	5	2	2	2	381	42	8.21	1197	NA	2	NA	0	0	High
Q99873	Protein arginine N-methyltransferase 1 OS=Homo sapiens GN=PRMT1 PE=1 SV=2	0	8.313	7	2	2	2	361	41.5	5.43	820	NA	2	NA	0	0	High
Q9UQ88	Cyclin-dependent kinase 11A OS=Homo sapiens GN=CDK11A PE=1 SV=4	0	8.287	3	2	3	2	783	91.3	5.36	791	NA	2	NA	0	0	High
P49862	Kallikrein-7 OS=Homo sapiens GN=KLK7 PE=1 SV=1	0	8.191	10	2	2	2	253	27.5	8.47	784	NA	2	NA	0	0	High
Q14643	Inositol 1,4,5-trisphosphate receptor type 1 OS=Homo sapiens GN=ITPR1 PE=1 SV=3	0	8.181	1	3	3	3	2758	313.7	6.04	1325	NA	3	NA	0	0	High
Q16527	Cysteine and glycine-rich protein 2 OS=Homo sapiens GN=CSRP2 PE=1 SV=3	0	8.105	12	2	3	2	193	20.9	8.62	1151	NA	2	NA	0	0	High
Q13561	Dynactin subunit 2 OS=Homo sapiens GN=DCTN2 PE=1 SV=4	0	8.051	7	3	3	3	401	44.2	5.21	906	NA	3	NA	0	0	High
Q92576	PHD finger protein 3 OS=Homo sapiens GN=PHF3 PE=1 SV=3	0	7.993	1	2	2	2	2039	229.3	6.96	1232	NA	2	NA	0	0	High
P00441	Superoxide dismutase [Cu-Zn] OS=Homo sapiens GN=SOD1 PE=1 SV=2	0	7.982	15	2	2	2	154	15.9	6.13	926	NA	2	NA	0	0	High
Q9H9F9	Actin-related protein 5 OS=Homo sapiens GN=ACTR5 PE=1 SV=2	0	7.977	5	3	3	3	607	68.3	5.27	799	2.51	2	1	0	0	High
Q92620	Pre-mRNA-splicing factor ATP-dependent RNA helicase PRP16 OS=Homo sapiens GN=DHX38 PE=1 SV=2	0	7.941	2	3	3	2	1227	140.4	6.54	1443	NA	3	NA	0	0	High
O75746	Calcium-binding mitochondrial carrier protein Aralar1 OS=Homo sapiens GN=SLC25A12 PE=1 SV=2	0	7.938	4	3	3	1	678	74.7	8.38	1321	NA	3	NA	0	0	High
Q96T37	Putative RNA-binding protein 15 OS=Homo sapiens GN=RBM15 PE=1 SV=2	0	7.928	3	2	2	1	977	107.1	10.08	1476	NA	2	NA	0	0	High
P06493	Cyclin-dependent kinase 1 OS=Homo sapiens GN=CDK1 PE=1 SV=3	0	7.919	9	2	2	2	297	34.1	8.4	886	NA	2	NA	0	0	High
P04080	Cystatin-B OS=Homo sapiens GN=CSTB PE=1 SV=2	0	7.892	34	2	2	2	98	11.1	7.56	747	NA	2	NA	0	0	High
Q13765	Nascent polypeptide-associated complex subunit alpha OS=Homo sapiens GN=NACA PE=1 SV=1	0	7.864	7	1	1	1	215	23.4	4.56	522	NA	1	NA	0	0	High
O43167	Zinc finger and BTB domain-containing protein 24 OS=Homo sapiens GN=ZBTB24 PE=1 SV=2	0	7.826	5	3	3	3	697	78.2	7.61	700	1.8	2	1	0	0	High
Q8N5F7	NF-kappa-B-activating protein OS=Homo sapiens GN=NKAP PE=1 SV=1	0	7.814	9	3	3	3	415	47.1	10.11	1121	2.44	2	1	0	0	High
P04899	Guanine nucleotide-binding protein G(i) subunit alpha-2 OS=Homo sapiens GN=GNAI2 PE=1 SV=3	0	7.703	7	3	4	3	355	40.4	5.54	1953	NA	3	NA	0	0	High
P49792	E3 SUMO-protein ligase RanBP2 OS=Homo sapiens GN=RANBP2 PE=1 SV=2	0	7.671	1	3	3	3	3224	358	6.2	1649	NA	3	NA	0	0	High
P07948	Tyrosine-protein kinase Lyn OS=Homo sapiens GN=LYN PE=1 SV=3	0	7.671	4	3	5	3	512	58.5	7.11	2902	NA	3	NA	0	0	High
Q9ULW3	Activator of basal transcription 1 OS=Homo sapiens GN=ABT1 PE=1 SV=1	0	7.594	17	3	3	3	272	31.1	9.88	1130	NA	3	NA	0	0	High
Q96EY4	Translation machinery-associated protein 16 OS=Homo sapiens OX=9606 GN=TMA16 PE=1 SV=2	0	7.591	7	1	1	1	203	23.8	9.26	687	NA	1	NA	0	0	High
P31025	Lipocalin-1 OS=Homo sapiens GN=LCN1 PE=1 SV=1	0	7.542	13	2	2	2	176	19.2	5.58	1374	NA	2	NA	0	0	High
Q13547	Histone deacetylase 1 OS=Homo sapiens GN=HDAC1 PE=1 SV=1	0	7.528	5	2	3	2	482	55.1	5.48	1151	NA	2	NA	0	0	High
O15042	U2 snRNP-associated SURP motif-containing protein OS=Homo sapiens GN=U2SURP PE=1 SV=2	0	7.394	2	2	2	2	1029	118.2	8.47	1100	NA	2	NA	0	0	High
P40227	T-complex protein 1 subunit zeta OS=Homo sapiens GN=CCT6A PE=1 SV=3	0	7.381	4	2	2	2	531	58	6.68	1140	NA	2	NA	0	0	High
O95613	Pericentrin OS=Homo sapiens GN=PCNT PE=1 SV=4	0	7.363	1	3	4	3	3336	377.8	5.55	830	2.24	2	1	0	0	High
P37802	Transgelin-2 OS=Homo sapiens GN=TAGLN2 PE=1 SV=3	0	7.326	17	3	4	3	199	22.4	8.25	1502	NA	3	NA	0	0	High
Q5BKZ1	DBIRD complex subunit ZNF326 OS=Homo sapiens GN=ZNF326 PE=1 SV=2	0	7.285	4	3	4	3	582	65.6	5.15	1852	NA	3	NA	0	0	High
Q96L93	Kinesin-like protein KIF16B OS=Homo sapiens GN=KIF16B PE=1 SV=2	0	7.261	2	3	3	3	1317	151.9	6.16	831	NA	3	NA	0	0	High
O75970	Multiple PDZ domain protein OS=Homo sapiens GN=MPDZ PE=1 SV=2	0	7.212	1	2	2	2	2070	221.5	5.06	591	NA	2	NA	0	0	High
O00505	Importin subunit alpha-4 OS=Homo sapiens GN=KPNA3 PE=1 SV=2	0	7.199	5	3	3	2	521	57.8	4.94	1071	NA	3	NA	0	1	High
Q8WYH8	Inhibitor of growth protein 5 OS=Homo sapiens GN=ING5 PE=1 SV=1	0	7.118	6	2	3	2	240	27.7	7.61	1834	NA	2	NA	0	0	High
P28072	Proteasome subunit beta type-6 OS=Homo sapiens GN=PSMB6 PE=1 SV=4	0	7.117	9	2	4	2	239	25.3	4.92	1562	NA	2	NA	0	0	High
P19022	Cadherin-2 OS=Homo sapiens GN=CDH2 PE=1 SV=4	0	7.11	2	1	2	1	906	99.7	4.81	674	NA	1	NA	0	0	High
Q08J23	tRNA (cytosine(34)-C(5))-methyltransferase OS=Homo sapiens GN=NSUN2 PE=1 SV=2	0	7.095	3	2	2	2	767	86.4	6.77	1001	NA	2	NA	0	0	High
Q3B726	DNA-directed RNA polymerase I subunit RPA43 OS=Homo sapiens GN=TWISTNB PE=1 SV=1	0	7.094	6	2	3	2	338	37.4	6.98	1112	NA	2	NA	0	0	High
Q7Z7F7	39S ribosomal protein L55, mitochondrial OS=Homo sapiens GN=MRPL55 PE=1 SV=1	0	7.017	12	1	1	1	128	15.1	11.15	693	NA	1	NA	0	0	High
P30876	DNA-directed RNA polymerase II subunit RPB2 OS=Homo sapiens GN=POLR2B PE=1 SV=1	0	7.01	2	2	3	2	1174	133.8	6.87	1137	NA	2	NA	0	0	High
Q15543	Transcription initiation factor TFIID subunit 13 OS=Homo sapiens GN=TAF13 PE=1 SV=1	0	6.962	27	3	4	3	124	14.3	4.81	1050	2.78	2	1	0	0	High
Q5T9A4	ATPase family AAA domain-containing protein 3B OS=Homo sapiens GN=ATAD3B PE=1 SV=1	0	6.877	4	3	7	3	648	72.5	9.2	4355	NA	3	NA	0	0	High
Q06787	Fragile X mental retardation protein 1 OS=Homo sapiens GN=FMR1 PE=1 SV=1	0	6.871	4	3	3	2	632	71.1	7.42	1263	NA	3	NA	0	1	High
Q13242	Serine/arginine-rich splicing factor 9 OS=Homo sapiens GN=SRSF9 PE=1 SV=1	0	6.859	13	3	3	3	221	25.5	8.65	1537	NA	3	NA	0	0	High
P22695	Cytochrome b-c1 complex subunit 2, mitochondrial OS=Homo sapiens GN=UQCRC2 PE=1 SV=3	0	6.77	6	2	3	2	453	48.4	8.63	1140	NA	2	NA	0	0	High
O00264	Membrane-associated progesterone receptor component 1 OS=Homo sapiens GN=PGRMC1 PE=1 SV=3	0	6.748	7	1	1	1	195	21.7	4.7	873	NA	1	NA	0	0	High
P04279	Semenogelin-1 OS=Homo sapiens GN=SEMG1 PE=1 SV=2	0	6.713	8	2	3	1	462	52.1	9.29	1025	NA	2	NA	0	0	High
Q14254	Flotillin-2 OS=Homo sapiens GN=FLOT2 PE=1 SV=2	0	6.651	3	1	1	1	428	47	5.25	647	NA	1	NA	0	0	High
P46087	Probable 28S rRNA (cytosine(4447)-C(5))-methyltransferase OS=Homo sapiens GN=NOP2 PE=1 SV=2	0	6.633	3	2	3	2	812	89.2	9.23	1007	NA	2	NA	0	0	High
O95251	Histone acetyltransferase KAT7 OS=Homo sapiens GN=KAT7 PE=1 SV=1	0	6.586	3	1	1	1	611	70.6	8.85	718	NA	1	NA	0	0	High
Q6PJT7	Zinc finger CCCH domain-containing protein 14 OS=Homo sapiens GN=ZC3H14 PE=1 SV=1	0	6.579	3	2	2	2	736	82.8	7.31	679	NA	2	NA	0	0	High
Q9UNF1	Melanoma-associated antigen D2 OS=Homo sapiens GN=MAGED2 PE=1 SV=2	0	6.555	2	2	3	2	606	64.9	9.32	1788	NA	2	NA	0	0	High
Q68CP9	AT-rich interactive domain-containing protein 2 OS=Homo sapiens GN=ARID2 PE=1 SV=2	0	6.545	2	3	4	3	1835	197.3	7.42	1131	NA	3	NA	0	0	High
Q13895	Bystin OS=Homo sapiens GN=BYSL PE=1 SV=3	0	6.472	4	2	2	2	437	49.6	8.12	1177	NA	2	NA	0	0	High
Q8WUM0	Nuclear pore complex protein Nup133 OS=Homo sapiens GN=NUP133 PE=1 SV=2	0	6.47	1	1	1	1	1156	128.9	5.1	693	NA	1	NA	0	0	High
Q8NFH5	Nucleoporin NUP53 OS=Homo sapiens GN=NUP35 PE=1 SV=1	0	6.426	6	1	1	1	326	34.8	9.09	632	NA	1	NA	0	0	High
Q9UG63	ATP-binding cassette sub-family F member 2 OS=Homo sapiens GN=ABCF2 PE=1 SV=2	0	6.397	5	3	3	3	623	71.2	7.37	808	NA	3	NA	0	0	High
P42771	Cyclin-dependent kinase inhibitor 2A OS=Homo sapiens GN=CDKN2A PE=1 SV=2	0	6.296	8	1	1	1	156	16.5	5.81	613	NA	1	NA	0	0	High
Q99569	Plakophilin-4 OS=Homo sapiens GN=PKP4 PE=1 SV=2	0	6.276	1	1	1	1	1192	131.8	8.94	615	NA	1	NA	0	0	High
O60884	DnaJ homolog subfamily A member 2 OS=Homo sapiens GN=DNAJA2 PE=1 SV=1	0	6.179	8	3	5	3	412	45.7	6.48	1562	NA	3	NA	0	0	High
Q6P4A8	Phospholipase B-like 1 OS=Homo sapiens GN=PLBD1 PE=1 SV=2	0	6.173	2	2	2	2	553	63.2	9.06	1062	NA	2	NA	0	0	High
Q8NDT2	Putative RNA-binding protein 15B OS=Homo sapiens GN=RBM15B PE=1 SV=3	0	6.118	2	2	3	1	890	97.1	9.85	1801	NA	2	NA	0	1	High
P01833	Polymeric immunoglobulin receptor OS=Homo sapiens GN=PIGR PE=1 SV=4	0	6.107	4	2	2	2	764	83.2	5.74	998	NA	2	NA	0	0	High
Q9BSD7	Cancer-related nucleoside-triphosphatase OS=Homo sapiens GN=NTPCR PE=1 SV=1	0	6.087	8	2	2	2	190	20.7	9.54	637	NA	2	NA	0	0	High
O75694	Nuclear pore complex protein Nup155 OS=Homo sapiens GN=NUP155 PE=1 SV=1	0	6.052	1	2	3	2	1391	155.1	6.16	729	NA	2	NA	0	0	High
P22314	Ubiquitin-like modifier-activating enzyme 1 OS=Homo sapiens GN=UBA1 PE=1 SV=3	0	6.024	2	2	3	2	1058	117.8	5.76	1469	NA	2	NA	0	0	High
P33240	Cleavage stimulation factor subunit 2 OS=Homo sapiens GN=CSTF2 PE=1 SV=1	0	6.006	3	2	2	2	577	60.9	6.83	986	NA	2	NA	0	0	High
Q9H6R4	Nucleolar protein 6 OS=Homo sapiens GN=NOL6 PE=1 SV=2	0	5.963	2	2	4	2	1146	127.5	7.64	1725	NA	2	NA	0	0	High
P60903	Protein S100-A10 OS=Homo sapiens GN=S100A10 PE=1 SV=2	0	5.953	18	1	4	1	97	11.2	7.37	2443	NA	1	NA	0	0	High
Q9UDW1	Cytochrome b-c1 complex subunit 9 OS=Homo sapiens GN=UQCR10 PE=1 SV=3	0	5.949	27	1	1	1	63	7.3	9.47	620	NA	1	NA	0	0	High
Q8NFH3	Nucleoporin Nup43 OS=Homo sapiens GN=NUP43 PE=1 SV=1	0	5.883	4	1	1	1	380	42.1	5.63	676	NA	1	NA	0	0	High
O60783	28S ribosomal protein S14, mitochondrial OS=Homo sapiens GN=MRPS14 PE=1 SV=1	0	5.853	10	1	1	1	128	15.1	11.41	474	NA	1	NA	0	0	High
Q8N3J9	Zinc finger protein 664 OS=Homo sapiens GN=ZNF664 PE=2 SV=1	0	5.759	10	1	2	1	261	30.3	8.69	723	NA	1	NA	0	0	High
Q8WVS4	WD repeat-containing protein 60 OS=Homo sapiens GN=WDR60 PE=1 SV=3	0	5.757	2	2	2	2	1066	122.5	7.31	353	2.77	1	1	0	0	High
O94776	Metastasis-associated protein MTA2 OS=Homo sapiens GN=MTA2 PE=1 SV=1	0	5.745	1	1	1	1	668	75	9.66	701	NA	1	NA	0	0	High
Q15120	[Pyruvate dehydrogenase (acetyl-transferring)] kinase isozyme 3, mitochondrial OS=Homo sapiens GN=PDK3 PE=1 SV=1	0	5.698	3	2	3	2	406	46.9	8.37	1188	NA	2	NA	0	0	High
P51114	Fragile X mental retardation syndrome-related protein 1 OS=Homo sapiens GN=FXR1 PE=1 SV=3	0	5.684	3	2	4	1	621	69.7	6.15	1841	NA	2	NA	0	0	High
Q9NUQ6	SPATS2-like protein OS=Homo sapiens GN=SPATS2L PE=1 SV=2	0	5.671	2	1	1	1	558	61.7	9.64	521	NA	1	NA	0	0	High
P62330	ADP-ribosylation factor 6 OS=Homo sapiens GN=ARF6 PE=1 SV=2	0	5.668	12	2	2	1	175	20.1	8.95	765	NA	2	NA	0	0	High
O43670	BUB3-interacting and GLEBS motif-containing protein ZNF207 OS=Homo sapiens GN=ZNF207 PE=1 SV=1	0	5.666	5	2	4	2	478	50.7	9.1	1148	NA	2	NA	0	0	High
Q9GZT3	SRA stem-loop-interacting RNA-binding protein, mitochondrial OS=Homo sapiens GN=SLIRP PE=1 SV=1	0	5.65	13	1	1	1	109	12.3	10.24	590	NA	1	NA	0	0	High
P18206	Vinculin OS=Homo sapiens GN=VCL PE=1 SV=4	0	5.572	3	3	3	3	1134	123.7	5.66	878	NA	3	NA	0	0	High
Q9H0D6	5'-3' exoribonuclease 2 OS=Homo sapiens GN=XRN2 PE=1 SV=1	0	5.564	1	2	2	2	950	108.5	7.47	942	NA	2	NA	0	0	High
P25786	Proteasome subunit alpha type-1 OS=Homo sapiens GN=PSMA1 PE=1 SV=1	0	5.557	8	2	3	2	263	29.5	6.61	1324	NA	2	NA	0	0	High
Q96C57	Uncharacterized protein C12orf43 OS=Homo sapiens GN=C12orf43 PE=1 SV=2	0	5.528	7	2	2	2	262	28.2	9.42	1046	NA	2	NA	0	0	High
Q9P258	Protein RCC2 OS=Homo sapiens GN=RCC2 PE=1 SV=2	0	5.466	2	1	1	1	522	56	8.78	665	NA	1	NA	0	0	High
O60563	Cyclin-T1 OS=Homo sapiens GN=CCNT1 PE=1 SV=1	0	5.441	2	1	1	1	726	80.6	8.78	524	NA	1	NA	0	0	High
Q9Y2L9	Leucine-rich repeat and calponin homology domain-containing protein 1 OS=Homo sapiens GN=LRCH1 PE=1 SV=3	0	5.394	3	2	2	2	728	80.8	5.94	435	2.59	1	1	0	0	High
Q13151	Heterogeneous nuclear ribonucleoprotein A0 OS=Homo sapiens GN=HNRNPA0 PE=1 SV=1	0	5.354	5	1	1	1	305	30.8	9.29	659	NA	1	NA	0	0	High
Q15527	Surfeit locus protein 2 OS=Homo sapiens GN=SURF2 PE=1 SV=3	0	5.329	4	1	1	1	256	29.6	9.22	802	NA	1	NA	0	0	High
Q2NL82	Pre-rRNA-processing protein TSR1 homolog OS=Homo sapiens GN=TSR1 PE=1 SV=1	0	5.282	1	1	2	1	804	91.8	7.42	891	NA	1	NA	0	0	High
Q9UEG4	Zinc finger protein 629 OS=Homo sapiens OX=9606 GN=ZNF629 PE=1 SV=2	0	5.239	1	1	1	1	869	96.6	7.93	479	NA	1	NA	0	0	High
P11940	Polyadenylate-binding protein 1 OS=Homo sapiens GN=PABPC1 PE=1 SV=2	0	5.207	3	2	2	2	636	70.6	9.5	700	NA	2	NA	0	0	High
Q9UI42	Carboxypeptidase A4 OS=Homo sapiens GN=CPA4 PE=1 SV=2	0	5.179	4	2	3	2	421	47.3	6.7	1420	NA	2	NA	0	0	High
P30048	Thioredoxin-dependent peroxide reductase, mitochondrial OS=Homo sapiens GN=PRDX3 PE=1 SV=3	0	5.174	5	1	1	1	256	27.7	7.78	661	NA	1	NA	0	0	High
P00734	Prothrombin OS=Homo sapiens GN=F2 PE=1 SV=2	0	5.169	1	1	1	1	622	70	5.9	635	NA	1	NA	0	0	High
P09496	Clathrin light chain A OS=Homo sapiens GN=CLTA PE=1 SV=1	0	5.124	6	2	2	2	248	27.1	4.51	1204	NA	2	NA	0	0	High
Q8TF09	Dynein light chain roadblock-type 2 OS=Homo sapiens GN=DYNLRB2 PE=1 SV=1	0	5.12	13	1	1	1	96	10.8	7.5	650	NA	1	NA	0	0	High
Q96NB3	Zinc finger protein 830 OS=Homo sapiens GN=ZNF830 PE=1 SV=2	0	5.091	3	1	1	1	372	42	5.31	535	NA	1	NA	0	0	High
P42696	RNA-binding protein 34 OS=Homo sapiens GN=RBM34 PE=1 SV=2	0	5.082	4	2	2	2	430	48.5	10.11	925	NA	2	NA	0	0	High
P19388	DNA-directed RNA polymerases I, II, and III subunit RPABC1 OS=Homo sapiens GN=POLR2E PE=1 SV=4	0	5.058	4	1	1	1	210	24.5	5.95	771	NA	1	NA	0	0	High
Q8IW75	Serpin A12 OS=Homo sapiens GN=SERPINA12 PE=1 SV=1	0	5.003	4	2	2	2	414	47.1	9.29	546	NA	2	NA	0	0	High
Q9ULX6	A-kinase anchor protein 8-like OS=Homo sapiens GN=AKAP8L PE=1 SV=3	0	5	2	1	1	1	646	71.6	5.07	586	NA	1	NA	0	0	High
Q15637	Splicing factor 1 OS=Homo sapiens GN=SF1 PE=1 SV=4	0	4.979	2	1	1	1	639	68.3	8.98	589	NA	1	NA	0	0	High
P07919	Cytochrome b-c1 complex subunit 6, mitochondrial OS=Homo sapiens GN=UQCRH PE=1 SV=2	0	4.915	26	2	3	2	91	10.7	4.44	817	NA	2	NA	0	0	High
O95232	Luc7-like protein 3 OS=Homo sapiens GN=LUC7L3 PE=1 SV=2	0	4.913	2	1	2	1	432	51.4	9.79	972	NA	1	NA	0	0	High
O75394	39S ribosomal protein L33, mitochondrial OS=Homo sapiens GN=MRPL33 PE=1 SV=1	0	4.833	17	1	1	1	65	7.6	10.8	598	NA	1	NA	0	0	High
Q66PJ3	ADP-ribosylation factor-like protein 6-interacting protein 4 OS=Homo sapiens GN=ARL6IP4 PE=1 SV=2	0	4.832	5	1	1	1	421	44.9	10.93	247	NA	1	NA	0	0	High
Q9H981	Actin-related protein 8 OS=Homo sapiens OX=9606 GN=ACTR8 PE=1 SV=2	0	4.827	5	2	2	2	624	70.4	7.78	340	2	1	1	0	0	High
Q13868	Exosome complex component RRP4 OS=Homo sapiens GN=EXOSC2 PE=1 SV=2	0	4.819	7	2	4	2	293	32.8	7.5	1466	NA	2	NA	0	0	High
Q8TAA9	Vang-like protein 1 OS=Homo sapiens GN=VANGL1 PE=1 SV=1	0	4.802	4	2	3	2	524	59.9	8.81	856	NA	2	NA	0	0	High
Q9H0H5	Rac GTPase-activating protein 1 OS=Homo sapiens GN=RACGAP1 PE=1 SV=1	0	4.797	3	1	1	1	632	71	8.88	568	NA	1	NA	0	0	High
Q92750	Transcription initiation factor TFIID subunit 4B OS=Homo sapiens GN=TAF4B PE=1 SV=2	0	4.787	2	2	2	2	862	91	9.54	540	2.09	1	1	0	0	High
P31949	Protein S100-A11 OS=Homo sapiens GN=S100A11 PE=1 SV=2	0	4.752	10	1	1	1	105	11.7	7.12	647	NA	1	NA	0	0	High
Q10589	Bone marrow stromal antigen 2 OS=Homo sapiens GN=BST2 PE=1 SV=1	0	4.746	6	1	1	1	180	19.8	5.6	484	NA	1	NA	0	0	High
P50991	T-complex protein 1 subunit delta OS=Homo sapiens GN=CCT4 PE=1 SV=4	0	4.73	3	1	1	1	539	57.9	7.83	623	NA	1	NA	0	0	High
P00492	Hypoxanthine-guanine phosphoribosyltransferase OS=Homo sapiens GN=HPRT1 PE=1 SV=2	0	4.721	5	1	1	1	218	24.6	6.68	715	NA	1	NA	0	0	High
Q96S97	Myeloid-associated differentiation marker OS=Homo sapiens GN=MYADM PE=1 SV=2	0	4.705	5	2	2	2	322	35.3	8.15	1181	NA	2	NA	0	0	High
Q13347	Eukaryotic translation initiation factor 3 subunit I OS=Homo sapiens GN=EIF3I PE=1 SV=1	0	4.675	3	1	1	1	325	36.5	5.64	598	NA	1	NA	0	0	High
Q9HC52	Chromobox protein homolog 8 OS=Homo sapiens GN=CBX8 PE=1 SV=3	0	4.648	2	1	1	1	389	43.4	9.91	735	NA	1	NA	0	0	High
Q06265	Exosome complex component RRP45 OS=Homo sapiens GN=EXOSC9 PE=1 SV=3	0	4.615	3	1	1	1	439	48.9	5.29	754	NA	1	NA	0	0	High
P51970	NADH dehydrogenase [ubiquinone] 1 alpha subcomplex subunit 8 OS=Homo sapiens GN=NDUFA8 PE=1 SV=3	0	4.612	4	1	2	1	172	20.1	7.65	1464	NA	1	NA	0	0	High
P12956	X-ray repair cross-complementing protein 6 OS=Homo sapiens GN=XRCC6 PE=1 SV=2	0	4.565	2	1	1	1	609	69.8	6.64	617	NA	1	NA	0	0	High
P60228	Eukaryotic translation initiation factor 3 subunit E OS=Homo sapiens GN=EIF3E PE=1 SV=1	0	4.556	4	2	2	2	445	52.2	6.04	547	NA	2	NA	0	0	High
Q13557	Calcium/calmodulin-dependent protein kinase type II subunit delta OS=Homo sapiens GN=CAMK2D PE=1 SV=3	0	4.553	3	2	3	2	499	56.3	7.25	974	NA	2	NA	0	0	High
A0A087WW87	Immunoglobulin kappa variable 2-40 OS=Homo sapiens OX=9606 GN=IGKV2-40 PE=3 SV=2	0	4.552	13	1	2	1	121	13.3	4.61	NA	7.3	NA	1	0	0	High
O75342	Arachidonate 12-lipoxygenase, 12R-type OS=Homo sapiens GN=ALOX12B PE=1 SV=1	0	4.548	3	2	3	2	701	80.3	7.64	761	NA	2	NA	0	0	High
Q9P266	Junctional protein associated with coronary artery disease OS=Homo sapiens GN=KIAA1462 PE=1 SV=3	0	4.534	2	2	2	2	1359	148.3	7.09	220	0	1	1	0	0	High
Q04837	Single-stranded DNA-binding protein, mitochondrial OS=Homo sapiens GN=SSBP1 PE=1 SV=1	0	4.508	11	2	2	2	148	17.2	9.6	583	NA	2	NA	0	0	High
Q12873	Chromodomain-helicase-DNA-binding protein 3 OS=Homo sapiens GN=CHD3 PE=1 SV=3	0	4.5	1	2	4	2	2000	226.5	7.3	1060	NA	2	NA	0	0	High
Q9UMY1	Nucleolar protein 7 OS=Homo sapiens GN=NOL7 PE=1 SV=2	0	4.481	6	2	3	2	257	29.4	9.67	1803	NA	2	NA	0	0	High
P23588	Eukaryotic translation initiation factor 4B OS=Homo sapiens GN=EIF4B PE=1 SV=2	0	4.466	2	2	3	2	611	69.1	5.73	953	NA	2	NA	0	0	High
Q8NEY8	Periphilin-1 OS=Homo sapiens GN=PPHLN1 PE=1 SV=2	0	4.46	3	2	2	2	458	52.7	9.11	746	NA	2	NA	0	0	High
P06732	Creatine kinase M-type OS=Homo sapiens GN=CKM PE=1 SV=2	0	4.417	3	2	2	1	381	43.1	7.25	1001	NA	2	NA	0	0	High
P13693	Translationally-controlled tumor protein OS=Homo sapiens GN=TPT1 PE=1 SV=1	0	4.412	8	1	1	1	172	19.6	4.93	391	NA	1	NA	0	0	High
O75947	ATP synthase subunit d, mitochondrial OS=Homo sapiens GN=ATP5H PE=1 SV=3	0	4.401	6	1	1	1	161	18.5	5.3	468	NA	1	NA	0	0	High
O60870	DNA/RNA-binding protein KIN17 OS=Homo sapiens GN=KIN PE=1 SV=2	0	4.377	2	1	1	1	393	45.3	8.95	785	NA	1	NA	0	0	High
Q9UNQ2	Probable dimethyladenosine transferase OS=Homo sapiens GN=DIMT1 PE=1 SV=1	0	4.341	4	1	2	1	313	35.2	9.99	756	NA	1	NA	0	0	High
Q9P035	Very-long-chain (3R)-3-hydroxyacyl-CoA dehydratase 3 OS=Homo sapiens GN=HACD3 PE=1 SV=2	0	4.303	3	1	1	1	362	43.1	8.94	610	NA	1	NA	0	0	High
Q08945	FACT complex subunit SSRP1 OS=Homo sapiens GN=SSRP1 PE=1 SV=1	0	4.253	1	1	1	1	709	81	6.87	777	NA	1	NA	0	0	High
P62993	Growth factor receptor-bound protein 2 OS=Homo sapiens GN=GRB2 PE=1 SV=1	0	4.244	7	2	3	2	217	25.2	6.32	1353	NA	2	NA	0	0	High
A1L390	Pleckstrin homology domain-containing family G member 3 OS=Homo sapiens GN=PLEKHG3 PE=1 SV=1	0	4.221	2	2	4	2	1219	134.3	6.55	1660	NA	2	NA	0	0	High
P78347	General transcription factor II-I OS=Homo sapiens GN=GTF2I PE=1 SV=2	0	4.208	1	2	2	2	998	112.3	6.39	706	NA	2	NA	0	0	High
P48047	ATP synthase subunit O, mitochondrial OS=Homo sapiens GN=ATP5O PE=1 SV=1	0	4.205	6	1	1	1	213	23.3	9.96	595	NA	1	NA	0	0	High
Q7L2E3	Putative ATP-dependent RNA helicase DHX30 OS=Homo sapiens GN=DHX30 PE=1 SV=1	0	4.176	1	1	1	1	1194	133.9	8.78	525	NA	1	NA	0	0	High
P60900	Proteasome subunit alpha type-6 OS=Homo sapiens GN=PSMA6 PE=1 SV=1	0	4.144	4	1	1	1	246	27.4	6.76	485	NA	1	NA	0	0	High
Q5VUJ6	Leucine-rich repeat and calponin homology domain-containing protein 2 OS=Homo sapiens GN=LRCH2 PE=2 SV=2	0	4.132	4	2	2	2	765	84.5	6.55	575	NA	2	NA	0	0	High
Q6PKG0	La-related protein 1 OS=Homo sapiens GN=LARP1 PE=1 SV=2	0	4.131	2	2	3	2	1096	123.4	8.82	1023	NA	2	NA	0	0	High
P28066	Proteasome subunit alpha type-5 OS=Homo sapiens GN=PSMA5 PE=1 SV=3	0	4.116	3	1	1	1	241	26.4	4.79	765	NA	1	NA	0	0	High
O75340	Programmed cell death protein 6 OS=Homo sapiens GN=PDCD6 PE=1 SV=1	0	4.112	6	1	3	1	191	21.9	5.4	946	NA	1	NA	0	0	High
P00338	L-lactate dehydrogenase A chain OS=Homo sapiens GN=LDHA PE=1 SV=2	0	4.103	8	2	2	2	332	36.7	8.27	837	NA	2	NA	0	0	High
Q9UH62	Armadillo repeat-containing X-linked protein 3 OS=Homo sapiens GN=ARMCX3 PE=1 SV=1	0	4.076	5	2	2	2	379	42.5	8.37	1012	NA	2	NA	0	0	High
P49006	MARCKS-related protein OS=Homo sapiens GN=MARCKSL1 PE=1 SV=2	0	4.068	4	1	1	1	195	19.5	4.67	652	NA	1	NA	0	0	High
P56134	ATP synthase subunit f, mitochondrial OS=Homo sapiens GN=ATP5J2 PE=1 SV=3	0	4.062	12	1	1	1	94	10.9	9.67	619	NA	1	NA	0	0	High
O95197	Reticulon-3 OS=Homo sapiens GN=RTN3 PE=1 SV=2	0	4.021	1	1	1	1	1032	112.5	4.96	575	NA	1	NA	0	0	High
Q99829	Copine-1 OS=Homo sapiens GN=CPNE1 PE=1 SV=1	0	4.015	2	1	3	1	537	59	5.83	1536	NA	1	NA	0	0	High
Q16540	39S ribosomal protein L23, mitochondrial OS=Homo sapiens GN=MRPL23 PE=1 SV=1	0	4.013	16	2	2	2	153	17.8	9.69	551	4.87	1	1	0	0	High
P57071	PR domain zinc finger protein 15 OS=Homo sapiens GN=PRDM15 PE=1 SV=4	0	4.003	1	1	1	1	1507	169.2	8.24	345	NA	1	NA	0	0	High
Q9NXE8	Pre-mRNA-splicing factor CWC25 homolog OS=Homo sapiens GN=CWC25 PE=1 SV=1	0	3.998	4	2	2	2	425	49.6	10.18	542	2.3	1	1	0	0	High
Q99436	Proteasome subunit beta type-7 OS=Homo sapiens GN=PSMB7 PE=1 SV=1	0	3.986	3	1	2	1	277	29.9	7.68	1040	NA	1	NA	0	0	High
P18754	Regulator of chromosome condensation OS=Homo sapiens GN=RCC1 PE=1 SV=1	0	3.973	2	1	1	1	421	44.9	7.52	567	NA	1	NA	0	0	High
Q86U42	Polyadenylate-binding protein 2 OS=Homo sapiens GN=PABPN1 PE=1 SV=3	0	3.954	4	1	1	1	306	32.7	5.06	474	NA	1	NA	0	0	High
Q6P1Q0	LETM1 domain-containing protein 1 OS=Homo sapiens GN=LETMD1 PE=1 SV=1	0	3.93	4	1	1	1	360	41.8	10.32	535	NA	1	NA	0	0	High
Q9BQ75	Protein CMSS1 OS=Homo sapiens GN=CMSS1 PE=1 SV=2	0	3.872	4	1	1	1	279	31.9	9.19	525	NA	1	NA	0	0	High
P10644	cAMP-dependent protein kinase type I-alpha regulatory subunit OS=Homo sapiens GN=PRKAR1A PE=1 SV=1	0	3.865	3	1	1	1	381	43	5.35	563	NA	1	NA	0	0	High
P84103	Serine/arginine-rich splicing factor 3 OS=Homo sapiens GN=SRSF3 PE=1 SV=1	0	3.862	7	1	1	1	164	19.3	11.65	590	NA	1	NA	0	0	High
Q99417	C-Myc-binding protein OS=Homo sapiens GN=MYCBP PE=1 SV=3	0	3.822	9	1	1	1	103	12	5.91	786	NA	1	NA	0	0	High
Q53HL2	Borealin OS=Homo sapiens GN=CDCA8 PE=1 SV=2	0	3.805	5	1	1	1	280	31.3	9.86	452	NA	1	NA	0	0	High
O95867	Lymphocyte antigen 6 complex locus protein G6c OS=Homo sapiens GN=LY6G6C PE=1 SV=1	0	3.798	6	1	1	1	125	13.8	8.15	739	NA	1	NA	0	0	High
P08758	Annexin A5 OS=Homo sapiens GN=ANXA5 PE=1 SV=2	0	3.797	3	1	1	1	320	35.9	5.05	520	NA	1	NA	0	0	High
P82914	28S ribosomal protein S15, mitochondrial OS=Homo sapiens GN=MRPS15 PE=1 SV=1	0	3.725	5	1	1	1	257	29.8	10.48	468	NA	1	NA	0	0	High
P49757	Protein numb homolog OS=Homo sapiens OX=9606 GN=NUMB PE=1 SV=2	0	3.722	2	1	3	1	651	70.8	8.51	787	NA	1	NA	0	0	High
Q2TBE0	CWF19-like protein 2 OS=Homo sapiens GN=CWF19L2 PE=1 SV=4	0	3.707	1	1	1	1	894	103.7	8.65	338	NA	1	NA	0	0	High
Q9P2P6	StAR-related lipid transfer protein 9 OS=Homo sapiens OX=9606 GN=STARD9 PE=1 SV=3	0	3.671	0	1	1	1	4700	516	6.32	837	NA	1	NA	0	0	High
P49458	Signal recognition particle 9 kDa protein OS=Homo sapiens GN=SRP9 PE=1 SV=2	0	3.67	13	1	2	1	86	10.1	7.97	511	NA	1	NA	0	0	High
Q8WY36	HMG box transcription factor BBX OS=Homo sapiens GN=BBX PE=1 SV=1	0	3.631	1	1	1	1	941	105.1	8.79	694	NA	1	NA	0	0	High
P53634	Dipeptidyl peptidase 1 OS=Homo sapiens GN=CTSC PE=1 SV=2	0	3.628	2	1	2	1	463	51.8	6.99	888	NA	1	NA	0	0	High
O75190	DnaJ homolog subfamily B member 6 OS=Homo sapiens GN=DNAJB6 PE=1 SV=2	0	3.611	3	1	1	1	326	36.1	9.16	345	NA	1	NA	0	0	High
P62491	Ras-related protein Rab-11A OS=Homo sapiens GN=RAB11A PE=1 SV=3	0	3.602	8	2	2	2	216	24.4	6.57	545	NA	2	NA	0	0	High
O75319	RNA/RNP complex-1-interacting phosphatase OS=Homo sapiens OX=9606 GN=DUSP11 PE=1 SV=2	0	3.593	4	1	1	1	377	43.7	9.29	NA	3.96	NA	1	0	0	High
P17302	Gap junction alpha-1 protein OS=Homo sapiens GN=GJA1 PE=1 SV=2	0	3.574	4	1	1	1	382	43	8.76	256	NA	1	NA	0	0	High
Q9Y3F4	Serine-threonine kinase receptor-associated protein OS=Homo sapiens GN=STRAP PE=1 SV=1	0	3.566	2	1	1	1	350	38.4	5.12	466	NA	1	NA	0	0	High
Q02241	Kinesin-like protein KIF23 OS=Homo sapiens GN=KIF23 PE=1 SV=3	0	3.557	1	1	1	1	960	110	8.51	525	NA	1	NA	0	0	High
Q9NRW3	DNA dC->dU-editing enzyme APOBEC-3C OS=Homo sapiens GN=APOBEC3C PE=1 SV=2	0	3.54	7	1	1	1	190	22.8	7.59	537	NA	1	NA	0	0	High
O95201	Zinc finger protein 205 OS=Homo sapiens GN=ZNF205 PE=1 SV=2	0	3.536	3	1	1	1	554	60.6	8.54	558	NA	1	NA	0	0	High
Q99714	3-hydroxyacyl-CoA dehydrogenase type-2 OS=Homo sapiens GN=HSD17B10 PE=1 SV=3	0	3.533	9	1	1	1	261	26.9	7.78	537	NA	1	NA	0	0	High
O15226	NF-kappa-B-repressing factor OS=Homo sapiens GN=NKRF PE=1 SV=2	0	3.53	3	2	2	2	690	77.6	8.79	874	NA	2	NA	0	0	High
P42167	Lamina-associated polypeptide 2, isoforms beta/gamma OS=Homo sapiens GN=TMPO PE=1 SV=2	0	3.518	2	1	2	1	454	50.6	9.38	1171	NA	1	NA	0	0	High
O95969	Secretoglobin family 1D member 2 OS=Homo sapiens GN=SCGB1D2 PE=2 SV=1	0	3.514	10	1	1	1	90	9.9	8.25	757	NA	1	NA	0	0	High
P11279	Lysosome-associated membrane glycoprotein 1 OS=Homo sapiens GN=LAMP1 PE=1 SV=3	0	3.505	3	1	2	1	417	44.9	8.75	510	NA	1	NA	0	0	High
Q9BUZ4	TNF receptor-associated factor 4 OS=Homo sapiens OX=9606 GN=TRAF4 PE=1 SV=1	0	3.475	3	1	1	1	470	53.5	8.15	255	NA	1	NA	0	0	High
Q9NZE8	39S ribosomal protein L35, mitochondrial OS=Homo sapiens GN=MRPL35 PE=1 SV=3	0	3.47	4	1	1	1	188	21.5	11.3	598	NA	1	NA	0	0	High
P01023	Alpha-2-macroglobulin OS=Homo sapiens GN=A2M PE=1 SV=3	0	3.449	1	1	1	1	1474	163.2	6.46	395	NA	1	NA	0	0	High
Q9NP74	Palmdelphin OS=Homo sapiens GN=PALMD PE=1 SV=1	0	3.44	1	1	1	1	551	62.7	5.44	502	NA	1	NA	0	0	High
P48730	Casein kinase I isoform delta OS=Homo sapiens GN=CSNK1D PE=1 SV=2	0	3.397	3	1	1	1	415	47.3	9.74	358	NA	1	NA	0	0	High
Q92917	G patch domain and KOW motifs-containing protein OS=Homo sapiens GN=GPKOW PE=1 SV=2	0	3.392	3	2	2	2	476	52.2	6.15	495	NA	2	NA	0	0	High
Q5VTU8	ATP synthase subunit epsilon-like protein, mitochondrial OS=Homo sapiens GN=ATP5EP2 PE=3 SV=1	0	3.366	16	1	1	1	51	5.8	10.14	464	NA	1	NA	0	0	High
P99999	Cytochrome c OS=Homo sapiens GN=CYCS PE=1 SV=2	0	3.364	7	1	1	1	105	11.7	9.57	777	NA	1	NA	0	0	High
P54886	Delta-1-pyrroline-5-carboxylate synthase OS=Homo sapiens GN=ALDH18A1 PE=1 SV=2	0	3.346	1	1	1	1	795	87.2	7.12	761	NA	1	NA	0	0	High
O00629	Importin subunit alpha-3 OS=Homo sapiens GN=KPNA4 PE=1 SV=1	0	3.341	4	2	2	1	521	57.9	4.96	414	NA	2	NA	0	0	High
P35637	RNA-binding protein FUS OS=Homo sapiens GN=FUS PE=1 SV=1	0	3.341	2	1	4	1	526	53.4	9.36	1850	NA	1	NA	0	0	High
P40926	Malate dehydrogenase, mitochondrial OS=Homo sapiens GN=MDH2 PE=1 SV=3	0	3.336	3	1	2	1	338	35.5	8.68	790	NA	1	NA	0	0	High
Q9UHA3	Probable ribosome biogenesis protein RLP24 OS=Homo sapiens GN=RSL24D1 PE=1 SV=1	0	3.329	11	1	2	1	163	19.6	9.98	455	NA	1	NA	0	0	High
P08243	Asparagine synthetase [glutamine-hydrolyzing] OS=Homo sapiens GN=ASNS PE=1 SV=4	0	3.323	2	1	1	1	561	64.3	6.86	690	NA	1	NA	0	0	High
Q96DV4	39S ribosomal protein L38, mitochondrial OS=Homo sapiens GN=MRPL38 PE=1 SV=2	0	3.302	2	1	1	1	380	44.6	7.53	723	NA	1	NA	0	0	High
Q9H2U1	ATP-dependent RNA helicase DHX36 OS=Homo sapiens GN=DHX36 PE=1 SV=2	0	3.27	1	1	1	1	1008	114.7	7.68	419	NA	1	NA	0	0	High
P00558	Phosphoglycerate kinase 1 OS=Homo sapiens GN=PGK1 PE=1 SV=3	0	3.26	6	2	3	2	417	44.6	8.1	752	NA	2	NA	0	0	High
Q09666	Neuroblast differentiation-associated protein AHNAK OS=Homo sapiens GN=AHNAK PE=1 SV=2	0	3.252	1	3	3	3	5890	628.7	6.15	397	NA	3	NA	0	0	High
Q8WUM4	Programmed cell death 6-interacting protein OS=Homo sapiens GN=PDCD6IP PE=1 SV=1	0	3.235	1	1	1	1	868	96	6.52	396	NA	1	NA	0	0	High
Q9NVC3	Putative sodium-coupled neutral amino acid transporter 7 OS=Homo sapiens GN=SLC38A7 PE=1 SV=1	0	3.221	2	1	1	1	462	49.9	5.08	761	NA	1	NA	0	0	High
Q9HCN8	Stromal cell-derived factor 2-like protein 1 OS=Homo sapiens GN=SDF2L1 PE=1 SV=2	0	3.212	9	1	1	1	221	23.6	7.03	357	NA	1	NA	0	0	High
Q5VW36	Focadhesin OS=Homo sapiens GN=FOCAD PE=1 SV=1	0	3.188	0	1	2	1	1801	199.9	6.62	972	NA	1	NA	0	0	High
P08559	Pyruvate dehydrogenase E1 component subunit alpha, somatic form, mitochondrial OS=Homo sapiens GN=PDHA1 PE=1 SV=3	0	3.173	2	1	1	1	390	43.3	8.06	599	NA	1	NA	0	0	High
Q9BY77	Polymerase delta-interacting protein 3 OS=Homo sapiens GN=POLDIP3 PE=1 SV=2	0	3.161	3	1	1	1	421	46.1	9.99	425	NA	1	NA	0	0	High
Q9ULV4	Coronin-1C OS=Homo sapiens GN=CORO1C PE=1 SV=1	0	3.15	2	1	2	1	474	53.2	7.08	807	NA	1	NA	0	0	High
O96000	NADH dehydrogenase [ubiquinone] 1 beta subcomplex subunit 10 OS=Homo sapiens GN=NDUFB10 PE=1 SV=3	0	3.141	8	1	1	1	172	20.8	8.48	438	NA	1	NA	0	0	High
O43684	Mitotic checkpoint protein BUB3 OS=Homo sapiens GN=BUB3 PE=1 SV=1	0	3.141	2	1	1	1	328	37.1	6.84	798	NA	1	NA	0	0	High
Q4G0J3	La-related protein 7 OS=Homo sapiens GN=LARP7 PE=1 SV=1	0	3.14	2	1	1	1	582	66.9	9.55	642	NA	1	NA	0	0	High
Q9BZF9	Uveal autoantigen with coiled-coil domains and ankyrin repeats OS=Homo sapiens GN=UACA PE=1 SV=2	0	3.137	2	2	2	2	1416	162.4	7.03	430	NA	2	NA	0	0	High
P13798	Acylamino-acid-releasing enzyme OS=Homo sapiens GN=APEH PE=1 SV=4	0	3.127	1	1	1	1	732	81.2	5.48	663	NA	1	NA	0	0	High
Q86YQ8	Copine-8 OS=Homo sapiens GN=CPNE8 PE=1 SV=2	0	3.123	2	1	2	1	564	63.1	5.96	1626	NA	1	NA	0	0	High
P51571	Translocon-associated protein subunit delta OS=Homo sapiens GN=SSR4 PE=1 SV=1	0	3.107	6	1	1	1	173	19	6.15	324	NA	1	NA	0	0	High
P05413	Fatty acid-binding protein, heart OS=Homo sapiens GN=FABP3 PE=1 SV=4	0	3.098	7	1	2	1	133	14.8	6.8	811	NA	1	NA	0	0	High
Q96B26	Exosome complex component RRP43 OS=Homo sapiens GN=EXOSC8 PE=1 SV=1	0	3.09	3	1	1	1	276	30	5.3	477	NA	1	NA	0	0	High
P48637	Glutathione synthetase OS=Homo sapiens GN=GSS PE=1 SV=1	0	3.072	2	1	1	1	474	52.4	5.92	343	NA	1	NA	0	0	High
Q9Y324	rRNA-processing protein FCF1 homolog OS=Homo sapiens GN=FCF1 PE=2 SV=1	0	3.067	5	1	1	1	198	23.4	9.7	260	NA	1	NA	0	0	High
P20290	Transcription factor BTF3 OS=Homo sapiens GN=BTF3 PE=1 SV=1	0	3.064	3	1	1	1	206	22.2	9.38	715	NA	1	NA	0	0	High
P04632	Calpain small subunit 1 OS=Homo sapiens GN=CAPNS1 PE=1 SV=1	0	3.051	3	1	2	1	268	28.3	5.2	796	NA	1	NA	0	0	High
Q96AQ6	Pre-B-cell leukemia transcription factor-interacting protein 1 OS=Homo sapiens GN=PBXIP1 PE=1 SV=1	0	3.042	1	1	1	1	731	80.6	5.33	583	NA	1	NA	0	0	High
Q15007	Pre-mRNA-splicing regulator WTAP OS=Homo sapiens GN=WTAP PE=1 SV=2	0	3.04	4	1	1	1	396	44.2	5.19	253	NA	1	NA	0	0	High
Q9Y277	Voltage-dependent anion-selective channel protein 3 OS=Homo sapiens GN=VDAC3 PE=1 SV=1	0	3.029	4	1	1	1	283	30.6	8.66	252	NA	1	NA	0	0	High
Q92925	SWI/SNF-related matrix-associated actin-dependent regulator of chromatin subfamily D member 2 OS=Homo sapiens GN=SMARCD2 PE=1 SV=3	0	3.028	3	1	2	1	531	58.9	9.64	531	NA	1	NA	0	0	High
O00165	HCLS1-associated protein X-1 OS=Homo sapiens GN=HAX1 PE=1 SV=2	0.001	3.021	4	1	1	1	279	31.6	4.92	268	NA	1	NA	0	0	High
Q9NZZ3	Charged multivesicular body protein 5 OS=Homo sapiens GN=CHMP5 PE=1 SV=1	0.001	3.021	3	1	1	1	219	24.6	4.83	455	NA	1	NA	0	0	High
P25490	Transcriptional repressor protein YY1 OS=Homo sapiens GN=YY1 PE=1 SV=2	0.001	3.02	2	1	1	1	414	44.7	6.25	525	NA	1	NA	0	0	High
Q9Y5B9	FACT complex subunit SPT16 OS=Homo sapiens GN=SUPT16H PE=1 SV=1	0.001	3.013	1	1	1	1	1047	119.8	5.66	507	NA	1	NA	0	0	High
Q15532	Protein SSXT OS=Homo sapiens GN=SS18 PE=1 SV=3	0.001	2.996	4	1	1	1	418	45.9	6.46	413	NA	1	NA	0	0	High
Q6P1L8	39S ribosomal protein L14, mitochondrial OS=Homo sapiens GN=MRPL14 PE=1 SV=1	0.001	2.99	6	1	1	1	145	15.9	10.24	385	NA	1	NA	0	0	High
Q6UVM3	Potassium channel subfamily T member 2 OS=Homo sapiens GN=KCNT2 PE=1 SV=1	0.001	2.987	1	2	3	1	1135	130.4	7.28	1265	NA	2	NA	0	1	High
P55884	Eukaryotic translation initiation factor 3 subunit B OS=Homo sapiens GN=EIF3B PE=1 SV=3	0.001	2.965	2	1	1	1	814	92.4	5	396	NA	1	NA	0	0	High
O94886	CSC1-like protein 1 OS=Homo sapiens GN=TMEM63A PE=1 SV=3	0.001	2.962	1	1	1	1	807	92.1	7.27	755	NA	1	NA	0	0	High
Q9BX40	Protein LSM14 homolog B OS=Homo sapiens GN=LSM14B PE=1 SV=1	0.001	2.945	3	1	1	1	385	42	9.69	355	NA	1	NA	0	0	High
O75074	Low-density lipoprotein receptor-related protein 3 OS=Homo sapiens OX=9606 GN=LRP3 PE=2 SV=2	0.001	2.914	1	1	2	1	770	82.8	6.21	901	NA	1	NA	0	0	High
Q96CW1	AP-2 complex subunit mu OS=Homo sapiens GN=AP2M1 PE=1 SV=2	0.001	2.913	2	1	1	1	435	49.6	9.54	245	NA	1	NA	0	0	High
P04083	Annexin A1 OS=Homo sapiens GN=ANXA1 PE=1 SV=2	0.001	2.9	2	1	2	1	346	38.7	7.02	768	NA	1	NA	0	0	High
Q9Y2R5	28S ribosomal protein S17, mitochondrial OS=Homo sapiens GN=MRPS17 PE=1 SV=1	0.001	2.871	7	1	2	1	130	14.5	9.85	644	NA	1	NA	0	0	High
Q9P275	Ubiquitin carboxyl-terminal hydrolase 36 OS=Homo sapiens OX=9606 GN=USP36 PE=1 SV=4	0.001	2.864	2	2	2	2	1123	122.8	9.7	89	1.69	1	1	0	0	High
O15061	Synemin OS=Homo sapiens GN=SYNM PE=1 SV=2	0.001	2.858	1	1	1	1	1565	172.7	5.16	376	NA	1	NA	0	0	High
Q9NZ01	Very-long-chain enoyl-CoA reductase OS=Homo sapiens GN=TECR PE=1 SV=1	0.001	2.844	6	2	2	2	308	36	9.45	633	NA	2	NA	0	0	High
Q05048	Cleavage stimulation factor subunit 1 OS=Homo sapiens GN=CSTF1 PE=1 SV=1	0.001	2.836	4	2	2	2	431	48.3	6.58	596	NA	2	NA	0	0	High
P40938	Replication factor C subunit 3 OS=Homo sapiens GN=RFC3 PE=1 SV=2	0.001	2.826	2	1	1	1	356	40.5	8.34	335	NA	1	NA	0	0	High
Q9BYN8	28S ribosomal protein S26, mitochondrial OS=Homo sapiens GN=MRPS26 PE=1 SV=1	0.002	2.801	5	1	1	1	205	24.2	10.39	422	NA	1	NA	0	0	High
Q9H7M6	Zinc finger SWIM domain-containing protein 4 OS=Homo sapiens GN=ZSWIM4 PE=2 SV=3	0.002	2.794	1	1	1	1	989	110.1	7.06	853	NA	1	NA	0	0	High
Q12769	Nuclear pore complex protein Nup160 OS=Homo sapiens GN=NUP160 PE=1 SV=3	0.002	2.785	1	1	1	1	1436	162	5.5	341	NA	1	NA	0	0	High
Q3ZCQ8	Mitochondrial import inner membrane translocase subunit TIM50 OS=Homo sapiens GN=TIMM50 PE=1 SV=2	0.002	2.772	5	1	1	1	353	39.6	8.37	477	NA	1	NA	0	0	High
O60292	Signal-induced proliferation-associated 1-like protein 3 OS=Homo sapiens OX=9606 GN=SIPA1L3 PE=1 SV=3	0.002	2.768	1	1	1	1	1781	194.5	8.32	295	NA	1	NA	0	0	High
Q8N9E0	Protein FAM133A OS=Homo sapiens GN=FAM133A PE=1 SV=1	0.003	2.748	3	1	1	1	248	28.9	10.1	521	NA	1	NA	0	0	High
Q9NQS7	Inner centromere protein OS=Homo sapiens GN=INCENP PE=1 SV=3	0.003	2.733	2	2	2	2	918	105.4	9.44	237	2.39	1	1	0	0	High
Q8N398	von Willebrand factor A domain-containing protein 5B2 OS=Homo sapiens GN=VWA5B2 PE=2 SV=2	0.003	2.726	1	1	1	1	1253	132.7	6.46	473	NA	1	NA	0	0	High
O75494	Serine/arginine-rich splicing factor 10 OS=Homo sapiens GN=SRSF10 PE=1 SV=1	0.003	2.724	4	1	2	1	262	31.3	11.27	307	NA	1	NA	0	0	High
P20618	Proteasome subunit beta type-1 OS=Homo sapiens GN=PSMB1 PE=1 SV=2	0.003	2.688	8	2	3	2	241	26.5	8.13	705	NA	2	NA	0	0	High
Q13425	Beta-2-syntrophin OS=Homo sapiens GN=SNTB2 PE=1 SV=1	0.003	2.677	2	1	1	1	540	57.9	8.82	428	NA	1	NA	0	0	High
Q8TD08	Mitogen-activated protein kinase 15 OS=Homo sapiens OX=9606 GN=MAPK15 PE=1 SV=1	0.003	2.673	1	1	1	1	544	59.8	8.97	501	NA	1	NA	0	0	High
Q8N6N3	UPF0690 protein C1orf52 OS=Homo sapiens OX=9606 GN=C1orf52 PE=1 SV=1	0.003	2.669	8	1	1	1	182	20.6	5.21	301	NA	1	NA	0	0	High
Q08380	Galectin-3-binding protein OS=Homo sapiens GN=LGALS3BP PE=1 SV=1	0.003	2.659	2	1	1	1	585	65.3	5.27	313	NA	1	NA	0	0	High
P19623	Spermidine synthase OS=Homo sapiens GN=SRM PE=1 SV=1	0.003	2.658	3	1	1	1	302	33.8	5.49	324	NA	1	NA	0	0	High
P36551	Oxygen-dependent coproporphyrinogen-III oxidase, mitochondrial OS=Homo sapiens GN=CPOX PE=1 SV=3	0.003	2.655	2	1	1	1	454	50.1	8.25	388	NA	1	NA	0	0	High
P17252	Protein kinase C alpha type OS=Homo sapiens GN=PRKCA PE=1 SV=4	0.003	2.652	1	1	1	1	672	76.7	7.05	422	NA	1	NA	0	0	High
Q14210	Lymphocyte antigen 6D OS=Homo sapiens GN=LY6D PE=1 SV=1	0.003	2.636	7	1	1	1	128	13.3	8.21	444	NA	1	NA	0	0	High
Q7Z4W1	L-xylulose reductase OS=Homo sapiens GN=DCXR PE=1 SV=2	0.003	2.589	4	1	1	1	244	25.9	8.1	489	NA	1	NA	0	0	High
P56545	C-terminal-binding protein 2 OS=Homo sapiens GN=CTBP2 PE=1 SV=1	0.003	2.585	2	1	1	1	445	48.9	6.95	685	NA	1	NA	0	0	High
O75940	Survival of motor neuron-related-splicing factor 30 OS=Homo sapiens GN=SMNDC1 PE=1 SV=1	0.003	2.583	5	1	1	1	238	26.7	7.24	179	NA	1	NA	0	0	High
Q6ZQX7	Protein LIAT1 OS=Homo sapiens GN=LIAT1 PE=2 SV=2	0.003	2.579	4	1	1	1	453	49.6	7.97	421	NA	1	NA	0	0	High
Q99729	Heterogeneous nuclear ribonucleoprotein A/B OS=Homo sapiens GN=HNRNPAB PE=1 SV=2	0.003	2.57	2	1	2	1	332	36.2	8.21	1281	NA	1	NA	0	0	High
Q99832	T-complex protein 1 subunit eta OS=Homo sapiens GN=CCT7 PE=1 SV=2	0.003	2.556	2	1	1	1	543	59.3	7.65	212	NA	1	NA	0	0	High
P42704	Leucine-rich PPR motif-containing protein, mitochondrial OS=Homo sapiens GN=LRPPRC PE=1 SV=3	0.003	2.552	1	2	2	2	1394	157.8	6.13	572	NA	2	NA	0	0	High
P07602	Prosaposin OS=Homo sapiens GN=PSAP PE=1 SV=2	0.003	2.53	2	1	1	1	524	58.1	5.17	278	NA	1	NA	0	0	High
Q75V66	Anoctamin-5 OS=Homo sapiens GN=ANO5 PE=1 SV=1	0.003	2.522	1	1	1	1	913	107.1	6.8	842	NA	1	NA	0	0	High
Q92572	AP-3 complex subunit sigma-1 OS=Homo sapiens GN=AP3S1 PE=1 SV=1	0.003	2.503	5	1	1	1	193	21.7	5.39	328	NA	1	NA	0	0	High
O60942	mRNA-capping enzyme OS=Homo sapiens GN=RNGTT PE=1 SV=1	0.003	2.497	2	1	2	1	597	68.5	8.13	770	NA	1	NA	0	0	High
Q9GZS3	WD repeat-containing protein 61 OS=Homo sapiens GN=WDR61 PE=1 SV=1	0.003	2.485	3	1	1	1	305	33.6	5.47	457	NA	1	NA	0	0	High
Q5VVQ6	Ubiquitin thioesterase OTU1 OS=Homo sapiens GN=YOD1 PE=1 SV=1	0.003	2.483	4	1	1	1	348	38.3	6.11	341	NA	1	NA	0	0	High
P07814	Bifunctional glutamate/proline--tRNA ligase OS=Homo sapiens GN=EPRS PE=1 SV=5	0.003	2.481	1	1	1	1	1512	170.5	7.33	446	NA	1	NA	0	0	High
P52951	Homeobox protein GBX-2 OS=Homo sapiens GN=GBX2 PE=2 SV=3	0.003	2.479	2	1	2	1	348	37.3	8.38	841	NA	1	NA	0	0	High
Q92973	Transportin-1 OS=Homo sapiens GN=TNPO1 PE=1 SV=2	0.003	2.469	1	1	1	1	898	102.3	4.98	734	NA	1	NA	0	0	High
P79522	Proline-rich protein 3 OS=Homo sapiens GN=PRR3 PE=1 SV=2	0.003	2.466	11	1	1	1	188	20.6	9.83	515	NA	1	NA	0	0	High
Q96QE5	Transcription elongation factor, mitochondrial OS=Homo sapiens GN=TEFM PE=1 SV=1	0.003	2.465	3	1	1	1	360	41.7	9.32	404	NA	1	NA	0	0	High
Q9Y2R4	Probable ATP-dependent RNA helicase DDX52 OS=Homo sapiens GN=DDX52 PE=1 SV=3	0.003	2.463	1	1	1	1	599	67.5	9.67	NA	2.8	NA	1	0	0	High
Q9C0I9	Leucine-rich repeat-containing protein 27 OS=Homo sapiens GN=LRRC27 PE=2 SV=2	0.003	2.461	1	1	1	1	530	60.1	9.6	595	NA	1	NA	0	0	High
P11766	Alcohol dehydrogenase class-3 OS=Homo sapiens GN=ADH5 PE=1 SV=4	0.007	2.455	2	1	1	1	374	39.7	7.49	320	NA	1	NA	0	0	High
Q9NY61	Protein AATF OS=Homo sapiens GN=AATF PE=1 SV=1	0.007	2.444	1	1	1	1	560	63.1	4.94	606	NA	1	NA	0	0	High
O75534	Cold shock domain-containing protein E1 OS=Homo sapiens GN=CSDE1 PE=1 SV=2	0.007	2.435	1	1	1	1	798	88.8	6.25	292	NA	1	NA	0	0	High
P26583	High mobility group protein B2 OS=Homo sapiens GN=HMGB2 PE=1 SV=2	0.007	2.428	6	1	1	1	209	24	7.81	200	NA	1	NA	0	0	High
Q6K0P9	Pyrin and HIN domain-containing protein 1 OS=Homo sapiens GN=PYHIN1 PE=1 SV=1	0.007	2.41	1	1	1	1	492	55	9.8	734	NA	1	NA	0	0	High
Q9BW27	Nuclear pore complex protein Nup85 OS=Homo sapiens GN=NUP85 PE=1 SV=1	0.007	2.404	1	1	1	1	656	75	5.55	457	NA	1	NA	0	0	High
O75909	Cyclin-K OS=Homo sapiens GN=CCNK PE=1 SV=2	0.007	2.402	3	1	1	1	580	64.2	8.41	331	NA	1	NA	0	0	High
Q96J01	THO complex subunit 3 OS=Homo sapiens GN=THOC3 PE=1 SV=1	0.007	2.402	3	1	1	1	351	38.7	6.09	259	NA	1	NA	0	0	High
Q9NQZ2	Something about silencing protein 10 OS=Homo sapiens OX=9606 GN=UTP3 PE=1 SV=1	0.007	2.385	2	1	1	1	479	54.5	5.62	370	NA	1	NA	0	0	High
Q9P015	39S ribosomal protein L15, mitochondrial OS=Homo sapiens GN=MRPL15 PE=1 SV=1	0.007	2.378	3	1	2	1	296	33.4	10.01	533	NA	1	NA	0	0	High
P40967	Melanocyte protein PMEL OS=Homo sapiens GN=PMEL PE=1 SV=2	0.007	2.363	1	1	1	1	661	70.2	5.58	443	NA	1	NA	0	0	High
Q9NRZ9	Lymphoid-specific helicase OS=Homo sapiens GN=HELLS PE=1 SV=1	0.007	2.354	1	1	1	1	838	97	7.93	282	NA	1	NA	0	0	High
P33991	DNA replication licensing factor MCM4 OS=Homo sapiens GN=MCM4 PE=1 SV=5	0.007	2.349	2	2	2	2	863	96.5	6.74	358	NA	2	NA	0	0	High
P42892	Endothelin-converting enzyme 1 OS=Homo sapiens GN=ECE1 PE=1 SV=2	0.007	2.344	1	1	1	1	770	87.1	5.88	189	NA	1	NA	0	0	High
Q14406	Chorionic somatomammotropin hormone-like 1 OS=Homo sapiens GN=CSHL1 PE=2 SV=2	0.007	2.332	4	1	1	1	222	25.4	5.91	329	NA	1	NA	0	0	High
P14314	Glucosidase 2 subunit beta OS=Homo sapiens GN=PRKCSH PE=1 SV=2	0.007	2.303	1	1	1	1	528	59.4	4.41	401	NA	1	NA	0	0	High
Q6ZW33	MICAL C-terminal-like protein OS=Homo sapiens OX=9606 GN=MICALCL PE=1 SV=3	0.007	2.301	1	1	2	1	695	77.2	8.5	793	NA	1	NA	0	0	High
Q8IV08	Phospholipase D3 OS=Homo sapiens GN=PLD3 PE=1 SV=1	0.007	2.299	2	1	2	1	490	54.7	6.47	573	NA	1	NA	0	0	High
P00403	Cytochrome c oxidase subunit 2 OS=Homo sapiens GN=MT-CO2 PE=1 SV=1	0.007	2.286	4	1	3	1	227	25.5	4.82	1151	NA	1	NA	0	0	High
O75874	Isocitrate dehydrogenase [NADP] cytoplasmic OS=Homo sapiens GN=IDH1 PE=1 SV=2	0.007	2.286	3	1	1	1	414	46.6	7.01	618	NA	1	NA	0	0	High
P01011	Alpha-1-antichymotrypsin OS=Homo sapiens GN=SERPINA3 PE=1 SV=2	0.007	2.275	6	2	3	2	423	47.6	5.52	704	NA	2	NA	0	0	High
Q53GQ0	Very-long-chain 3-oxoacyl-CoA reductase OS=Homo sapiens GN=HSD17B12 PE=1 SV=2	0.007	2.27	3	1	1	1	312	34.3	9.32	253	NA	1	NA	0	0	High
Q969P0	Immunoglobulin superfamily member 8 OS=Homo sapiens GN=IGSF8 PE=1 SV=1	0.007	2.268	1	1	1	1	613	65	8	333	NA	1	NA	0	0	High
Q7Z6R9	Transcription factor AP-2-delta OS=Homo sapiens GN=TFAP2D PE=2 SV=1	0.007	2.265	2	1	2	1	452	49.5	8.16	1263	NA	1	NA	0	0	High
Q9Y2V2	Calcium-regulated heat-stable protein 1 OS=Homo sapiens GN=CARHSP1 PE=1 SV=2	0.007	2.261	11	1	1	1	147	15.9	8.21	231	NA	1	NA	0	0	High
Q9H7B2	Ribosome production factor 2 homolog OS=Homo sapiens GN=RPF2 PE=1 SV=2	0.007	2.251	3	1	1	1	306	35.6	9.99	690	NA	1	NA	0	0	High
P61964	WD repeat-containing protein 5 OS=Homo sapiens GN=WDR5 PE=1 SV=1	0.007	2.243	5	1	1	1	334	36.6	8.27	182	NA	1	NA	0	0	High
Q6UB35	Monofunctional C1-tetrahydrofolate synthase, mitochondrial OS=Homo sapiens GN=MTHFD1L PE=1 SV=1	0.007	2.232	1	1	1	1	978	105.7	8.06	305	NA	1	NA	0	0	High
P46940	Ras GTPase-activating-like protein IQGAP1 OS=Homo sapiens GN=IQGAP1 PE=1 SV=1	0.007	2.231	0	1	1	1	1657	189.1	6.48	403	NA	1	NA	0	0	High
Q96EE3	Nucleoporin SEH1 OS=Homo sapiens GN=SEH1L PE=1 SV=3	0.007	2.227	3	1	1	1	360	39.6	8.09	360	NA	1	NA	0	0	High
Q9BSH4	Translational activator of cytochrome c oxidase 1 OS=Homo sapiens GN=TACO1 PE=1 SV=1	0.007	2.223	6	1	1	1	297	32.5	8.13	187	NA	1	NA	0	0	High
P35249	Replication factor C subunit 4 OS=Homo sapiens GN=RFC4 PE=1 SV=2	0.007	2.221	2	1	1	1	363	39.7	8.02	285	NA	1	NA	0	0	High
Q9Y3B9	RRP15-like protein OS=Homo sapiens GN=RRP15 PE=1 SV=2	0.007	2.216	2	1	1	1	282	31.5	5.52	521	NA	1	NA	0	0	High
Q01780	Exosome component 10 OS=Homo sapiens GN=EXOSC10 PE=1 SV=2	0.007	2.215	1	1	1	1	885	100.8	8.46	242	NA	1	NA	0	0	High
P39748	Flap endonuclease 1 OS=Homo sapiens GN=FEN1 PE=1 SV=1	0.007	2.201	2	1	1	1	380	42.6	8.62	341	NA	1	NA	0	0	High
Q8NGI9	Olfactory receptor 5A2 OS=Homo sapiens GN=OR5A2 PE=2 SV=1	0.007	2.19	3	1	3	1	324	36	8.16	1155	NA	1	NA	0	0	High
Q9Y2Q9	28S ribosomal protein S28, mitochondrial OS=Homo sapiens GN=MRPS28 PE=1 SV=1	0.007	2.188	5	1	1	1	187	20.8	9.1	634	NA	1	NA	0	0	High
Q6ZVM7	TOM1-like protein 2 OS=Homo sapiens GN=TOM1L2 PE=1 SV=1	0.007	2.163	2	1	2	1	507	55.5	4.79	1053	NA	1	NA	0	0	High
Q9NUL7	Probable ATP-dependent RNA helicase DDX28 OS=Homo sapiens GN=DDX28 PE=1 SV=2	0.008	2.152	1	1	1	1	540	59.5	10.42	153	NA	1	NA	0	0	High
P13497	Bone morphogenetic protein 1 OS=Homo sapiens GN=BMP1 PE=1 SV=2	0.008	2.13	1	1	2	1	986	111.2	6.9	714	NA	1	NA	0	0	High
Q8WYA6	Beta-catenin-like protein 1 OS=Homo sapiens GN=CTNNBL1 PE=1 SV=1	0.008	2.13	1	1	1	1	563	65.1	5.05	270	NA	1	NA	0	0	High
Q5HYA8	Meckelin OS=Homo sapiens GN=TMEM67 PE=1 SV=2	0.008	2.123	1	1	1	1	995	111.7	6.77	524	NA	1	NA	0	0	High
Q70EL1	Inactive ubiquitin carboxyl-terminal hydrolase 54 OS=Homo sapiens GN=USP54 PE=1 SV=4	0.008	2.113	0	1	1	1	1684	187.3	7.28	678	NA	1	NA	0	0	High
Q6PL18	ATPase family AAA domain-containing protein 2 OS=Homo sapiens GN=ATAD2 PE=1 SV=1	0.008	2.111	1	2	2	2	1390	158.5	6.32	707	NA	2	NA	0	0	High
Q92599	Septin-8 OS=Homo sapiens GN=SEPT8 PE=1 SV=4	0.008	2.11	3	2	2	2	483	55.7	6.28	331	NA	2	NA	0	0	High
Q96BI1	Solute carrier family 22 member 18 OS=Homo sapiens GN=SLC22A18 PE=1 SV=3	0.008	2.108	2	1	1	1	424	44.8	9.57	355	NA	1	NA	0	0	High
P17980	26S protease regulatory subunit 6A OS=Homo sapiens GN=PSMC3 PE=1 SV=3	0.008	2.107	2	1	1	1	439	49.2	5.24	718	NA	1	NA	0	0	High
Q9Y314	Nitric oxide synthase-interacting protein OS=Homo sapiens GN=NOSIP PE=1 SV=1	0.009	2.078	3	1	1	1	301	33.2	8.82	309	NA	1	NA	0	0	High
Q9P0L2	Serine/threonine-protein kinase MARK1 OS=Homo sapiens GN=MARK1 PE=1 SV=2	0.009	2.077	1	1	1	1	795	88.9	9.36	368	NA	1	NA	0	0	High
O14654	Insulin receptor substrate 4 OS=Homo sapiens GN=IRS4 PE=1 SV=1	0.009	2.075	1	1	1	1	1257	133.7	8.44	489	NA	1	NA	0	0	High
Q8IWA0	WD repeat-containing protein 75 OS=Homo sapiens GN=WDR75 PE=1 SV=1	0.009	2.072	1	1	1	1	830	94.4	5.96	251	NA	1	NA	0	0	High
O15371	Eukaryotic translation initiation factor 3 subunit D OS=Homo sapiens GN=EIF3D PE=1 SV=1	0.009	2.06	2	1	1	1	548	63.9	6.05	179	NA	1	NA	0	0	High
Q9H9B4	Sideroflexin-1 OS=Homo sapiens GN=SFXN1 PE=1 SV=4	0.009	2.04	9	2	2	2	322	35.6	9.07	296	NA	2	NA	0	0	High
Q05519	Serine/arginine-rich splicing factor 11 OS=Homo sapiens GN=SRSF11 PE=1 SV=1	0.009	2.038	2	1	1	1	484	53.5	10.52	690	NA	1	NA	0	0	High
Q9ULX3	RNA-binding protein NOB1 OS=Homo sapiens GN=NOB1 PE=1 SV=1	0.009	2.032	2	1	1	1	412	46.6	7.18	259	NA	1	NA	0	0	High
Q13510	Acid ceramidase OS=Homo sapiens GN=ASAH1 PE=1 SV=5	0.009	2.03	2	1	1	1	395	44.6	7.62	356	NA	1	NA	0	0	High
O14562	Ubiquitin domain-containing protein UBFD1 OS=Homo sapiens GN=UBFD1 PE=1 SV=2	0.009	2.025	2	1	2	1	309	33.4	5.77	845	NA	1	NA	0	0	High
Q12912	Lymphoid-restricted membrane protein OS=Homo sapiens GN=LRMP PE=1 SV=3	0.009	2.024	1	1	1	1	555	62.1	5.85	499	NA	1	NA	0	0	High
Q13045	Protein flightless-1 homolog OS=Homo sapiens GN=FLII PE=1 SV=2	0.009	2.017	1	1	1	1	1269	144.7	6.05	720	NA	1	NA	0	0	High
Q9HAU5	Regulator of nonsense transcripts 2 OS=Homo sapiens GN=UPF2 PE=1 SV=1	0.009	2.016	1	1	3	1	1272	147.7	5.69	1666	NA	1	NA	0	0	High
P82932	28S ribosomal protein S6, mitochondrial OS=Homo sapiens GN=MRPS6 PE=1 SV=3	0.009	2.012	6	1	1	1	125	14.2	9.26	561	NA	1	NA	0	0	High
P82933	28S ribosomal protein S9, mitochondrial OS=Homo sapiens OX=9606 GN=MRPS9 PE=1 SV=2	0.009	2.011	2	1	1	1	396	45.8	9.51	NA	2.25	NA	1	0	0	High
Q9HB71	Calcyclin-binding protein OS=Homo sapiens GN=CACYBP PE=1 SV=2	0.009	2.01	4	1	1	1	228	26.2	8.25	200	NA	1	NA	0	0	High
Q9UKD2	mRNA turnover protein 4 homolog OS=Homo sapiens GN=MRTO4 PE=1 SV=2	0.009	2.01	3	1	1	1	239	27.5	8.29	450	NA	1	NA	0	0	High
Q9Y6Q3	Zinc finger protein 37 homolog OS=Homo sapiens GN=ZFP37 PE=2 SV=3	0.009	2.009	2	1	1	1	630	71.2	9.09	NA	2.63	NA	1	0	0	High
P49588	Alanine--tRNA ligase, cytoplasmic OS=Homo sapiens GN=AARS PE=1 SV=2	0.009	2.009	1	1	1	1	968	106.7	5.53	568	NA	1	NA	0	0	High
O95631	Netrin-1 OS=Homo sapiens OX=9606 GN=NTN1 PE=1 SV=2	0.009	2.007	3	1	1	1	604	67.7	8.76	NA	2.42	NA	1	0	0	High
Q9NTJ3	Structural maintenance of chromosomes protein 4 OS=Homo sapiens GN=SMC4 PE=1 SV=2	0.009	2.005	0	1	1	1	1288	147.1	6.79	502	NA	1	NA	0	0	High
Q9Y2J4	Angiomotin-like protein 2 OS=Homo sapiens OX=9606 GN=AMOTL2 PE=1 SV=3	0.009	2.003	1	1	2	1	779	85.7	7.3	680	NA	1	NA	0	0	High
Q16378	Proline-rich protein 4 OS=Homo sapiens GN=PRR4 PE=1 SV=3	0.009	1.996	11	1	1	1	134	15.1	7.06	297	NA	1	NA	0	0	High
Q5JTW2	Centrosomal protein of 78 kDa OS=Homo sapiens OX=9606 GN=CEP78 PE=1 SV=1	0.009	1.976	2	1	1	1	689	76.3	8.18	211	NA	1	NA	0	0	High
Q96N23	Cilia- and flagella-associated protein 54 OS=Homo sapiens GN=CFAP54 PE=2 SV=3	0.009	1.94	0	1	1	1	3096	351.7	8.1	714	NA	1	NA	0	0	High
Q99965	Disintegrin and metalloproteinase domain-containing protein 2 OS=Homo sapiens GN=ADAM2 PE=2 SV=2	0.009	1.935	1	1	2	1	735	82.4	6.15	726	NA	1	NA	0	0	High
Q76FK4	Nucleolar protein 8 OS=Homo sapiens GN=NOL8 PE=1 SV=1	0.009	1.927	1	1	1	1	1167	131.5	7.09	232	NA	1	NA	0	0	High
P55265	Double-stranded RNA-specific adenosine deaminase OS=Homo sapiens GN=ADAR PE=1 SV=4	0.009	1.916	1	1	1	1	1226	136	8.65	602	NA	1	NA	0	0	High
Q8TDW4	Suppressor of tumorigenicity 7 protein-like OS=Homo sapiens GN=ST7L PE=2 SV=1	0.009	1.893	1	1	1	1	575	64.7	7.53	400	NA	1	NA	0	0	High
Q15392	Delta(24)-sterol reductase OS=Homo sapiens GN=DHCR24 PE=1 SV=2	0.009	1.89	3	1	1	1	516	60.1	8.16	266	NA	1	NA	0	0	High
Q9HCG8	Pre-mRNA-splicing factor CWC22 homolog OS=Homo sapiens GN=CWC22 PE=1 SV=3	0.009	1.889	1	1	1	1	908	105.4	7.03	685	NA	1	NA	0	0	High
P35226	Polycomb complex protein BMI-1 OS=Homo sapiens GN=BMI1 PE=1 SV=2	0.009	1.879	2	1	1	1	326	36.9	8.63	316	NA	1	NA	0	0	High
Q6NUK1	Calcium-binding mitochondrial carrier protein SCaMC-1 OS=Homo sapiens GN=SLC25A24 PE=1 SV=2	0.009	1.878	2	1	1	1	477	53.3	6.33	734	NA	1	NA	0	0	High
Q7Z695	Uncharacterized aarF domain-containing protein kinase 2 OS=Homo sapiens GN=ADCK2 PE=2 SV=1	0.009	1.878	1	1	1	1	626	68.9	8.76	569	NA	1	NA	0	0	High
Q8TE76	MORC family CW-type zinc finger protein 4 OS=Homo sapiens GN=MORC4 PE=1 SV=2	0.01	1.845	1	1	1	1	937	106.3	7.46	317	NA	1	NA	0	0	Medium
Q14152	Eukaryotic translation initiation factor 3 subunit A OS=Homo sapiens GN=EIF3A PE=1 SV=1	0.01	1.845	1	1	1	1	1382	166.5	6.79	278	NA	1	NA	0	0	Medium
P25100	Alpha-1D adrenergic receptor OS=Homo sapiens GN=ADRA1D PE=1 SV=2	0.01	1.844	1	1	1	1	572	60.4	9.2	463	NA	1	NA	0	0	Medium
Q96QD9	UAP56-interacting factor OS=Homo sapiens GN=FYTTD1 PE=1 SV=3	0.012	1.825	3	1	1	1	318	35.8	11.78	232	NA	1	NA	0	0	Medium
Q5SNV9	Uncharacterized protein C1orf167 OS=Homo sapiens GN=C1orf167 PE=2 SV=2	0.011	1.814	1	1	1	1	1468	162.3	10.7	571	NA	1	NA	0	0	Medium
Q49SQ1	Probable G-protein coupled receptor 33 OS=Homo sapiens GN=GPR33 PE=2 SV=1	0.011	1.805	2	1	3	1	333	38.2	9.51	1120	NA	1	NA	0	0	Medium
O43159	Ribosomal RNA-processing protein 8 OS=Homo sapiens GN=RRP8 PE=1 SV=2	0.011	1.803	2	1	1	1	456	50.7	9.42	242	NA	1	NA	0	0	Medium
Q9NRN7	L-aminoadipate-semialdehyde dehydrogenase-phosphopantetheinyl transferase OS=Homo sapiens GN=AASDHPPT PE=1 SV=2	0.011	1.802	3	1	1	1	309	35.8	6.8	336	NA	1	NA	0	0	Medium
Q15572	TATA box-binding protein-associated factor RNA polymerase I subunit C OS=Homo sapiens GN=TAF1C PE=1 SV=2	0.011	1.792	2	1	1	1	869	95.2	8.59	589	NA	1	NA	0	0	Medium
Q14004	Cyclin-dependent kinase 13 OS=Homo sapiens GN=CDK13 PE=1 SV=2	0.011	1.791	1	1	1	1	1512	164.8	9.69	358	NA	1	NA	0	0	Medium
Q9Y6U3	Adseverin OS=Homo sapiens GN=SCIN PE=1 SV=4	0.011	1.778	1	1	1	1	715	80.4	5.71	415	NA	1	NA	0	0	Medium
P02549	Spectrin alpha chain, erythrocytic 1 OS=Homo sapiens GN=SPTA1 PE=1 SV=5	0.011	1.775	0	1	3	1	2419	279.8	5.05	872	NA	1	NA	0	0	Medium
P29401	Transketolase OS=Homo sapiens GN=TKT PE=1 SV=3	0.012	1.76	1	1	1	1	623	67.8	7.66	727	NA	1	NA	0	0	Medium
Q13888	General transcription factor IIH subunit 2 OS=Homo sapiens GN=GTF2H2 PE=1 SV=1	0.012	1.754	2	1	1	1	395	44.4	6.76	532	NA	1	NA	0	0	Medium
Q14966	Zinc finger protein 638 OS=Homo sapiens GN=ZNF638 PE=1 SV=2	0.012	1.745	1	1	1	1	1978	220.5	6.38	181	NA	1	NA	0	0	Medium
P60763	Ras-related C3 botulinum toxin substrate 3 OS=Homo sapiens GN=RAC3 PE=1 SV=1	0.012	1.727	4	1	2	1	192	21.4	8.15	733	NA	1	NA	0	0	Medium
Q9UNL2	Translocon-associated protein subunit gamma OS=Homo sapiens GN=SSR3 PE=1 SV=1	0.012	1.725	8	1	1	1	185	21.1	9.61	528	NA	1	NA	0	0	Medium
Q8IXM6	Nurim OS=Homo sapiens GN=NRM PE=1 SV=1	0.012	1.712	3	1	1	1	262	29.4	8.63	158	NA	1	NA	0	0	Medium
P98175	RNA-binding protein 10 OS=Homo sapiens GN=RBM10 PE=1 SV=3	0.013	1.694	1	1	1	1	930	103.5	5.97	177	NA	1	NA	0	0	Medium
Q04637	Eukaryotic translation initiation factor 4 gamma 1 OS=Homo sapiens GN=EIF4G1 PE=1 SV=4	0.013	1.694	1	1	1	1	1599	175.4	5.33	264	NA	1	NA	0	0	Medium
Q9NY93	Probable ATP-dependent RNA helicase DDX56 OS=Homo sapiens GN=DDX56 PE=1 SV=1	0.013	1.678	2	1	2	1	547	61.6	9.26	552	NA	1	NA	0	0	Medium
P40939	Trifunctional enzyme subunit alpha, mitochondrial OS=Homo sapiens GN=HADHA PE=1 SV=2	0.013	1.654	1	1	1	1	763	82.9	9.04	264	NA	1	NA	0	0	Medium
P67812	Signal peptidase complex catalytic subunit SEC11A OS=Homo sapiens GN=SEC11A PE=1 SV=1	0.013	1.653	4	1	1	1	179	20.6	9.48	272	NA	1	NA	0	0	Medium
P41091	Eukaryotic translation initiation factor 2 subunit 3 OS=Homo sapiens GN=EIF2S3 PE=1 SV=3	0.013	1.644	2	1	2	1	472	51.1	8.4	651	NA	1	NA	0	0	Medium
P78371	T-complex protein 1 subunit beta OS=Homo sapiens GN=CCT2 PE=1 SV=4	0.013	1.644	1	1	1	1	535	57.5	6.46	172	NA	1	NA	0	0	Medium
P00750	Tissue-type plasminogen activator OS=Homo sapiens GN=PLAT PE=1 SV=1	0.015	1.626	2	1	1	1	562	62.9	7.8	111	NA	1	NA	0	0	Medium
Q15131	Cyclin-dependent kinase 10 OS=Homo sapiens GN=CDK10 PE=1 SV=1	0.015	1.624	3	1	1	1	360	41	8.84	225	NA	1	NA	0	0	Medium
Q6P4A7	Sideroflexin-4 OS=Homo sapiens GN=SFXN4 PE=1 SV=1	0.015	1.623	2	1	1	1	337	38	9.19	229	NA	1	NA	0	0	Medium
P63165	Small ubiquitin-related modifier 1 OS=Homo sapiens GN=SUMO1 PE=1 SV=1	0.015	1.612	12	1	1	1	101	11.6	5.52	117	NA	1	NA	0	0	Medium
P62633	Cellular nucleic acid-binding protein OS=Homo sapiens GN=CNBP PE=1 SV=1	0.015	1.603	7	1	2	1	177	19.5	7.71	315	NA	1	NA	0	0	Medium
Q92626	Peroxidasin homolog OS=Homo sapiens GN=PXDN PE=1 SV=2	0.015	1.585	1	1	1	1	1479	165.2	7.17	421	NA	1	NA	0	0	Medium
O00401	Neural Wiskott-Aldrich syndrome protein OS=Homo sapiens GN=WASL PE=1 SV=2	0.015	1.579	2	1	3	1	505	54.8	7.93	889	NA	1	NA	0	0	Medium
P11233	Ras-related protein Ral-A OS=Homo sapiens GN=RALA PE=1 SV=1	0.015	1.574	3	1	1	1	206	23.6	7.11	675	NA	1	NA	0	0	Medium
Q12884	Prolyl endopeptidase FAP OS=Homo sapiens GN=FAP PE=1 SV=5	0.015	1.572	1	1	1	1	760	87.7	6.65	270	NA	1	NA	0	0	Medium
O15164	Transcription intermediary factor 1-alpha OS=Homo sapiens GN=TRIM24 PE=1 SV=3	0.015	1.566	1	1	1	1	1050	116.8	7.11	464	NA	1	NA	0	0	Medium
Q9UN37	Vacuolar protein sorting-associated protein 4A OS=Homo sapiens GN=VPS4A PE=1 SV=1	0.015	1.561	4	1	1	1	437	48.9	7.8	264	NA	1	NA	0	0	Medium
P11166	Solute carrier family 2, facilitated glucose transporter member 1 OS=Homo sapiens GN=SLC2A1 PE=1 SV=2	0.015	1.561	2	1	1	1	492	54	8.72	355	NA	1	NA	0	0	Medium
P14373	Zinc finger protein RFP OS=Homo sapiens GN=TRIM27 PE=1 SV=1	0.015	1.551	3	1	1	1	513	58.5	6.21	172	NA	1	NA	0	0	Medium
Q8TB72	Pumilio homolog 2 OS=Homo sapiens GN=PUM2 PE=1 SV=2	0.015	1.551	1	1	1	1	1066	114.1	7.08	225	NA	1	NA	0	0	Medium
Q6V1X1	Dipeptidyl peptidase 8 OS=Homo sapiens GN=DPP8 PE=1 SV=1	0.015	1.549	1	1	1	1	898	103.3	5.8	734	NA	1	NA	0	0	Medium
Q9UKM9	RNA-binding protein Raly OS=Homo sapiens GN=RALY PE=1 SV=1	0.016	1.547	2	1	2	1	306	32.4	9.17	640	NA	1	NA	0	0	Medium
Q92560	Ubiquitin carboxyl-terminal hydrolase BAP1 OS=Homo sapiens GN=BAP1 PE=1 SV=2	0.016	1.546	2	1	1	1	729	80.3	6.84	141	NA	1	NA	0	0	Medium
Q08AM6	Protein VAC14 homolog OS=Homo sapiens GN=VAC14 PE=1 SV=1	0.016	1.534	1	1	1	1	782	87.9	6.13	443	NA	1	NA	0	0	Medium
O00303	Eukaryotic translation initiation factor 3 subunit F OS=Homo sapiens GN=EIF3F PE=1 SV=1	0.017	1.527	2	1	1	1	357	37.5	5.45	408	NA	1	NA	0	0	Medium
Q96QR8	Transcriptional activator protein Pur-beta OS=Homo sapiens GN=PURB PE=1 SV=3	0.016	1.526	2	1	1	1	312	33.2	5.43	386	NA	1	NA	0	0	Medium
Q86YM7	Homer protein homolog 1 OS=Homo sapiens GN=HOMER1 PE=1 SV=2	0.016	1.521	3	1	1	1	354	40.3	5.44	672	NA	1	NA	0	0	Medium
Q6P4F7	Rho GTPase-activating protein 11A OS=Homo sapiens GN=ARHGAP11A PE=1 SV=2	0.016	1.521	1	1	1	1	1023	113.8	9.07	151	NA	1	NA	0	0	Medium
P17612	cAMP-dependent protein kinase catalytic subunit alpha OS=Homo sapiens GN=PRKACA PE=1 SV=2	0.016	1.518	3	1	1	1	351	40.6	8.79	391	NA	1	NA	0	0	Medium
Q2TB10	Zinc finger protein 800 OS=Homo sapiens GN=ZNF800 PE=1 SV=1	0.016	1.518	1	1	1	1	664	75.2	9.47	124	NA	1	NA	0	0	Medium
O15460	Prolyl 4-hydroxylase subunit alpha-2 OS=Homo sapiens GN=P4HA2 PE=1 SV=1	0.017	1.509	3	1	1	1	535	60.9	5.71	174	NA	1	NA	0	0	Medium
P14210	Hepatocyte growth factor OS=Homo sapiens GN=HGF PE=1 SV=2	0.017	1.501	1	1	1	1	728	83.1	7.88	317	NA	1	NA	0	0	Medium
Q8WWK9	Cytoskeleton-associated protein 2 OS=Homo sapiens GN=CKAP2 PE=1 SV=1	0.017	1.499	1	1	1	1	683	76.9	9.41	249	NA	1	NA	0	0	Medium
Q06210	Glutamine--fructose-6-phosphate aminotransferase [isomerizing] 1 OS=Homo sapiens GN=GFPT1 PE=1 SV=3	0.017	1.491	1	1	1	1	699	78.8	7.11	575	NA	1	NA	0	0	Medium
P61962	DDB1- and CUL4-associated factor 7 OS=Homo sapiens GN=DCAF7 PE=1 SV=1	0.017	1.485	3	1	1	1	342	38.9	5.52	168	NA	1	NA	0	0	Medium
Q8NI36	WD repeat-containing protein 36 OS=Homo sapiens GN=WDR36 PE=1 SV=1	0.017	1.481	1	1	1	1	951	105.3	7.53	545	NA	1	NA	0	0	Medium
Q9Y490	Talin-1 OS=Homo sapiens GN=TLN1 PE=1 SV=3	0.017	1.477	0	1	1	1	2541	269.6	6.07	188	NA	1	NA	0	0	Medium
P04843	Dolichyl-diphosphooligosaccharide--protein glycosyltransferase subunit 1 OS=Homo sapiens GN=RPN1 PE=1 SV=1	0.017	1.471	2	1	1	1	607	68.5	6.38	255	NA	1	NA	0	0	Medium
Q9UL01	Dermatan-sulfate epimerase OS=Homo sapiens GN=DSE PE=1 SV=1	0.02	1.44	1	1	2	1	958	109.7	8.09	469	NA	1	NA	0	0	Medium
Q9P2J5	Leucine--tRNA ligase, cytoplasmic OS=Homo sapiens GN=LARS PE=1 SV=2	0.02	1.439	1	1	1	1	1176	134.4	7.3	415	NA	1	NA	0	0	Medium
Q8IYJ2	Uncharacterized protein C10orf67, mitochondrial OS=Homo sapiens OX=9606 GN=C10orf67 PE=2 SV=3	0.019	1.426	2	1	1	1	551	63.6	8.84	NA	1.76	NA	1	0	0	Medium
Q9ULG1	DNA helicase INO80 OS=Homo sapiens GN=INO80 PE=1 SV=2	0.02	1.407	1	1	1	1	1556	176.6	9.5	118	NA	1	NA	0	0	Medium
O95967	EGF-containing fibulin-like extracellular matrix protein 2 OS=Homo sapiens GN=EFEMP2 PE=1 SV=3	0.02	1.4	2	1	1	1	443	49.4	4.94	644	NA	1	NA	0	0	Medium
P43364	Melanoma-associated antigen 11 OS=Homo sapiens GN=MAGEA11 PE=1 SV=2	0.02	1.397	2	1	1	1	429	48.1	4.75	522	NA	1	NA	0	0	Medium
Q96M83	Coiled-coil domain-containing protein 7 OS=Homo sapiens GN=CCDC7 PE=2 SV=3	0.02	1.394	1	1	1	1	1385	157.4	7.58	142	NA	1	NA	0	0	Medium
Q9NZB8	Molybdenum cofactor biosynthesis protein 1 OS=Homo sapiens GN=MOCS1 PE=1 SV=3	0.02	1.384	1	1	1	1	636	70.1	9.26	237	NA	1	NA	0	0	Medium
Q96RP7	Galactose-3-O-sulfotransferase 4 OS=Homo sapiens OX=9606 GN=GAL3ST4 PE=1 SV=1	0.02	1.379	2	1	1	1	486	54.1	10.18	448	NA	1	NA	0	0	Medium
P00352	Retinal dehydrogenase 1 OS=Homo sapiens GN=ALDH1A1 PE=1 SV=2	0.02	1.378	1	1	1	1	501	54.8	6.73	160	NA	1	NA	0	0	Medium
O94812	BAI1-associated protein 3 OS=Homo sapiens OX=9606 GN=BAIAP3 PE=1 SV=2	0.02	1.366	1	1	1	1	1187	131.8	6.37	199	NA	1	NA	0	0	Medium
Q6P3S1	DENN domain-containing protein 1B OS=Homo sapiens GN=DENND1B PE=1 SV=2	0.02	1.362	1	1	1	1	775	86.5	5.83	413	NA	1	NA	0	0	Medium
Q9UBU9	Nuclear RNA export factor 1 OS=Homo sapiens GN=NXF1 PE=1 SV=1	0.02	1.36	1	1	1	1	619	70.1	8.51	370	NA	1	NA	0	0	Medium
Q6ZUM4	Rho GTPase-activating protein 27 OS=Homo sapiens GN=ARHGAP27 PE=1 SV=3	0.02	1.359	1	1	1	1	889	98.3	5.59	249	NA	1	NA	0	0	Medium
P51812	Ribosomal protein S6 kinase alpha-3 OS=Homo sapiens GN=RPS6KA3 PE=1 SV=1	0.02	1.356	1	1	1	1	740	83.7	6.89	193	NA	1	NA	0	0	Medium
Q96FW1	Ubiquitin thioesterase OTUB1 OS=Homo sapiens GN=OTUB1 PE=1 SV=2	0.021	1.351	3	1	1	1	271	31.3	4.94	186	NA	1	NA	0	0	Medium
Q05397	Focal adhesion kinase 1 OS=Homo sapiens GN=PTK2 PE=1 SV=2	0.021	1.341	1	1	1	1	1052	119.2	6.62	165	NA	1	NA	0	0	Medium
Q8WWY7	WAP four-disulfide core domain protein 12 OS=Homo sapiens GN=WFDC12 PE=2 SV=1	0.022	1.335	9	1	2	1	111	12	5.5	299	NA	1	NA	0	0	Medium
Q6L8Q7	2',5'-phosphodiesterase 12 OS=Homo sapiens GN=PDE12 PE=1 SV=2	0.022	1.321	1	1	1	1	609	67.3	6.57	415	NA	1	NA	0	0	Medium
Q8IWA4	Mitofusin-1 OS=Homo sapiens GN=MFN1 PE=1 SV=2	0.022	1.32	1	1	1	1	741	84	6.25	163	NA	1	NA	0	0	Medium
Q7Z6W1	Transmembrane and coiled-coil domain-containing protein 2 OS=Homo sapiens GN=TMCO2 PE=2 SV=1	0.022	1.317	8	1	1	1	182	20.1	8.68	105	NA	1	NA	0	0	Medium
Q9BY89	Uncharacterized protein KIAA1671 OS=Homo sapiens GN=KIAA1671 PE=1 SV=2	0.023	1.305	1	1	1	1	1806	196.6	8.47	NA	2.53	NA	1	0	0	Medium
Q16787	Laminin subunit alpha-3 OS=Homo sapiens GN=LAMA3 PE=1 SV=2	0.023	1.304	0	1	1	1	3333	366.4	7.24	426	NA	1	NA	0	0	Medium
Q6UVY6	DBH-like monooxygenase protein 1 OS=Homo sapiens GN=MOXD1 PE=1 SV=1	0.024	1.294	1	1	1	1	613	69.6	6.43	199	NA	1	NA	0	0	Medium
P07108	Acyl-CoA-binding protein OS=Homo sapiens GN=DBI PE=1 SV=2	0.024	1.281	23	1	1	1	87	10	6.57	72	NA	1	NA	0	0	Medium
Q96CN9	GRIP and coiled-coil domain-containing protein 1 OS=Homo sapiens GN=GCC1 PE=1 SV=1	0.024	1.28	1	1	1	1	775	87.8	5.45	380	NA	1	NA	0	0	Medium
Q9Y5G6	Protocadherin gamma-A7 OS=Homo sapiens GN=PCDHGA7 PE=2 SV=1	0.024	1.274	1	1	1	1	932	101.7	4.88	489	NA	1	NA	0	0	Medium
O00458	Interferon-related developmental regulator 1 OS=Homo sapiens GN=IFRD1 PE=1 SV=4	0.024	1.272	2	1	1	1	451	50.2	7.18	177	NA	1	NA	0	0	Medium
Q7Z739	YTH domain-containing family protein 3 OS=Homo sapiens GN=YTHDF3 PE=1 SV=1	0.025	1.268	2	1	1	1	585	63.8	9.04	104	NA	1	NA	0	0	Medium
Q86VP6	Cullin-associated NEDD8-dissociated protein 1 OS=Homo sapiens GN=CAND1 PE=1 SV=2	0.025	1.265	1	1	1	1	1230	136.3	5.78	205	NA	1	NA	0	0	Medium
Q9UDT6	CAP-Gly domain-containing linker protein 2 OS=Homo sapiens GN=CLIP2 PE=1 SV=1	0.025	1.265	1	1	1	1	1046	115.8	6.73	250	NA	1	NA	0	0	Medium
Q9Y2D5	A-kinase anchor protein 2 OS=Homo sapiens GN=AKAP2 PE=1 SV=3	0.025	1.256	1	1	1	1	859	94.6	5.11	164	NA	1	NA	0	0	Medium
P55042	GTP-binding protein RAD OS=Homo sapiens GN=RRAD PE=1 SV=2	0.025	1.248	4	1	1	1	308	33.2	8.88	NA	2.67	NA	1	0	0	Medium
Q86V48	Leucine zipper protein 1 OS=Homo sapiens GN=LUZP1 PE=1 SV=2	0.025	1.239	1	1	1	1	1076	120.2	8.5	203	NA	1	NA	0	0	Medium
Q9NRI5	Disrupted in schizophrenia 1 protein OS=Homo sapiens OX=9606 GN=DISC1 PE=1 SV=3	0.025	1.237	1	1	1	1	854	93.6	6.37	233	NA	1	NA	0	0	Medium
P31150	Rab GDP dissociation inhibitor alpha OS=Homo sapiens GN=GDI1 PE=1 SV=2	0.025	1.235	2	1	1	1	447	50.6	5.14	293	NA	1	NA	0	0	Medium
P46100	Transcriptional regulator ATRX OS=Homo sapiens GN=ATRX PE=1 SV=5	0.025	1.224	0	1	1	1	2492	282.4	6.58	238	NA	1	NA	0	0	Medium
P29728	2'-5'-oligoadenylate synthase 2 OS=Homo sapiens GN=OAS2 PE=1 SV=3	0.025	1.224	1	1	1	1	719	82.4	8.25	262	NA	1	NA	0	0	Medium
P17812	CTP synthase 1 OS=Homo sapiens GN=CTPS1 PE=1 SV=2	0.026	1.223	4	1	1	1	591	66.6	6.46	127	NA	1	NA	0	0	Medium
P00709	Alpha-lactalbumin OS=Homo sapiens GN=LALBA PE=1 SV=1	0.026	1.215	6	1	1	1	142	16.2	5	NA	2.12	NA	1	0	0	Medium
Q9Y2S7	Polymerase delta-interacting protein 2 OS=Homo sapiens GN=POLDIP2 PE=1 SV=1	0.026	1.21	3	1	1	1	368	42	8.63	225	NA	1	NA	0	0	Medium
Q8NFV4	Protein ABHD11 OS=Homo sapiens GN=ABHD11 PE=1 SV=1	0.027	1.197	4	1	1	1	315	34.7	9.48	103	NA	1	NA	0	0	Medium
P08294	Extracellular superoxide dismutase [Cu-Zn] OS=Homo sapiens GN=SOD3 PE=1 SV=2	0.027	1.19	5	1	1	1	240	25.8	6.61	174	NA	1	NA	0	0	Medium
P09669	Cytochrome c oxidase subunit 6C OS=Homo sapiens GN=COX6C PE=1 SV=2	0.027	1.188	11	1	1	1	75	8.8	10.39	260	NA	1	NA	0	0	Medium
Q2M389	WASH complex subunit 7 OS=Homo sapiens GN=KIAA1033 PE=1 SV=2	0.027	1.185	1	1	1	1	1173	136.3	7.44	236	NA	1	NA	0	0	Medium
Q9P291	Armadillo repeat-containing X-linked protein 1 OS=Homo sapiens GN=ARMCX1 PE=1 SV=1	0.028	1.182	2	1	1	1	453	49.2	9.22	326	NA	1	NA	0	0	Medium
O95218	Zinc finger Ran-binding domain-containing protein 2 OS=Homo sapiens GN=ZRANB2 PE=1 SV=2	0.028	1.171	2	1	1	1	330	37.4	10.01	373	NA	1	NA	0	0	Medium
Q96M85	Putative uncharacterized protein FLJ32756 OS=Homo sapiens OX=9606 PE=2 SV=1	0.028	1.17	4	1	1	1	177	19.6	9.64	404	NA	1	NA	0	0	Medium
Q9NZN4	EH domain-containing protein 2 OS=Homo sapiens GN=EHD2 PE=1 SV=2	0.028	1.167	1	1	1	1	543	61.1	6.46	449	NA	1	NA	0	0	Medium
Q99519	Sialidase-1 OS=Homo sapiens GN=NEU1 PE=1 SV=1	0.028	1.16	1	1	1	1	415	45.4	5.88	296	NA	1	NA	0	0	Medium
Q9NX31	Oxidative stress-responsive serine-rich protein 1 OS=Homo sapiens GN=OSER1 PE=2 SV=2	0.027	1.158	7	1	1	1	292	31.8	8.48	113	NA	1	NA	0	0	Medium
Q02218	2-oxoglutarate dehydrogenase, mitochondrial OS=Homo sapiens GN=OGDH PE=1 SV=3	0.027	1.155	1	1	1	1	1023	115.9	6.86	184	NA	1	NA	0	0	Medium
Q9Y3D3	28S ribosomal protein S16, mitochondrial OS=Homo sapiens GN=MRPS16 PE=1 SV=1	0.027	1.153	6	1	1	1	137	15.3	9.5	304	NA	1	NA	0	0	Medium
P25788	Proteasome subunit alpha type-3 OS=Homo sapiens GN=PSMA3 PE=1 SV=2	0.028	1.147	3	1	1	1	255	28.4	5.33	304	NA	1	NA	0	0	Medium
Q6N021	Methylcytosine dioxygenase TET2 OS=Homo sapiens GN=TET2 PE=1 SV=3	0.035	1.136	0	1	1	1	2002	223.7	7.99	NA	1.75	NA	1	0	0	Medium
Q9UHK0	Nuclear fragile X mental retardation-interacting protein 1 OS=Homo sapiens OX=9606 GN=NUFIP1 PE=1 SV=2	0.035	1.13	2	1	1	1	495	56.3	9.13	NA	1.74	NA	1	0	0	Medium
Q92619	Minor histocompatibility protein HA-1 OS=Homo sapiens GN=HMHA1 PE=1 SV=2	0.035	1.128	1	1	1	1	1136	124.5	6.1	179	NA	1	NA	0	0	Medium
Q14C86	GTPase-activating protein and VPS9 domain-containing protein 1 OS=Homo sapiens GN=GAPVD1 PE=1 SV=2	0.035	1.118	0	1	1	1	1478	164.9	5.22	441	NA	1	NA	0	0	Medium
Q13404	Ubiquitin-conjugating enzyme E2 variant 1 OS=Homo sapiens GN=UBE2V1 PE=1 SV=2	0.036	1.116	5	1	1	1	147	16.5	7.93	201	NA	1	NA	0	0	Medium
Q9BQF6	Sentrin-specific protease 7 OS=Homo sapiens GN=SENP7 PE=1 SV=4	0.036	1.116	1	1	1	1	1050	119.6	6.61	366	NA	1	NA	0	0	Medium
Q9H6N6	Putative uncharacterized protein MYH16 OS=Homo sapiens GN=MYH16 PE=1 SV=2	0.036	1.112	1	1	1	1	1097	128.2	5.49	125	NA	1	NA	0	0	Medium
Q9BTE6	Alanyl-tRNA editing protein Aarsd1 OS=Homo sapiens GN=AARSD1 PE=1 SV=2	0.036	1.11	2	1	1	1	412	45.5	6.42	295	NA	1	NA	0	0	Medium
Q0VDF9	Heat shock 70 kDa protein 14 OS=Homo sapiens GN=HSPA14 PE=1 SV=1	0.036	1.102	1	1	1	1	509	54.8	5.59	288	NA	1	NA	0	0	Medium
Q9H5U6	Zinc finger CCHC domain-containing protein 4 OS=Homo sapiens GN=ZCCHC4 PE=1 SV=3	0.036	1.101	2	1	1	1	513	59	8.75	238	NA	1	NA	0	0	Medium
Q02818	Nucleobindin-1 OS=Homo sapiens GN=NUCB1 PE=1 SV=4	0.037	1.099	2	1	1	1	461	53.8	5.25	237	NA	1	NA	0	0	Medium
P98160	Basement membrane-specific heparan sulfate proteoglycan core protein OS=Homo sapiens GN=HSPG2 PE=1 SV=4	0.037	1.098	0	1	1	1	4391	468.5	6.51	92	NA	1	NA	0	0	Medium
Q562E7	WD repeat-containing protein 81 OS=Homo sapiens GN=WDR81 PE=1 SV=2	0.036	1.094	0	1	1	1	1941	211.6	5.58	265	NA	1	NA	0	0	Medium
P53671	LIM domain kinase 2 OS=Homo sapiens GN=LIMK2 PE=1 SV=1	0.036	1.092	2	1	1	1	638	72.2	7.2	164	NA	1	NA	0	0	Medium
Q8IZQ5	Selenoprotein H OS=Homo sapiens GN=SELH PE=1 SV=2	0.037	1.088	7	1	1	1	122	13.4	9.74	252	NA	1	NA	0	0	Medium
P48553	Trafficking protein particle complex subunit 10 OS=Homo sapiens GN=TRAPPC10 PE=1 SV=2	0.037	1.086	1	1	1	1	1259	142.1	6.04	142	NA	1	NA	0	0	Medium
Q8WWH5	Probable tRNA pseudouridine synthase 1 OS=Homo sapiens GN=TRUB1 PE=1 SV=1	0.038	1.077	4	1	1	1	349	37.2	8.25	166	NA	1	NA	0	0	Medium
P19971	Thymidine phosphorylase OS=Homo sapiens GN=TYMP PE=1 SV=2	0.038	1.073	1	1	1	1	482	49.9	5.53	336	NA	1	NA	0	0	Medium
Q9HC36	rRNA methyltransferase 3, mitochondrial OS=Homo sapiens GN=RNMTL1 PE=1 SV=2	0.038	1.072	1	1	1	1	420	47	8.73	485	NA	1	NA	0	0	Medium
P11310	Medium-chain specific acyl-CoA dehydrogenase, mitochondrial OS=Homo sapiens GN=ACADM PE=1 SV=1	0.038	1.069	2	1	1	1	421	46.6	8.37	373	NA	1	NA	0	0	Medium
Q86X95	Corepressor interacting with RBPJ 1 OS=Homo sapiens GN=CIR1 PE=1 SV=1	0.039	1.06	2	1	1	1	450	52.3	9.86	NA	1.95	NA	1	0	0	Medium
P22102	Trifunctional purine biosynthetic protein adenosine-3 OS=Homo sapiens GN=GART PE=1 SV=1	0.039	1.054	1	1	1	1	1010	107.7	6.7	380	NA	1	NA	0	0	Medium
Q9NSQ0	Putative ribosomal RNA-processing protein 7 homolog B OS=Homo sapiens GN=RRP7BP PE=5 SV=1	0.04	1.049	15	1	1	1	103	12.6	9.73	156	NA	1	NA	0	0	Medium
Q8WUA4	General transcription factor 3C polypeptide 2 OS=Homo sapiens GN=GTF3C2 PE=1 SV=2	0.04	1.047	2	1	1	1	911	100.6	7.31	217	NA	1	NA	0	0	Medium
Q10472	Polypeptide N-acetylgalactosaminyltransferase 1 OS=Homo sapiens GN=GALNT1 PE=1 SV=1	0.04	1.046	2	1	1	1	559	64.2	7.72	251	NA	1	NA	0	0	Medium
Q8N4B1	Sesquipedalian-1 OS=Homo sapiens OX=9606 GN=FAM109A PE=1 SV=1	0.04	1.045	4	1	1	1	249	27.2	8.98	207	NA	1	NA	0	0	Medium
Q92878	DNA repair protein RAD50 OS=Homo sapiens GN=RAD50 PE=1 SV=1	0.041	1.043	1	1	1	1	1312	153.8	6.89	185	NA	1	NA	0	0	Medium
Q8N4C6	Ninein OS=Homo sapiens GN=NIN PE=1 SV=4	0.043	1.037	1	1	1	1	2090	243.1	5.03	NA	0	NA	1	0	0	Medium
P52948	Nuclear pore complex protein Nup98-Nup96 OS=Homo sapiens GN=NUP98 PE=1 SV=4	0.043	1.037	1	1	1	1	1817	197.5	6.4	319	NA	1	NA	0	0	Medium
Q7Z6J4	FYVE, RhoGEF and PH domain-containing protein 2 OS=Homo sapiens GN=FGD2 PE=1 SV=1	0.044	1.033	1	1	1	1	655	74.8	6.93	177	NA	1	NA	0	0	Medium
O60826	Coiled-coil domain-containing protein 22 OS=Homo sapiens GN=CCDC22 PE=1 SV=1	0.045	1.028	1	1	1	1	627	70.7	6.74	408	NA	1	NA	0	0	Medium
Q96HA7	Tonsoku-like protein OS=Homo sapiens GN=TONSL PE=1 SV=2	0.045	1.028	1	1	1	1	1378	150.8	6.42	624	NA	1	NA	0	0	Medium
Q9UH65	Switch-associated protein 70 OS=Homo sapiens GN=SWAP70 PE=1 SV=1	0.046	1.027	2	1	1	1	585	69	5.87	234	NA	1	NA	0	0	Medium
O94887	FERM, RhoGEF and pleckstrin domain-containing protein 2 OS=Homo sapiens GN=FARP2 PE=1 SV=3	0.047	1.021	1	1	1	1	1054	119.8	8.79	NA	2.22	NA	1	0	0	Medium
P82675	28S ribosomal protein S5, mitochondrial OS=Homo sapiens GN=MRPS5 PE=1 SV=2	0.048	1.017	3	1	1	1	430	48	9.92	203	NA	1	NA	0	0	Medium
Q07889	Son of sevenless homolog 1 OS=Homo sapiens GN=SOS1 PE=1 SV=1	0.048	1.014	1	1	1	1	1333	152.4	6.84	NA	2.22	NA	1	0	0	Medium
Q96PE6	Zinc finger imprinted 3 OS=Homo sapiens GN=ZIM3 PE=2 SV=1	0.048	1.012	3	1	1	1	472	54.5	9.31	190	NA	1	NA	0	0	Medium
P29375	Lysine-specific demethylase 5A OS=Homo sapiens GN=KDM5A PE=1 SV=3	0.048	1.01	1	1	1	1	1690	192	6.49	NA	1.72	NA	1	0	0	Medium
Q9UPN4	Centrosomal protein of 131 kDa OS=Homo sapiens GN=CEP131 PE=1 SV=3	0.048	1.007	1	1	1	1	1083	122.1	8.69	145	NA	1	NA	0	0	Medium
Q7Z745	Maestro heat-like repeat-containing protein family member 2B OS=Homo sapiens OX=9606 GN=MROH2B PE=2 SV=3	0.049	1.004	1	1	1	1	1585	180.7	6.28	153	NA	1	NA	0	0	Medium
Q9NWS0	PIH1 domain-containing protein 1 OS=Homo sapiens GN=PIH1D1 PE=1 SV=1	0.049	1	5	1	1	1	290	32.3	5.14	262	NA	1	NA	0	0	Medium
Q8NEY1	Neuron navigator 1 OS=Homo sapiens GN=NAV1 PE=1 SV=2	0.049	0.998	0	1	1	1	1877	202.3	8.07	227	NA	1	NA	0	0	Medium
P33402	Guanylate cyclase soluble subunit alpha-2 OS=Homo sapiens GN=GUCY1A2 PE=2 SV=1	0.052	0.992	2	1	1	1	732	81.7	7.66	202	NA	1	NA	0	0	Low
P51172	Amiloride-sensitive sodium channel subunit delta OS=Homo sapiens OX=9606 GN=SCNN1D PE=1 SV=2	0.052	0.99	1	1	1	1	638	70.2	7.87	220	NA	1	NA	0	0	Low
P18847	Cyclic AMP-dependent transcription factor ATF-3 OS=Homo sapiens OX=9606 GN=ATF3 PE=1 SV=2	0.052	0.984	4	1	1	1	181	20.6	8.54	165	NA	1	NA	0	0	Low
Q05682	Caldesmon OS=Homo sapiens GN=CALD1 PE=1 SV=3	0.053	0.98	1	1	1	1	793	93.2	5.66	155	NA	1	NA	0	0	Low
O94911	ATP-binding cassette sub-family A member 8 OS=Homo sapiens GN=ABCA8 PE=1 SV=3	0.053	0.98	1	1	1	1	1581	179.1	7.18	250	NA	1	NA	0	0	Low
P50747	Biotin--protein ligase OS=Homo sapiens GN=HLCS PE=1 SV=1	0.053	0.98	1	1	2	1	726	80.7	5.62	391	NA	1	NA	0	0	Low
Q96GD3	Polycomb protein SCMH1 OS=Homo sapiens GN=SCMH1 PE=1 SV=1	0.054	0.973	1	1	1	1	660	73.3	9.25	282	NA	1	NA	0	0	Low
Q86VP1	Tax1-binding protein 1 OS=Homo sapiens GN=TAX1BP1 PE=1 SV=2	0.054	0.973	1	1	1	1	789	90.8	5.43	334	NA	1	NA	0	0	Low
Q9NPR2	Semaphorin-4B OS=Homo sapiens GN=SEMA4B PE=1 SV=3	0.055	0.965	1	1	1	1	832	92.1	6.95	308	NA	1	NA	0	0	Low
Q9UKN8	General transcription factor 3C polypeptide 4 OS=Homo sapiens GN=GTF3C4 PE=1 SV=2	0.055	0.964	1	1	1	1	822	91.9	6.65	317	NA	1	NA	0	0	Low
P01031	Complement C5 OS=Homo sapiens GN=C5 PE=1 SV=4	0.055	0.964	1	1	2	1	1676	188.2	6.52	279	NA	1	NA	0	0	Low
O75943	Cell cycle checkpoint protein RAD17 OS=Homo sapiens GN=RAD17 PE=1 SV=2	0.055	0.963	1	1	1	1	681	77	7.06	336	NA	1	NA	0	0	Low
Q9H9A7	RecQ-mediated genome instability protein 1 OS=Homo sapiens GN=RMI1 PE=1 SV=3	0.055	0.962	3	1	1	1	625	70.1	4.96	140	NA	1	NA	0	0	Low
P12111	Collagen alpha-3(VI) chain OS=Homo sapiens GN=COL6A3 PE=1 SV=5	0.055	0.96	1	1	2	1	3177	343.5	6.68	259	NA	1	NA	0	0	Low
P36955	Pigment epithelium-derived factor OS=Homo sapiens GN=SERPINF1 PE=1 SV=4	0.055	0.956	3	1	1	1	418	46.3	6.38	195	NA	1	NA	0	0	Low
O00443	Phosphatidylinositol 4-phosphate 3-kinase C2 domain-containing subunit alpha OS=Homo sapiens GN=PIK3C2A PE=1 SV=2	0.055	0.956	0	1	1	1	1686	190.6	8.02	431	NA	1	NA	0	0	Low
Q687X5	Metalloreductase STEAP4 OS=Homo sapiens GN=STEAP4 PE=1 SV=1	0.055	0.952	3	1	1	1	459	51.9	9.29	90	NA	1	NA	0	0	Low
O60573	Eukaryotic translation initiation factor 4E type 2 OS=Homo sapiens GN=EIF4E2 PE=1 SV=1	0.055	0.943	5	1	1	1	245	28.3	8.88	86	NA	1	NA	0	0	Low
Q16204	Coiled-coil domain-containing protein 6 OS=Homo sapiens GN=CCDC6 PE=1 SV=2	0.055	0.943	4	1	1	1	474	53.3	7.34	72	NA	1	NA	0	0	Low
P11498	Pyruvate carboxylase, mitochondrial OS=Homo sapiens GN=PC PE=1 SV=2	0.055	0.94	1	1	1	1	1178	129.6	6.84	326	NA	1	NA	0	0	Low
P78357	Contactin-associated protein 1 OS=Homo sapiens GN=CNTNAP1 PE=1 SV=1	0.055	0.939	1	1	1	1	1384	156.2	7.05	525	NA	1	NA	0	0	Low
Q8N0Y2	Zinc finger protein 444 OS=Homo sapiens OX=9606 GN=ZNF444 PE=1 SV=1	0.055	0.939	2	1	1	1	327	35.2	8.56	156	NA	1	NA	0	0	Low
Q13576	Ras GTPase-activating-like protein IQGAP2 OS=Homo sapiens GN=IQGAP2 PE=1 SV=4	0.055	0.938	1	1	1	1	1575	180.5	5.64	325	NA	1	NA	0	0	Low
Q5T1B0	Axonemal dynein light chain domain-containing protein 1 OS=Homo sapiens GN=AXDND1 PE=2 SV=1	0.055	0.936	3	1	1	1	1012	118	5.68	125	NA	1	NA	0	0	Low
Q16773	Kynurenine--oxoglutarate transaminase 1 OS=Homo sapiens GN=CCBL1 PE=1 SV=1	0.055	0.933	1	1	1	1	422	47.8	6.47	241	NA	1	NA	0	0	Low
Q5VTR2	E3 ubiquitin-protein ligase BRE1A OS=Homo sapiens GN=RNF20 PE=1 SV=2	0.056	0.929	1	1	1	1	975	113.6	5.94	151	NA	1	NA	0	0	Low
Q6ZT12	E3 ubiquitin-protein ligase UBR3 OS=Homo sapiens OX=9606 GN=UBR3 PE=2 SV=2	0.056	0.928	0	1	1	1	1888	212.3	6.1	231	NA	1	NA	0	0	Low
A5YKK6	CCR4-NOT transcription complex subunit 1 OS=Homo sapiens GN=CNOT1 PE=1 SV=2	0.056	0.927	1	1	1	1	2376	266.8	7.11	121	NA	1	NA	0	0	Low
P21912	Succinate dehydrogenase [ubiquinone] iron-sulfur subunit, mitochondrial OS=Homo sapiens GN=SDHB PE=1 SV=3	0.056	0.923	2	1	1	1	280	31.6	8.76	97	NA	1	NA	0	0	Low
Q02952	A-kinase anchor protein 12 OS=Homo sapiens GN=AKAP12 PE=1 SV=4	0.056	0.92	1	1	1	1	1782	191.4	4.41	165	NA	1	NA	0	0	Low
Q5T4S7	E3 ubiquitin-protein ligase UBR4 OS=Homo sapiens GN=UBR4 PE=1 SV=1	0.056	0.916	0	1	1	1	5183	573.5	6.04	262	NA	1	NA	0	0	Low
Q5JPE7	Nodal modulator 2 OS=Homo sapiens GN=NOMO2 PE=1 SV=1	0.056	0.912	1	1	1	1	1267	139.4	5.76	163	NA	1	NA	0	0	Low
Q14CX7	N-alpha-acetyltransferase 25, NatB auxiliary subunit OS=Homo sapiens GN=NAA25 PE=1 SV=1	0.056	0.911	1	1	1	1	972	112.2	6.64	313	NA	1	NA	0	0	Low
Q6P9B9	Integrator complex subunit 5 OS=Homo sapiens GN=INTS5 PE=1 SV=1	0.056	0.906	1	1	1	1	1019	107.9	7.05	302	NA	1	NA	0	0	Low
Q9Y485	DmX-like protein 1 OS=Homo sapiens GN=DMXL1 PE=1 SV=3	0.058	0.902	1	1	1	1	3027	337.6	6.34	88	NA	1	NA	0	0	Low
Q8IX29	F-box only protein 16 OS=Homo sapiens GN=FBXO16 PE=2 SV=1	0.058	0.902	5	1	1	1	292	34.6	10.02	134	NA	1	NA	0	0	Low
P35658	Nuclear pore complex protein Nup214 OS=Homo sapiens GN=NUP214 PE=1 SV=2	0.058	0.9	1	1	1	1	2090	213.5	7.47	406	NA	1	NA	0	0	Low
Q8N9R8	Protein SCAI OS=Homo sapiens GN=SCAI PE=1 SV=2	0.059	0.894	2	1	1	1	606	70.4	8.6	148	NA	1	NA	0	0	Low
P16885	1-phosphatidylinositol 4,5-bisphosphate phosphodiesterase gamma-2 OS=Homo sapiens GN=PLCG2 PE=1 SV=4	0.059	0.888	1	1	1	1	1265	147.8	6.64	266	NA	1	NA	0	0	Low
Q9HAS0	Protein Njmu-R1 OS=Homo sapiens OX=9606 GN=C17orf75 PE=1 SV=2	0.059	0.886	2	1	1	1	396	44.6	5.03	395	NA	1	NA	0	0	Low
Q9BY43	Charged multivesicular body protein 4a OS=Homo sapiens GN=CHMP4A PE=1 SV=3	0.059	0.884	9	1	2	1	222	25.1	4.7	161	NA	1	NA	0	0	Low
A6PVY3	Protein FAM177B OS=Homo sapiens GN=FAM177B PE=2 SV=1	0.059	0.881	8	1	1	1	158	18.1	4.88	259	NA	1	NA	0	0	Low
Q86XP0	Cytosolic phospholipase A2 delta OS=Homo sapiens GN=PLA2G4D PE=2 SV=2	0.059	0.876	1	1	1	1	818	91.9	5.5	375	NA	1	NA	0	0	Low
Q9Y5I3	Protocadherin alpha-1 OS=Homo sapiens GN=PCDHA1 PE=2 SV=1	0.059	0.876	1	1	1	1	950	102.9	5.15	203	NA	1	NA	0	0	Low
Q9BRR3	Transmembrane protein 246 OS=Homo sapiens GN=TMEM246 PE=1 SV=1	0.06	0.868	1	1	1	1	403	46.6	7.59	299	NA	1	NA	0	0	Low
P52756	RNA-binding protein 5 OS=Homo sapiens GN=RBM5 PE=1 SV=2	0.06	0.867	1	1	1	1	815	92.1	6.28	198	NA	1	NA	0	0	Low
