# Supplementary material for: DNA polymerase POLD1 promotes proliferation and metastasis of bladder cancer by stabilizing MYC
Source: Nat Commun. 2023 Apr 27;14:2421. doi: 10.1038/s41467-023-38160-x (PMC10140023; doi:10.1038/s41467-023-38160-x)
Supplement: Supplementary file 6 — Source Data [file 41467_2023_38160_MOESM6_ESM.xlsx]

## Sheet: Fig. 1a
Tissue type	POLD1 (log2(TPM+1))
MIBC	4.42499
MIBC	4.55995
MIBC	4.07394
MIBC	4.99872
MIBC	5.05954
MIBC	4.87236
MIBC	5.58971
MIBC	4.09127
MIBC	4.67629
MIBC	4.71264
MIBC	5.29806
MIBC	5.14497
MIBC	5.00145
MIBC	4.70945
MIBC	5.18216
MIBC	5.36192
MIBC	5.63581
MIBC	3.93982
MIBC	5.22184
MIBC	5.41884
MIBC	5.09356
MIBC	3.94558
MIBC	3.85478
MIBC	3.83988
NMIBC	3.79554
NMIBC	3.51737
MIBC	5.97441
MIBC	5.26719
MIBC	4.24805
MIBC	4.00257
MIBC	2.81195
MIBC	5.87823
MIBC	4.87932
MIBC	4.87997
MIBC	4.21556
MIBC	6.6161
MIBC	5.17771
MIBC	2.55438
MIBC	5.56171
MIBC	4.61505
MIBC	3.96983
MIBC	2.89139
MIBC	4.05002
MIBC	2.61417
MIBC	4.45486
MIBC	5.05181
MIBC	3.27007
MIBC	6.34654
MIBC	4.40179
MIBC	4.20887
MIBC	4.4122
MIBC	5.97479
MIBC	3.26688
MIBC	5.16938
MIBC	3.26915
MIBC	4.83518
MIBC	4.20603
MIBC	5.82915
MIBC	4.41103
MIBC	5.11671
MIBC	5.17624
MIBC	6.36442
MIBC	5.63589
MIBC	3.85484
MIBC	4.43418
MIBC	4.87678
MIBC	4.91808
MIBC	5.22222
MIBC	4.06417
MIBC	2.53544
MIBC	5.17371
MIBC	3.9016
MIBC	2.49172
MIBC	3.41663
MIBC	4.15766
MIBC	4.03115
MIBC	3.87577
MIBC	3.42828
MIBC	2.87639
MIBC	3.85438
MIBC	4.83072
MIBC	3.9817
MIBC	4.00254
MIBC	4.3713
MIBC	3.64115
MIBC	4.35911
MIBC	3.46868
NMIBC	3.51668
MIBC	4.29853
MIBC	4.07986
MIBC	3.52711
MIBC	4.64314
MIBC	3.39136
MIBC	5.20476
MIBC	4.84524
MIBC	4.64939
MIBC	4.20107
MIBC	4.33437
MIBC	4.02822
MIBC	4.69863
MIBC	4.93275
MIBC	2.7025
MIBC	3.9012
MIBC	4.73683
MIBC	5.32135
MIBC	4.45652
MIBC	5.0375
MIBC	4.13513
MIBC	4.4618
MIBC	3.79818
MIBC	3.32827
MIBC	4.46125
MIBC	5.12691
MIBC	5.6628
MIBC	3.32471
MIBC	5.11901
MIBC	5.23594
MIBC	5.49982
MIBC	3.95028
MIBC	5.20809
MIBC	5.15973
MIBC	4.98917
MIBC	5.04641
MIBC	5.14347
MIBC	5.71384
MIBC	4.4349
MIBC	5.86504
MIBC	5.71818
MIBC	3.60963
MIBC	4.26711
MIBC	5.33428
MIBC	4.4408
MIBC	5.39728
MIBC	6.40347
MIBC	5.26781
MIBC	5.03335
MIBC	5.1467
MIBC	4.59597
MIBC	6.2972
MIBC	4.9211
MIBC	4.92625
MIBC	4.9687
MIBC	4.74571
MIBC	5.08726
MIBC	6.26016
MIBC	5.15207
MIBC	4.51558
MIBC	5.09767
MIBC	3.83368
MIBC	3.79762
MIBC	5.67289
MIBC	5.06945
MIBC	4.77379
MIBC	4.99684
MIBC	3.54799
MIBC	5.03165
MIBC	5.56394
MIBC	4.5192
MIBC	4.88872
MIBC	5.2794
MIBC	4.77432
MIBC	5.02853
MIBC	5.07625
MIBC	3.48216
MIBC	4.16693
MIBC	4.8158
MIBC	3.98546
MIBC	5.53103
MIBC	5.90017
MIBC	5.43949
MIBC	5.61364
MIBC	5.21225
MIBC	4.72995
MIBC	5.54144
MIBC	5.10172
MIBC	4.54374
MIBC	5.82318
MIBC	4.61111
MIBC	3.93044
MIBC	5.35935
MIBC	4.85262
MIBC	4.98865
MIBC	4.195
MIBC	4.63066
MIBC	4.90055
MIBC	4.31851
MIBC	5.53618
MIBC	4.40943
MIBC	4.99519
MIBC	4.65629
MIBC	4.95556
MIBC	4.64554
MIBC	6.4518
MIBC	5.24919
MIBC	5.12116
MIBC	4.0353
MIBC	4.31979
MIBC	6.42704
MIBC	5.4066
MIBC	5.77258
MIBC	4.57309
MIBC	5.46333
MIBC	4.48353
MIBC	4.12237
MIBC	5.7111
MIBC	4.46434
MIBC	5.84972
MIBC	5.08056
MIBC	5.31979
MIBC	4.96551
MIBC	5.17472
MIBC	4.26167
MIBC	6.74732
MIBC	3.23716
MIBC	5.294
MIBC	3.27529
NMIBC	4.23761
MIBC	5.53913
MIBC	4.32212
MIBC	5.3971
MIBC	5.3135
MIBC	5.08189
MIBC	4.26704
MIBC	5.82299
MIBC	5.05459
MIBC	4.23041
MIBC	4.9919
MIBC	3.39652
MIBC	5.00887
MIBC	4.78134
MIBC	5.21082
MIBC	5.77666
MIBC	4.55484
MIBC	4.94974
MIBC	3.50585
MIBC	5.29148
MIBC	5.34669
MIBC	5.30959
MIBC	5.80076
MIBC	5.08903
MIBC	4.79614
MIBC	3.93817
MIBC	4.11186
MIBC	3.65448
MIBC	5.31479
MIBC	3.52886
MIBC	5.29884
MIBC	4.37022
MIBC	5.81731
MIBC	6.10607
MIBC	4.62869
MIBC	5.41509
MIBC	4.72949
MIBC	4.42085
MIBC	4.85174
MIBC	4.06174
MIBC	4.82955
MIBC	4.40076
MIBC	5.62831
MIBC	4.81969
MIBC	5.32822
MIBC	5.3648
MIBC	5.75449
MIBC	4.86191
MIBC	5.02747
MIBC	6.07223
MIBC	3.79908
MIBC	5.39576
MIBC	5.13287
MIBC	2.62551
MIBC	5.42351
MIBC	5.24976
MIBC	6.07549
MIBC	4.77675
MIBC	4.54143
MIBC	3.83293
MIBC	5.70339
MIBC	3.41062
MIBC	4.33385
MIBC	5.21655
MIBC	5.25131
MIBC	2.92822
MIBC	5.51684
MIBC	5.13194
MIBC	3.86284
MIBC	5.10912
MIBC	4.90389
MIBC	4.86738
MIBC	4.17332
MIBC	4.59497
MIBC	4.04875
MIBC	5.10771
MIBC	4.91578
MIBC	4.85067
MIBC	3.45903
MIBC	4.56931
MIBC	4.9798
MIBC	4.01091
MIBC	3.9528
MIBC	5.40084
MIBC	5.7275
MIBC	5.1049
MIBC	5.18829
MIBC	5.2837
MIBC	4.21316
MIBC	4.85709
MIBC	4.25682
MIBC	5.62705
MIBC	4.3994
MIBC	4.80418
MIBC	6.21194
MIBC	4.88291
MIBC	3.96202
MIBC	4.49318
MIBC	5.70087
MIBC	4.37507
MIBC	4.55728
MIBC	3.23209
MIBC	4.50889
MIBC	6.72361
MIBC	5.4584
MIBC	5.17138
MIBC	5.68026
MIBC	3.90383
MIBC	3.93698
MIBC	3.87135
MIBC	3.91305
MIBC	3.29159
MIBC	6.5369
MIBC	4.87346
MIBC	5.36487
MIBC	4.26349
MIBC	5.41613
MIBC	4.8249
MIBC	6.19595
MIBC	4.76578
MIBC	4.37302
MIBC	3.29765
MIBC	4.59072
MIBC	5.59716
MIBC	3.92316
MIBC	5.70449
MIBC	5.59771
MIBC	5.3712
MIBC	4.76499
MIBC	5.14871
MIBC	4.48969
MIBC	4.81854
MIBC	4.35418
MIBC	4.61885
MIBC	5.31827
MIBC	4.5542
MIBC	5.03004
MIBC	5.33377
MIBC	4.23195
MIBC	4.91334
MIBC	5.17915
MIBC	5.47982
MIBC	4.06301
MIBC	5.75941
MIBC	5.226
MIBC	4.73823
MIBC	5.23299
MIBC	3.95524
MIBC	3.6445
MIBC	5.13951
MIBC	6.2745
MIBC	2.96758
MIBC	4.38001
MIBC	4.88107
MIBC	5.78721
MIBC	4.17682
MIBC	4.81762
MIBC	4.93928
MIBC	4.10933
MIBC	4.55385
MIBC	3.89732
MIBC	2.98455
MIBC	4.85182
MIBC	4.51096
NMIBC	5.58671
NMIBC	5.07698
MIBC	6.12973
MIBC	5.58441
MIBC	5.57595
MIBC	4.08523
MIBC	4.98581
MIBC	4.92387
MIBC	5.11725
MIBC	4.83702
MIBC	5.04917
MIBC	4.51969
MIBC	5.82258
MIBC	4.88411
MIBC	5.52896
MIBC	4.94764
MIBC	4.625
MIBC	4.14378
Normal	2.81195
Normal	2.55438
Normal	2.89139
Normal	2.61417
Normal	3.27007
Normal	4.20887
Normal	3.26688
Normal	3.26915
Normal	4.07986
Normal	3.39136
Normal	3.39652
Normal	3.50585
Normal	5.08903
Normal	3.93817
Normal	3.65448
Normal	3.52886
Normal	3.41062
Normal	2.92822
Normal	3.86284

## Sheet: Fig. 1b
Relative expression of POLD1	Normal	MIBC
Patients 1	0.229014	1
Patients 2	0.041859	0.328493
Patients 3	0.850644	1.82931
Patients 4	0.309849	0.019139
Patients 5	0.122607	0.319314
Patients 6	0.267954	2.37384
Patients 7	0.48579	0.889869
Patients 8	0.121277	1.06906
Patients 9	0.963199	0.763851
Patients 10	2.42863	5.6204
Patients 11	0.155118	0.399008
Patients 12	0.201793	0.797063

## Sheet: Fig. 1c
Stage	POLD1 log2(FPKM+1)
Ta	2.69374
Ta	0
Ta	3.08514
Ta	2.58724
Ta	3.31841
Ta	2.45773
Ta	3.30437
Ta	2.82645
Ta	3.39279
Ta	1.77762
Ta	2.77748
Ta	1.98565
Ta	3.11869
Ta	2.23752
Ta	2.27511
Ta	2.60698
Ta	2.85743
Ta	2.32265
Ta	2.68054
T1	5.1451
Ta	4.20176
Ta	1.9249
Ta	2.95535
Ta	2.07706
T1	2.71663
Ta	3.32184
Ta	2.97258
Ta	2.57097
Ta	3.84428
Ta	4.46949
Ta	2.71181
Ta	3.21791
Ta	4.58607
T1	3.8264
Ta	3.31539
Ta	3.85409
Ta	1.67419
Ta	4.00783
Ta	4.29054
T1	3.82832
Ta	0
Ta	4.71377
Ta	2.6824
T1	4.69493
Ta	4.20286
Ta	3.37881
Ta	3.76806
T1	4.56031
Ta	3.42709
T1	3.34996
T1	4.88074
Ta	2.97452
Ta	3.95051
Ta	4.54937
Ta	2.69939
Ta	2.95331
T1	4.34026
Ta	2.21446
Ta	3.23272
T1	4.61225
Ta	2.98987
Ta	2.70888
Ta	1.87072
Ta	2.08125
Ta	2.3753
Ta	3.65972
Ta	3.0241
Ta	2.27991
Ta	2.68869
Ta	2.82827
Ta	3.82051
T1	3.1897
Ta	2.6295
Ta	3.64429
T1	2.90466
Ta	3.65782
T1	4.29663
Ta	2.66645
Ta	3.66932
Ta	2.1447
Ta	3.75342
Ta	2.76181
T1	2.91183
Ta	3.40306
T2-4	3.67439
Ta	3.0889
T2-4	4.27413
Ta	2.08564
Ta	2.5723
Ta	3.9022
Ta	3.0125
Ta	2.91673
T1	2.70277
Ta	2.13849
T2-4	3.34112
T2-4	3.72865
T2-4	4.31395
Ta	3.81626
T2-4	4.52076
Ta	2.86078
T2-4	3.88444
Ta	3.44521
Ta	3.03315
T1	3.11785
Ta	2.64918
T2-4	2.94092
Ta	2.78374
Ta	4.33863
Ta	3.47447
T2-4	4.35677
Ta	3.73078
Ta	3.00845
Ta	3.40435
Ta	3.45043
Ta	2.96088
Ta	2.98647
T1	3.28063
Ta	3.98408
Ta	4.92443
Ta	3.25065
Ta	0.485519
Ta	4.58666
Ta	2.20253
Ta	2.66476
Ta	2.59816
Ta	3.06823
Ta	3.00986
Ta	2.22479
Ta	3.74423
Ta	2.58045
Ta	3.21174
Ta	3.00773
Ta	3.50052
Ta	3.05675
T1	2.46362
Ta	2.10131
Ta	2.28491
Ta	2.84589
T1	4.71024
Ta	3.74453
Ta	2.91787
Ta	3.04254
Ta	2.76141
Ta	3.40297
T1	3.03554
Ta	2.54973
Ta	2.68366
Ta	3.08279
Ta	2.63234
Ta	2.59727
Ta	2.89262
Ta	2.79623
Ta	2.92821
Ta	3.26768
Ta	0.451965
T1	3.90779
Ta	2.54805
Ta	3.03789
T1	3.68717
Ta	2.73809
T1	2.27285
T1	4.43097
Ta	3.07102
Ta	2.31375
Ta	2.09634
T1	3.19161
Ta	3.1899
Ta	2.32522
Ta	1.87101
Ta	2.53425
Ta	2.87058
Ta	1.54008
T1	4.49592
Ta	3.79851
T1	4.1554
Ta	2.07268
Ta	2.16807
Ta	3.93721
Ta	2.65497
Ta	2.26478
Ta	3.92636
Ta	2.84222
Ta	2.19246
T1	2.72926
Ta	3.89071
Ta	2.9598
Ta	2.49182
T1	2.10245
Ta	3.11836
Ta	3.18633
T1	3.15273
Ta	2.67934
Ta	2.3851
Ta	2.83208
T1	2.00944
Ta	0
T1	3.57782
T2-4	3.09885
Ta	3.47721
Ta	3.49755
Ta	3.42479
Ta	3.59795
T1	3.57828
T1	3.93146
T1	3.98005
Ta	2.67078
Ta	2.46779
T1	2.82473
T1	2.89121
T1	2.46599
Ta	3.13944
Ta	2.69765
T1	2.7431
Ta	2.62827
Ta	2.329
Ta	2.7681
T1	3.25555
T1	3.25345
Ta	2.72148
T1	3.98258
Ta	2.84406
T1	2.56707
Ta	3.02186
Ta	2.86495
Ta	0.0846966
Ta	3.28679
T1	3.58535
Ta	3.64613
T1	3.51423
Ta	2.7789
Ta	2.61747
Ta	2.94607
Ta	2.91151
Ta	3.64073
Ta	2.72689
T1	3.38053
Ta	3.28105
T1	4.4053
Ta	2.78491
T1	3.08618
Ta	2.8525
T1	4.14694
Ta	3.14382
Ta	3.44347
Ta	2.39957
Ta	1.8917
Ta	2.51256
Ta	1.85803
Ta	4.54238
T1	2.77048
T1	2.01944
T1	2.83254
Ta	2.40355
Ta	3.00437
Ta	2.31368
Ta	3.50861
Ta	2.27277
Ta	2.75254
T1	3.67239
Ta	2.77879
Ta	3.05491
T1	2.10738
Ta	3.71026
T1	2.88203
T1	2.49511
Ta	2.67995
Ta	2.32148
Ta	2.1852
T1	3.78309
T1	3.87724
T1	4.62059
T1	3.73219
Ta	2.3214
T1	2.70917
Ta	3.26313
Ta	3.1507
Ta	2.87558
T1	4.12038
Ta	3.28191
Ta	2.21429
T1	3.92605
Ta	3.51026
T2-4	5.25717
Ta	3.83691
Ta	3.45146
Ta	2.83543
Ta	3.24799
T1	2.07177
Ta	2.95295
T1	3.32596
Ta	2.83865
Ta	2.71283
Ta	2.8829
Ta	3.46746
T1	3.99631
Ta	3.06994
T1	2.89502
Ta	2.57461
Ta	3.47598
Ta	2.94723
Ta	2.51257
Ta	2.77295
Ta	3.55373
Ta	3.87881
Ta	2.1824
T2-4	4.97896
Ta	2.75555
Ta	2.96683
Ta	2.5034
T1	3.11283
Ta	2.06164
T1	3.66018
Ta	2.81055
T1	3.29647
Ta	3.79255
Ta	3.21251
Ta	3.06533
Ta	2.27864
Ta	2.40255
Ta	3.30282
Ta	3.42863
T1	2.98136
Ta	2.32772
Ta	2.35649
Ta	4.26894
T1	4.1925
Ta	3.8523
T1	3.09215
Ta	3.10806
Ta	3.0325
Ta	0
T1	3.7447
T1	1.9296
Ta	1.98732
Ta	2.99976
Ta	2.96255
Ta	2.98798
Ta	2.91061
Ta	2.77629
Ta	1.62376
Ta	3.84485
Ta	3.05222
T1	3.41267
Ta	2.66976
T1	2.78261
Ta	3.35044
Ta	2.11697
Ta	4.34826
Ta	3.3191
Ta	2.67651
Ta	3.69562
Ta	4.80454
Ta	2.56367
T1	3.29228
Ta	2.43729
Ta	2.53477
Ta	2.69012
T2-4	4.97457
Ta	2.26246
T2-4	3.80184
Ta	2.37826
T2-4	4.41408
Ta	2.99528
Ta	2.534
T1	2.97283
T1	3.02632
Ta	5.43558
Ta	2.90206
T1	3.54092
Ta	1.60392
T1	3.58016
T1	2.78619
Ta	3.21446
T1	3.67368
T1	3.27883
T1	3.60372
Ta	2.94678
Ta	2.07534
Ta	2.31892
T1	2.52468
T1	3.2354
T2-4	3.31294
Ta	2.35498
Ta	2.67656
Ta	3.49132
Ta	2.80109
Ta	3.2049
T1	3.93398
Ta	3.43738
Ta	3.06065
T1	2.16718
Ta	4.18832
Ta	3.99337
T1	3.87302
Ta	3.21482
T1	2.34841
Ta	3.18691
T1	3.81198
T1	2.47459
Ta	3.18112
Ta	3.83782
Ta	2.66155
Ta	2.51512
Ta	3.43919
Ta	3.6832
Ta	3.35101
Ta	2.57293
Ta	3.14589
Ta	2.05629
Ta	3.30857
Ta	3.68821
T1	3.6099
T1	3.74655
Ta	3.55155
Ta	2.95618
Ta	2.9183
Ta	3.14225
T1	4.42504
Ta	2.98938
Ta	2.91771
Ta	3.47377
Ta	3.71735
Ta	2.78118
T1	4.22745
Ta	3.15468
T1	2.80406
Ta	2.97376
Ta	2.45865
Ta	3.53896
Ta	2.58961
Ta	3.62216
Ta	2.8694
Ta	3.55367
Ta	2.822
T1	3.1924
Ta	4.43327
Ta	2.96748
Ta	3.55182
Ta	3.03202
Ta	2.80979
T1	4.29603
Ta	2.25034
Ta	2.36525
Ta	2.63906
T1	3.23642
Ta	3.17523
Ta	2.88011
Ta	2.84879
T1	3.16298
Ta	2.98343
T1	3.72241
Ta	2.69767
Ta	3.00889
Ta	2.43392
Ta	2.77797
Ta	3.48268
Ta	2.56776
T1	4.35906
Ta	1.92609
Ta	2.42847
Ta	2.86735
Ta	3.96896
T1	3.3495
Ta	3.21923
Ta	3.39477
Ta	3.28215
T1	2.31456
T1	2.56013
Ta	2.8116
T1	3.50746
T1	3.36828
T1	2.44965
T1	4.12418

## Sheet: Fig. 1d
Grade	POLD1 log2(FPKM+1)
High grade	7.4863
High grade	4.49352
High grade	9.50346
High grade	2.42861
High grade	5.85654
High grade	7.68597
High grade	4.00249
High grade	34.3857
High grade	17.4016
High grade	2.79711
High grade	5.57337
High grade	8.99942
High grade	21.154
High grade	8.3044
High grade	23.0184
High grade	13.1861
High grade	8.95481
High grade	18.5695
High grade	51.4146
High grade	13.205
High grade	25.2413
High grade	5.41923
High grade	24.9008
High grade	22.5934
High grade	9.75617
High grade	28.4611
High grade	6.74524
High grade	19.2558
High grade	2.65716
High grade	19.1904
High grade	6.10224
High grade	13.1283
High grade	8.12424
High grade	6.48843
High grade	11.6216
High grade	18.6524
High grade	12.4863
High grade	6.52574
High grade	7.50848
High grade	6.55131
High grade	5.51052
High grade	13.0867
High grade	6.26407
High grade	9.81739
High grade	9.89211
High grade	19.2329
High grade	7.047
High grade	9.58797
High grade	6.9253
High grade	8.71778
High grade	29.3669
High grade	7.05488
High grade	7.043
High grade	3.29099
High grade	25.1772
High grade	12.4034
High grade	6.5573
High grade	5.78058
High grade	9.57783
High grade	7.19952
High grade	4.85524
High grade	7.47254
High grade	6.61165
High grade	8.63097
High grade	14.0093
High grade	3.83278
High grade	20.5703
High grade	7.40368
High grade	8.13627
High grade	6.31357
High grade	1.90811
High grade	21.5636
High grade	12.9144
High grade	16.8197
High grade	14.2038
High grade	5.63114
High grade	4.62488
High grade	3.29437
High grade	7.68397
High grade	3.02626
High grade	0
High grade	10.9408
High grade	11.1085
High grade	10.9446
High grade	14.2577
High grade	14.7803
High grade	5.81211
High grade	8.55034
High grade	8.53643
High grade	14.808
High grade	4.92604
High grade	11.5197
High grade	10.4258
High grade	11.473
High grade	9.41456
High grade	20.1898
High grade	7.49243
High grade	16.7155
High grade	4.27647
High grade	6.12329
High grade	5.86275
High grade	3.30909
High grade	6.37185
High grade	5.40832
High grade	12.7665
High grade	13.6948
High grade	23.6
High grade	12.2893
High grade	8.60061
High grade	16.3924
High grade	14.2006
High grade	13.2897
High grade	8.50043
High grade	3.20402
High grade	6.7433
High grade	9.02798
High grade	6.15351
High grade	14.9592
High grade	6.43856
High grade	5.83505
High grade	13.7109
High grade	7.37061
High grade	9.76767
High grade	17.2838
High grade	12.405
High grade	2.80951
High grade	6.93362
High grade	13.3686
High grade	5.88097
High grade	9.19961
High grade	19.3684
High grade	11.9567
High grade	26.9454
High grade	4.41622
High grade	6.97384
High grade	4.79174
High grade	6.85076
High grade	7.14729
High grade	10.6392
High grade	10.9601
High grade	8.28213
High grade	8.7057
High grade	4.11587
High grade	14.2844
High grade	17.231
High grade	13.6519
High grade	13.045
High grade	4.55811
High grade	11.8456
High grade	9.20362
High grade	7.85129
High grade	11.2092
High grade	12.4222
High grade	10.7253
High grade	6.76067
High grade	20.4817
High grade	6.55648
High grade	10.1099
High grade	5.87414
High grade	17.7323
High grade	7.90541
High grade	8.14133
High grade	18.6442
High grade	4.15242
High grade	8.42454
High grade	8.03315
High grade	7.95679
High grade	12.1995
High grade	19.5214
High grade	14.6594
High grade	8.72804
High grade	6.02065
High grade	10.3724
High grade	9.32653
High grade	4.46284
High grade	16.4382
Low grade	5.4699
Low grade	0
Low grade	5.00948
Low grade	8.97564
Low grade	8.87902
Low grade	6.09329
Low grade	2.96041
Low grade	3.71587
Low grade	5.09228
Low grade	6.24721
Low grade	5.41098
Low grade	6.75621
Low grade	3.21947
Low grade	6.84938
Low grade	4.94208
Low grade	13.363
Low grade	5.55144
Low grade	13.4609
Low grade	2.19141
Low grade	15.0871
Low grade	0
Low grade	17.4157
Low grade	9.40214
Low grade	12.6238
Low grade	9.19622
Low grade	6.85993
Low grade	14.4604
Low grade	22.4152
Low grade	5.49529
Low grade	8.40041
Low grade	23.4583
Low grade	6.94403
Low grade	5.53815
Low grade	3.23173
Low grade	4.18844
Low grade	11.6382
Low grade	7.13476
Low grade	3.85646
Low grade	5.4473
Low grade	5.18811
Low grade	11.5037
Low grade	5.34867
Low grade	11.7226
Low grade	3.42199
Low grade	5.78246
Low grade	9.5785
Low grade	3.24465
Low grade	4.94757
Low grade	13.9514
Low grade	7.06962
Low grade	3.40301
Low grade	7.18595
Low grade	7.68092
Low grade	5.27312
Low grade	5.88634
Low grade	10.1153
Low grade	12.2763
Low grade	9.93161
Low grade	6.78601
Low grade	14.8244
Low grade	8.51797
Low grade	0.400089
Low grade	23.0283
Low grade	3.60287
Low grade	5.34121
Low grade	5.05515
Low grade	7.38745
Low grade	3.67442
Low grade	12.4006
Low grade	4.98126
Low grade	8.26466
Low grade	10.3178
Low grade	7.32098
Low grade	4.51598
Low grade	3.87333
Low grade	6.18948
Low grade	7.23939
Low grade	5.42484
Low grade	5.20031
Low grade	5.0514
Low grade	6.42615
Low grade	5.94623
Low grade	0.367902
Low grade	4.84842
Low grade	7.21289
Low grade	11.881
Low grade	5.67185
Low grade	3.97174
Low grade	3.27624
Low grade	8.1255
Low grade	4.01141
Low grade	2.65789
Low grade	4.79277
Low grade	3.20667
Low grade	3.4942
Low grade	14.3186
Low grade	5.29835
Low grade	3.80581
Low grade	6.17123
Low grade	3.57086
Low grade	13.8327
Low grade	6.78016
Low grade	8.1029
Low grade	7.89339
Low grade	5.40564
Low grade	4.22379
Low grade	6.12101
Low grade	10.1364
Low grade	10.2945
Low grade	9.73905
Low grade	5.36775
Low grade	4.53194
Low grade	6.08482
Low grade	6.41893
Low grade	4.52507
Low grade	7.81185
Low grade	5.48743
Low grade	5.69508
Low grade	5.18282
Low grade	5.59549
Low grade	6.18036
Low grade	7.12212
Low grade	6.2851
Low grade	0.0604647
Low grade	8.75937
Low grade	11.0033
Low grade	5.86328
Low grade	5.13671
Low grade	6.70646
Low grade	6.52404
Low grade	5.62029
Low grade	8.72061
Low grade	5.89195
Low grade	6.22249
Low grade	7.83862
Low grade	9.879
Low grade	2.71072
Low grade	4.70633
Low grade	2.62512
Low grade	22.302
Low grade	5.82336
Low grade	3.05426
Low grade	4.29105
Low grade	7.02427
Low grade	3.97151
Low grade	10.3814
Low grade	5.73902
Low grade	11.7497
Low grade	7.31034
Low grade	12.0888
Low grade	4.6377
Low grade	3.99846
Low grade	3.5479
Low grade	3.99818
Low grade	5.53947
Low grade	7.88084
Low grade	6.33896
Low grade	8.72645
Low grade	3.64052
Low grade	10.3945
Low grade	9.93942
Low grade	6.13754
Low grade	5.55607
Low grade	6.37633
Low grade	10.0614
Low grade	7.39738
Low grade	4.95709
Low grade	10.1269
Low grade	6.71269
Low grade	4.70634
Low grade	10.743
Low grade	3.53908
Low grade	5.75309
Low grade	6.81819
Low grade	4.67022
Low grade	7.65079
Low grade	3.17461
Low grade	11.6423
Low grade	6.01553
Low grade	8.82506
Low grade	12.8571
Low grade	8.2696
Low grade	3.85219
Low grade	4.28738
Low grade	8.86846
Low grade	6.89729
Low grade	4.0201
Low grade	4.12124
Low grade	18.2788
Low grade	13.4431
Low grade	7.52766
Low grade	7.62224
Low grade	7.18226
Low grade	0
Low grade	2.96501
Low grade	6.99864
Low grade	6.51935
Low grade	5.8509
Low grade	2.08176
Low grade	7.29487
Low grade	9.64919
Low grade	5.36322
Low grade	3.33781
Low grade	8.98041
Low grade	5.3931
Low grade	4.91209
Low grade	8.7966
Low grade	4.79486
Low grade	5.45368
Low grade	3.79809
Low grade	4.19911
Low grade	42.2785
Low grade	6.47491
Low grade	2.03968
Low grade	5.89805
Low grade	11.7611
Low grade	11.1571
Low grade	6.71025
Low grade	3.98958
Low grade	4.75445
Low grade	8.41789
Low grade	5.39328
Low grade	10.2458
Low grade	5.96965
Low grade	8.22084
Low grade	9.83318
Low grade	7.34348
Low grade	3.49145
Low grade	14.9267
Low grade	8.28448
Low grade	4.09263
Low grade	8.07008
Low grade	13.2988
Low grade	5.32711
Low grade	4.71644
Low grade	9.84671
Low grade	4.95015
Low grade	3.15914
Low grade	8.90783
Low grade	11.8902
Low grade	6.55956
Low grade	7.829
Low grade	6.94134
Low grade	12.1533
Low grade	5.98404
Low grade	6.85581
Low grade	4.49701
Low grade	10.6234
Low grade	5.01935
Low grade	11.3134
Low grade	6.3076
Low grade	10.7425
Low grade	6.07141
Low grade	20.6047
Low grade	6.82166
Low grade	10.7275
Low grade	7.17954
Low grade	6.01182
Low grade	3.75795
Low grade	5.22927
Low grade	6.36209
Low grade	6.20396
Low grade	6.90865
Low grade	5.48753
Low grade	7.04945
Low grade	4.40359
Low grade	5.85884
Low grade	10.1787
Low grade	4.92887
Low grade	2.80025
Low grade	4.38321
Low grade	6.29726
Low grade	9.19299
Low grade	8.31293
Low grade	9.51787
Low grade	3.97451
Low grade	4.89762
PUNLMP	3.84034
PUNLMP	3.64107
PUNLMP	4.02458
PUNLMP	3.83248
PUNLMP	6.795
PUNLMP	3.21444
PUNLMP	8.10656

## Sheet: Fig. 1e
Subtype	DFS time	DFS	POLD1 group
NMIBC	63.9123	0	high
NMIBC	55.0356	0	high
NMIBC	12.8219	0	high
NMIBC	66.2466	0	high
NMIBC	19.7589	0	high
NMIBC	98.3671	0	high
NMIBC	43.0356	0	high
NMIBC	21.1068	0	high
NMIBC	27.3534	0	high
NMIBC	85.2164	0	high
NMIBC	13.1178	0	high
NMIBC	84.0329	0	high
NMIBC	12.4274	0	high
NMIBC	67.9233	0	high
NMIBC	10.0932	0	high
NMIBC	71.8027	0	high
NMIBC	49.1507	0	high
NMIBC	74.5644	0	high
NMIBC	36.6247	0	high
NMIBC	74.0712	0	high
NMIBC	70.7178	0	high
NMIBC	33.6	0	high
NMIBC	0.2	0	high
NMIBC	63.0247	0	high
NMIBC	30.8384	0	high
NMIBC	58.0274	0	high
NMIBC	54.411	0	high
NMIBC	36.3288	0	high
NMIBC	53.8192	0	high
NMIBC	29.1288	0	high
NMIBC	13.7096	0	high
NMIBC	65.326	0	high
NMIBC	61.7096	0	high
NMIBC	28.5699	0	high
NMIBC	59.6055	0	high
NMIBC	3.22192	0	high
NMIBC	39.1233	0	high
NMIBC	21.1726	0	high
NMIBC	50.8603	0	high
NMIBC	2.76164	0	high
NMIBC	51.1233	0	high
NMIBC	49.6767	0	high
NMIBC	41.4575	0	high
NMIBC	15.7151	0	high
NMIBC	37.0521	0	high
NMIBC	47.6384	0	high
NMIBC	47.0795	0	high
NMIBC	27.0247	0	high
NMIBC	44.7452	0	high
NMIBC	43.4301	0	high
NMIBC	41.2603	0	high
NMIBC	44.0548	0	high
NMIBC	40.8329	0	high
NMIBC	26.137	0	high
NMIBC	39.9123	0	high
NMIBC	38.2027	0	high
NMIBC	34.7178	0	high
NMIBC	35.3753	0	high
NMIBC	25.3151	0	high
NMIBC	31.5288	0	high
NMIBC	21.6986	0	high
NMIBC	32.8767	0	high
NMIBC	34.0603	0	high
NMIBC	11.8685	0	high
NMIBC	27.3863	0	high
NMIBC	7.26575	0	high
NMIBC	30.8055	0	high
NMIBC	26.3014	0	high
NMIBC	26.4658	0	high
NMIBC	28.0438	0	high
NMIBC	26.663	0	high
NMIBC	21.5671	0	high
NMIBC	23.8027	0	high
NMIBC	23.7041	0	high
NMIBC	20.4164	0	high
NMIBC	19.8904	0	high
NMIBC	16.7342	0	high
NMIBC	17.6877	0	high
NMIBC	13.2822	0	high
NMIBC	11.737	0	high
NMIBC	6.57534	0	high
NMIBC	9.1726	0	high
NMIBC	0.5	0	high
NMIBC	9.76438	0	high
NMIBC	81.9288	1	high
NMIBC	60.1644	1	high
NMIBC	15.3863	0	low
NMIBC	104.384	0	low
NMIBC	6.57534	0	low
NMIBC	103.792	0	low
NMIBC	74.0384	0	low
NMIBC	66.9041	0	low
NMIBC	1.08493	0	low
NMIBC	62.9918	0	low
NMIBC	27.8137	0	low
NMIBC	66.7068	0	low
NMIBC	68.4493	0	low
NMIBC	98.0712	0	low
NMIBC	35.737	0	low
NMIBC	85.4137	0	low
NMIBC	28.1096	0	low
NMIBC	73.874	0	low
NMIBC	88.6027	0	low
NMIBC	72.1973	0	low
NMIBC	44.5151	0	low
NMIBC	82.7178	0	low
NMIBC	84.9205	0	low
NMIBC	37.874	0	low
NMIBC	54.3123	0	low
NMIBC	82.8493	0	low
NMIBC	79.3973	0	low
NMIBC	49.3479	0	low
NMIBC	35.9671	0	low
NMIBC	72.5589	0	low
NMIBC	50.5973	0	low
NMIBC	39.5836	0	low
NMIBC	45.337	0	low
NMIBC	78.6411	0	low
NMIBC	71.0795	0	low
NMIBC	69.5014	0	low
NMIBC	55.6932	0	low
NMIBC	69.6658	0	low
NMIBC	67.9233	0	low
NMIBC	43.1014	0	low
NMIBC	74.3342	0	low
NMIBC	14.6959	0	low
NMIBC	14.0055	0	low
NMIBC	0.624658	0	low
NMIBC	49.4466	0	low
NMIBC	56.5479	0	low
NMIBC	64.6356	0	low
NMIBC	64.4055	0	low
NMIBC	50.6959	0	low
NMIBC	61.0521	0	low
NMIBC	63.8795	0	low
NMIBC	63.9781	0	low
NMIBC	62.5315	0	low
NMIBC	20.2849	0	low
NMIBC	56.6795	0	low
NMIBC	49.874	0	low
NMIBC	54.3452	0	low
NMIBC	57.6	0	low
NMIBC	47.211	0	low
NMIBC	55.0356	0	low
NMIBC	46.7507	0	low
NMIBC	37.7753	0	low
NMIBC	45.2712	0	low
NMIBC	42.1151	0	low
NMIBC	32.3178	0	low
NMIBC	40.5699	0	low
NMIBC	24.7562	0	low
NMIBC	33.3699	0	low
NMIBC	1.61096	0	low
NMIBC	31.3315	0	low
NMIBC	30.3781	0	low
NMIBC	33.337	0	low
NMIBC	16.7671	0	low
NMIBC	29.9178	0	low
NMIBC	29.4904	0	low
NMIBC	25.4466	0	low
NMIBC	23.8027	0	low
NMIBC	20.5479	0	low
NMIBC	13.6438	0	low
NMIBC	19.463	0	low
NMIBC	17.6877	0	low
NMIBC	16.2411	0	low
NMIBC	17.2603	0	low
NMIBC	12.9534	0	low
NMIBC	8.58082	0	low
NMIBC	5.58904	0	low
NMIBC	6.67397	0	low
NMIBC	6.7726	0	low
NMIBC	30.1479	0	low

## Sheet: Fig. 1f
Subtype	DFS time	DFS	POLD1 group
MIBC	97.7096	0	high
MIBC	58.0274	0	high
MIBC	41.063	0	high
MIBC	40.7014	0	high
MIBC	21.0082	0	high
MIBC	9.96164	0	high
MIBC	17.063	0	high
MIBC	16.3726	0	high
MIBC	19.4959	0	high
MIBC	36.36	1	high
MIBC	5.39178	1	high
MIBC	17.9178	1	high
MIBC	26.5315	1	high
MIBC	29.4904	1	high
MIBC	7.52877	1	high
MIBC	20.6137	1	high
MIBC	17.6877	1	high
MIBC	6.37808	1	high
MIBC	34.7836	1	high
MIBC	13.4137	1	high
MIBC	3.68219	1	high
MIBC	15.5836	1	high
MIBC	15.0904	1	high
MIBC	13.4137	1	high
MIBC	10.9479	1	high
MIBC	110.301	0	low
MIBC	75.9781	0	low
MIBC	96.3945	0	low
MIBC	25.5781	0	low
MIBC	78.4438	0	low
MIBC	69.5014	0	low
MIBC	54.3452	0	low
MIBC	88.1425	0	low
MIBC	86.4329	0	low
MIBC	76.6685	0	low
MIBC	29.9836	0	low
MIBC	69.9288	0	low
MIBC	57.5671	0	low
MIBC	56.2192	0	low
MIBC	53.7205	0	low
MIBC	32.9096	0	low
MIBC	33.6986	0	low
MIBC	34.0603	0	low
MIBC	17.7534	0	low
MIBC	6.18082	1	low
MIBC	6.87123	1	low
MIBC	24.1973	1	low
MIBC	6.47671	1	low
MIBC	8.21918	1	low
MIBC	18.2466	1	low
MIBC	9.83014	1	low

## Sheet: Fig. 1g
Subtype	OS time	OS	POLD1 group
NMIBC	23	1	High
NMIBC	8	1	High
NMIBC	18	1	High
NMIBC	59	1	High
NMIBC	50	0	High
NMIBC	57	1	Low
NMIBC	14	1	Low
NMIBC	49	0	Low
NMIBC	39	1	Low
NMIBC	39	0	Low

## Sheet: Fig. 1h
Subtype	OS time	OS	POLD1 group
MIBC	26	1	High
MIBC	20	1	High
MIBC	65	0	High
MIBC	64	0	High
MIBC	7	1	High
MIBC	5	1	High
MIBC	82	0	High
MIBC	4	1	High
MIBC	70	0	High
MIBC	9	1	High
MIBC	63	0	High
MIBC	8	1	High
MIBC	51	0	High
MIBC	5	1	High
MIBC	14	1	High
MIBC	9	1	High
MIBC	9	1	High
MIBC	63	0	Low
MIBC	62	0	Low
MIBC	52	0	Low
MIBC	51	0	Low
MIBC	39	0	Low
MIBC	2	1	Low
MIBC	27	1	Low
MIBC	11	1	Low
MIBC	3	1	Low
MIBC	16	1	Low
MIBC	55	0	Low
MIBC	43	1	Low
MIBC	26	1	Low
MIBC	23	1	Low
MIBC	40	0	Low
MIBC	27	0	Low
MIBC	25	0	Low

## Sheet: Fig. 1i
Stage	POLD1 score
< 2 Stage	65
< 2 Stage	10
< 2 Stage	170
< 2 Stage	95
< 2 Stage	15
< 2 Stage	20
< 2 Stage	30
< 2 Stage	42.5
< 2 Stage	25
< 2 Stage	15
< 2 Stage	40
>= 2 Stage	40
>= 2 Stage	190
>= 2 Stage	196
>= 2 Stage	90
>= 2 Stage	90
>= 2 Stage	90
>= 2 Stage	120
>= 2 Stage	70
>= 2 Stage	130
>= 2 Stage	190
>= 2 Stage	32.5
>= 2 Stage	140
>= 2 Stage	285
>= 2 Stage	10
>= 2 Stage	160
>= 2 Stage	65
>= 2 Stage	180
>= 2 Stage	160
>= 2 Stage	160
>= 2 Stage	70
>= 2 Stage	180
>= 2 Stage	70
>= 2 Stage	40
>= 2 Stage	50
>= 2 Stage	180
>= 2 Stage	180
>= 2 Stage	65
>= 2 Stage	85
>= 2 Stage	2.5
>= 2 Stage	180
>= 2 Stage	140
>= 2 Stage	140
>= 2 Stage	40
>= 2 Stage	190
>= 2 Stage	180
>= 2 Stage	210
>= 2 Stage	80
>= 2 Stage	140
>= 2 Stage	196
>= 2 Stage	297
>= 2 Stage	210
>= 2 Stage	80
>= 2 Stage	5

## Sheet: Fig. 1j
T stage	POLD1 score
< T2	60
< T2	160
< T2	120
< T2	65
< T2	285
< T2	10
< T2	20
< T2	170
< T2	95
< T2	15
< T2	20
< T2	30
< T2	42.5
< T2	25
< T2	15
< T2	40
>= T2	40
>= T2	210
>= T2	190
>= T2	196
>= T2	90
>= T2	90
>= T2	90
>= T2	120
>= T2	70
>= T2	130
>= T2	196
>= T2	190
>= T2	80
>= T2	32.5
>= T2	160
>= T2	65
>= T2	180
>= T2	160
>= T2	70
>= T2	80
>= T2	180
>= T2	70
>= T2	40
>= T2	50
>= T2	180
>= T2	180
>= T2	297
>= T2	65
>= T2	85
>= T2	2.5
>= T2	180
>= T2	210
>= T2	140
>= T2	285
>= T2	140
>= T2	40
>= T2	190
>= T2	180
>= T2	10
>= T2	160
>= T2	140
>= T2	140

[truncated: 89 more sheets: Fig. 2a, Fig. 2b, Fig. 2c, Fig. 2d, Fig. 2e, Fig. 2g, Fig. 3b, Fig. 3c, Fig. 3d, Fig. 3g, Fig. 3i, Fig. 4d, Fig. 4e, Fig. 4f, Fig. 4g, Fig. 4h, Fig. 4i, Fig. 4j, Fig. 4l, Fig. 5a …]
